# Supplementary material for: The evolution of drug resistance in clinical isolates of Candida albicans
Source: eLife. 2015 Feb 3;4:e00662. doi: 10.7554/eLife.00662 (PMC4383195; doi:10.7554/eLife.00662)
Supplement: Figure 2—source data 1. — Listed for each series (PT series SNP summary) are the number of filtered (‘Materials and methods’) coding and noncoding SNPs. Coding SNPs are further classified as synonymous or nonsynonymous. Noncoding SNPs are classified as intronic, promoter region (<800 bps from the start of an ORF), or general noncoding. Patient1–Patient 59: Listed is each base that is mutated in at least one isolate in the respective series. For this base, listed are the chromosomal position, the base in the SC5314 reference genome, the base in each isolate in the series (hyphen (‘-’): homozygous, same as reference; upper case: homozygous mutation; lower case: heterozygous mutation), whether the mutation is a background mutation, transient (trans) or persistent (pers), if it is upstream, downstream or within an ORF, and in the latter case, the effect on the amino acid sequence of the encoded protein. (B) Frequency of nonsynonymous SNP occurrence between serial isolates using different filters. All SNP arising aft prev: For each clinical series (PT1-PT59) listed are the number of ORFs in each chromosome (columns) containing for each isolate (rows) all the ‘newly arising’ SNPs, defined as those not present in the immediately preceding isolate (rows). All NS in ORF aft prev: the same as above, but only for NS SNPs. All SNPs are only outside of LOH regions. All instances of Pers NS SNPs: the same as above, but only for those NS SNPs that persist once they arose. All Rec SNP aft Prev: the same as above but restricted to those ORFs that contain persistent mutations in three or more clinical series. DOI: http://dx.doi.org/10.7554/eLife.00662.008 [file elife00662s001.xlsx]

## Sheet: key (a)
The subsequent tabs (Patient X) detail the SNPs detected for each isolate relative to the reference genome, SC5314.
Each SNP has been classified relative to reference, its heterozygosity, and its effect on surrounding ORFs:
Base Identifiers:
Symbol	Meaning
N	capital letter reflects homozygous base
n	lower-case letter reflects heterogzygous for n & reference allele
-	a dash reflects homozygous for reference allele
n/n	n/n reflects heterozygous for each base
Status
Term	Meaning
background	the allele is shared, and unchanged, across all isolates of a given series
pers	a novel allele appears and remains unchanged from appearance through the terminal time point
trans	a novel allele appears, but is not constant through the time series
Position Relative to ORF
If upstream of an ORF, the coordinates relative to the ORF are given
If downstream of an ORF, the coordinates relative to the ORF are given
If in an ORF, the name of the ORF and the amino acid change are given

## Sheet: (a) PT Series SNP summary
Pt1		All	Background	Persistent	Transient		Pt16		All	Background	Persistent	Transient
Coding	Synonymous	25605	21558	1755	2292		Coding	Synonymous	37160	31778	5258	124
	Nonsynonymous	16229	13743	1001	1485			Nonsynonymous	23348	19852	3336	160
	Intronic	477	399	32	46			Intronic	1223	1110	111	2
Nonoding	Promoter Potential	22578	18860	1404	2314		Nonoding	Promoter Potential	51990	46618	5023	349
	Not promoter	18675	15442	1379	1854			Not promoter	42637	37767	4511	359
Pt7		All	Background	Persistent	Transient		Pt30		All	Background	Persistent	Transient
Coding	Synonymous	25592	24695	897	0		Coding	Synonymous	36858	26084	10774	0
	Nonsynonymous	16315	15663	652	0			Nonsynonymous	22877	16312	6565	0
	Intronic	488	480	8	0			Intronic	771	490	281	0
Nonoding	Promoter Potential	22985	21945	1040	0		Nonoding	Promoter Potential	32666	22744	9922	0
	Not promoter	19585	18627	958	0			Not promoter	26496	19347	7149	0
Pt9		All	Background	Persistent	Transient		Pt42		All	Background	Persistent	Transient
Coding	Synonymous	26622	16957	9665	0		Coding	Synonymous	28154	15317	12837	0
	Nonsynonymous	17016	11367	5649	0			Nonsynonymous	18126	10286	7840	0
	Intronic	1038	824	214	0			Intronic	559	321	238	0
Nonoding	Promoter Potential	43488	35017	8471	0		Nonoding	Promoter Potential	25770	14360	11410	0
	Not promoter	35579	28825	6754	0			Not promoter	21367	12719	8648	0
Pt14		All	Background	Persistent	Transient		Pt43		All	Background	Persistent	Transient
Coding	Synonymous	40469	37080	1962	1427		Coding	Synonymous	41011	38165	2846	0
	Nonsynonymous	24985	22554	1403	1028			Nonsynonymous	25343	23416	1927	0
	Intronic	827	747	53	27			Intronic	839	757	82	0
Nonoding	Promoter Potential	36405	32504	2260	1641		Nonoding	Promoter Potential	37132	33842	3290	0
	Not promoter	29492	25408	2575	1509			Not promoter	30012	27038	2974	0
Pt15		All	Background	Persistent	Transient		Pt59		All	Background	Persistent	Transient
Coding	Synonymous	38541	35269	3272	0		Coding	Synonymous	21620	18477	3081	62
	Nonsynonymous	23823	21551	2272	0			Nonsynonymous	14099	12107	1902	90
	Intronic	851	770	81	0			Intronic	437	322	110	5
Nonoding	Promoter Potential	34568	30770	3798	0		Nonoding	Promoter Potential	19791	16576	2931	284
	Not promoter	28468	25399	3069	0			Not promoter	16283	13346	2709	228

## Sheet: (a) Patient 1
Chromosome	Position on Chromosome	Reference Base (SC5314)	1	2	3	4	5	6	7	8	9	11	12	13	14	15	16	17	Status	Position relative to ORF
Ca21chr1	61	T	-	-	-	-	-	C	-	C	-	-	-	-	c	C	-	-	trans	3998	upstream	orf19.6115
Ca21chr1	84	C	G	G	G	G	G	G	g	G	G	G	G	G	G	G	G	G	trans	3975	upstream	orf19.6115
Ca21chr1	109	C	T	T	T	T	T	T	T	T	T	T	T	T	T	T	T	T	background	3950	upstream	orf19.6115
Ca21chr1	115	A	T	T	T	-	T	t	T	T	T	T	T	T	T	-	T	T	trans	3944	upstream	orf19.6115
Ca21chr1	120	C	T	T	T	t	T	T	T	T	T	T	T	T	T	T	T	T	trans	3939	upstream	orf19.6115
Ca21chr1	277	T	A	A	A	A	A	A	A	A	A	A	A	A	A	A	A	A	background	3782	upstream	orf19.6115
Ca21chr1	295	C	T	T	t	T	T	T	T	t	T	T	t	T	T	T	T	T	trans	3764	upstream	orf19.6115
Ca21chr1	296	C	T	T	t	T	T	T	T	t	T	T	t	T	T	T	t	T	trans	3763	upstream	orf19.6115
Ca21chr1	319	C	-	T	-	T	T	T	T	-	-	T	-	T	-	T	-	T	trans	3740	upstream	orf19.6115
Ca21chr1	457	A	t	t	t	t	t	t	t	t	t	t	t	t	t	t	t	t	background	3602	upstream	orf19.6115
Ca21chr1	1093	A	g	g	g	g	g	g	g	g	g	g	g	g	g	g	g	g	background	2966	upstream	orf19.6115
Ca21chr1	1161	C	G	G	G	G	G	G	G	G	G	G	G	G	G	G	G	G	background	2898	upstream	orf19.6115
Ca21chr1	1578	G	a	a	a	a	a	a	a	a	a	a	a	a	a	a	a	a	background	2481	upstream	orf19.6115
Ca21chr1	1768	A	t	t	t	t	t	t	t	t	t	t	t	t	t	t	t	t	background	2291	upstream	orf19.6115
Ca21chr1	1785	A	c	c	c	c	c	c	c	c	c	c	c	c	c	c	c	c	background	2274	upstream	orf19.6115
Ca21chr1	2906	T	c	c	c	c	c	c	c	c	c	c	c	c	c	c	c	c	background	1153	upstream	orf19.6115
Ca21chr1	2951	G	c	c	c	c	c	c	c	c	c	c	c	c	c	c	c	c	background	1108	upstream	orf19.6115
Ca21chr1	3098	C	t	t	t	t	t	t	t	t	t	t	t	t	t	t	t	t	background	961	upstream	orf19.6115
Ca21chr1	3196	C	t	t	t	t	t	t	t	t	t	t	t	t	t	t	t	t	background	863	upstream	orf19.6115
Ca21chr1	3404	T	c	c	c	c	c	c	c	c	c	c	c	c	c	c	c	c	background	655	upstream	orf19.6115
Ca21chr1	3706	T	c	c	c	c	c	c	c	c	c	c	c	c	c	c	c	c	background	353	upstream	orf19.6115
Ca21chr1	3747	C	t	t	t	t	t	t	t	t	t	t	t	t	t	t	t	t	background	312	upstream	orf19.6115
Ca21chr1	3931	G	a	a	a	a	a	a	a	a	a	a	a	a	a	a	a	a	background	128	upstream	orf19.6115
Ca21chr1	5563	A	t	t	t	t	t	t	t	t	t	t	t	t	t	t	t	t	background	843	upstream	orf19.6114	3034	downstream	orf19.6113
Ca21chr1	5958	G	C	C	C	C	C	C	C	C	C	C	C	C	C	C	C	C	background	1238	upstream	orf19.6114	2639	downstream	orf19.6113
Ca21chr1	5968	A	C	C	C	C	C	C	C	C	C	C	C	C	C	C	C	C	background	1248	upstream	orf19.6114	2629	downstream	orf19.6113
Ca21chr1	5969	C	G	G	G	G	G	G	G	G	G	G	G	G	G	G	G	G	background	1249	upstream	orf19.6114	2628	downstream	orf19.6113
Ca21chr1	6357	T	A	a	a	a	a	a	a	a	a	a	a	a	a	a	a	a	pers	1637	upstream	orf19.6114	2240	downstream	orf19.6113
Ca21chr1	6567	G	a	a	a	a	a	a	a	a	a	a	a	a	a	a	a	a	background	1847	upstream	orf19.6114	2030	downstream	orf19.6113
Ca21chr1	6570	C	t	t	t	t	t	t	t	t	t	t	t	t	t	t	t	t	background	1850	upstream	orf19.6114	2027	downstream	orf19.6113
Ca21chr1	6660	C	g	g	g	g	g	g	g	g	g	g	g	g	g	g	g	g	background	1940	upstream	orf19.6114	1937	downstream	orf19.6113
Ca21chr1	6692	C	t	-	t	t	t	t	t	t	t	t	t	t	t	t	t	t	trans	1972	upstream	orf19.6114	1905	downstream	orf19.6113
Ca21chr1	6835	G	c	c	c	c	c	c	c	c	c	c	c	c	c	c	c	c	background	2115	upstream	orf19.6114	1762	downstream	orf19.6113
Ca21chr1	7073	T	c	c	c	c	c	c	c	c	c	c	c	c	c	c	c	c	background	2353	upstream	orf19.6114	1524	downstream	orf19.6113
Ca21chr1	7322	G	-	-	-	-	-	-	-	-	-	-	-	c	-	-	-	-	trans	2602	upstream	orf19.6114	1275	downstream	orf19.6113
Ca21chr1	7576	C	t	t	t	t	t	t	t	t	t	t	t	t	t	t	t	t	background	2856	upstream	orf19.6114	1021	downstream	orf19.6113
Ca21chr1	7594	T	c	c	c	c	c	c	c	c	c	c	c	c	c	c	c	c	background	2874	upstream	orf19.6114	1003	downstream	orf19.6113
Ca21chr1	7606	C	t	t	t	t	t	t	t	t	t	t	t	t	t	t	t	t	background	2886	upstream	orf19.6114	991	downstream	orf19.6113
Ca21chr1	7608	G	a	a	a	a	a	a	a	a	a	a	a	a	a	a	a	a	background	2888	upstream	orf19.6114	989	downstream	orf19.6113
Ca21chr1	9306	A	g	g	g	g	g	g	g	g	g	g	g	g	g	g	g	g	background	398	upstream	orf19.6113	1412	upstream	CTA2
Ca21chr1	10275	T	g	g	g	g	g	g	g	g	g	g	g	g	g	g	g	g	background	1367	upstream	orf19.6113	443	upstream	CTA2
Ca21chr1	10363	T	c	c	c	c	c	c	c	c	c	c	c	c	c	c	c	c	background	1455	upstream	orf19.6113	355	upstream	CTA2
Ca21chr1	12735	T	C	C	C	C	C	C	C	C	C	C	C	C	C	C	C	C	background	TUP1	Ile	Ile
Ca21chr1	12777	C	t	t	t	t	t	t	t	t	t	t	t	t	t	t	t	t	background	TUP1	Cys	Cys
Ca21chr1	13212	C	g	g	g	g	g	g	g	g	g	g	g	g	g	g	g	g	background	TUP1	Gly	Gly
Ca21chr1	13563	C	t	t	t	t	t	t	t	t	t	t	t	t	t	t	t	t	background	TUP1	Asn	Asn
Ca21chr1	14300	T	g	g	g	g	g	g	g	g	g	g	g	g	g	g	g	g	background	MVD	Ser	Ala
Ca21chr1	15415	C	t	t	t	t	t	t	t	t	t	t	t	t	t	t	t	t	background	orf19.6102	Gly	Glu
Ca21chr1	18828	A	g	g	g	g	g	g	g	g	g	g	g	g	g	g	g	g	background	CCT8	Lys	Lys
Ca21chr1	19846	G	C	C	C	C	C	C	C	C	C	C	C	C	C	C	C	C	background	orf19.6094	Asp	Glu
Ca21chr1	29520	T	a	a	a	a	a	a	a	a	a	a	a	a	a	a	a	a	background	32	upstream	orf19.6090	284	upstream	LEU4
Ca21chr1	31147	C	a	a	a	a	a	a	a	a	a	a	a	a	a	a	a	a	background	LEU4	Val	Val
Ca21chr1	34711	A	g	g	g	g	g	g	g	g	g	g	g	g	g	g	g	g	background	orf19.6082	Ala	Ala
Ca21chr1	38946	T	C	C	C	C	C	C	C	C	C	C	C	C	C	C	C	C	background	PHR2	Asp	Asp
Ca21chr1	39533	A	t	t	t	t	t	t	t	t	t	t	t	t	t	t	t	t	background	47	downstream	PHR2	952	downstream	orf19.6080
Ca21chr1	39667	T	g	g	g	g	g	g	g	g	g	g	g	g	g	g	g	g	background	181	downstream	PHR2	818	downstream	orf19.6080
Ca21chr1	39701	C	a	a	a	a	a	a	a	a	a	a	a	a	a	a	a	a	background	215	downstream	PHR2	784	downstream	orf19.6080
Ca21chr1	39705	A	t	t	t	t	t	t	t	t	t	t	t	t	t	t	t	t	background	219	downstream	PHR2	780	downstream	orf19.6080
Ca21chr1	39750	A	c	c	c	c	c	c	c	c	c	c	c	c	c	c	c	c	background	264	downstream	PHR2	735	downstream	orf19.6080
Ca21chr1	39825	G	a	a	a	a	a	a	a	a	a	a	a	a	a	a	a	a	background	339	downstream	PHR2	660	downstream	orf19.6080
Ca21chr1	39837	T	c	c	c	c	c	c	c	c	c	c	c	c	c	c	c	c	background	351	downstream	PHR2	648	downstream	orf19.6080
Ca21chr1	39842	G	a	a	a	a	a	a	a	a	a	a	a	a	a	a	a	a	background	356	downstream	PHR2	643	downstream	orf19.6080
Ca21chr1	39861	G	a	a	a	a	a	a	a	a	a	a	a	a	a	a	a	a	background	375	downstream	PHR2	624	downstream	orf19.6080
Ca21chr1	39874	T	c	c	c	c	c	c	c	c	c	c	c	c	c	c	c	c	background	388	downstream	PHR2	611	downstream	orf19.6080
Ca21chr1	39950	A	c	c	c	c	c	c	c	c	c	c	c	c	c	c	c	c	background	464	downstream	PHR2	535	downstream	orf19.6080
Ca21chr1	39951	T	c	c	c	c	c	c	c	c	c	c	c	c	c	c	c	c	background	465	downstream	PHR2	534	downstream	orf19.6080
Ca21chr1	39968	T	c	c	c	c	c	c	c	c	c	c	c	c	c	c	c	c	background	482	downstream	PHR2	517	downstream	orf19.6080
Ca21chr1	40054	G	a	a	a	a	a	a	a	a	a	a	a	a	a	a	a	a	background	568	downstream	PHR2	431	downstream	orf19.6080
Ca21chr1	42259	C	T	T	T	T	T	T	T	T	T	T	T	T	T	T	T	T	background	86	upstream	tT(AGU)6	347	upstream	orf19.6079
Ca21chr1	42587	C	-	-	-	-	-	-	-	-	-	-	-	t	-	-	-	-	trans	414	upstream	tT(AGU)6	19	upstream	orf19.6079
Ca21chr1	42662	A	c	c	c	c	c	c	c	c	c	c	c	c	c	c	c	c	background	orf19.6079	Ile	Ile
Ca21chr1	43355	C	t	t	t	t	t	t	t	t	t	t	t	t	t	t	t	t	background	orf19.6079	Ile	Ile
Ca21chr1	43427	T	c	c	c	c	c	c	c	c	c	c	c	c	c	c	c	c	background	orf19.6079	Ala	Ala
Ca21chr1	43432	A	g	g	g	g	g	g	g	g	g	g	g	g	g	g	g	g	background	orf19.6079	Tyr	Cys
Ca21chr1	43452	C	t	t	t	t	t	t	t	t	t	t	t	t	t	t	t	t	background	orf19.6079	His	Tyr
Ca21chr1	43481	A	g	g	g	g	g	g	g	g	g	-	g	g	g	g	g	g	trans	orf19.6079	Lys	Lys
Ca21chr1	43483	T	A	A	A	A	A	A	A	A	A	A	A	A	A	A	A	A	background	RFC52	End	Cys
Ca21chr1	43508	A	-	-	-	G	-	-	-	-	G	-	-	-	G	-	-	-	trans	RFC52	Ile	Thr
Ca21chr1	43509	T	-	-	-	A	-	-	-	-	-	-	-	-	A	-	-	-	trans	RFC52	Ile	Phe
Ca21chr1	44018	A	G	G	G	G	G	G	G	G	G	G	G	G	G	G	G	G	background	POL93	His	Arg
Ca21chr1	44043	A	G	G	G	G	G	G	G	G	G	G	G	G	G	G	G	G	background	POL93	Glu	Glu
Ca21chr1	46308	C	G	G	G	G	G	G	G	G	G	G	G	G	G	G	G	G	background	543	downstream	POL93	496	upstream	orf19.6077
Ca21chr1	46451	A	g	g	g	g	g	g	g	g	g	g	g	g	g	g	g	g	background	686	downstream	POL93	353	upstream	orf19.6077
Ca21chr1	46731	C	A	A	A	A	A	A	A	A	A	A	A	A	A	A	A	A	background	966	downstream	POL93	73	upstream	orf19.6077
Ca21chr1	47037	C	t	t	t	t	t	t	t	t	t	t	t	t	t	t	t	t	background	orf19.6077	Ala	Ala
Ca21chr1	49336	T	c	c	c	c	c	c	c	c	c	c	c	c	c	c	c	c	background	orf19.6075	Lys	Arg
Ca21chr1	49971	G	C	C	C	C	C	C	C	C	C	C	C	C	C	C	C	C	background	127	upstream	orf19.6075	27	upstream	HBR1
Ca21chr1	54170	T	c	c	c	c	c	c	c	c	c	c	c	c	c	c	c	c	background	CDC13	Ile	Ile
Ca21chr1	54567	C	t	t	t	t	t	t	t	t	t	t	t	t	t	t	t	t	background	124	downstream	CDC13	271	downstream	orf19.6071
Ca21chr1	55245	G	a	a	a	a	a	a	a	a	a	a	a	a	a	a	a	a	background	orf19.6071	Leu	Leu
Ca21chr1	60613	A	G	G	G	G	G	G	G	G	G	G	G	G	G	G	G	G	background	ENA2	Ile	Val
Ca21chr1	60682	C	T	T	T	T	T	T	T	T	T	T	T	T	T	T	T	T	background	ENA2	Pro	Ser
Ca21chr1	61130	C	T	T	T	T	T	T	T	T	T	T	T	T	T	T	T	T	background	ENA2	Ala	Val
Ca21chr1	61755	A	g	g	g	g	g	g	g	g	g	g	g	g	g	g	g	g	background	ENA2	Arg	Arg
Ca21chr1	62899	T	c	c	c	c	c	c	c	c	c	c	c	c	c	c	c	c	background	346	downstream	ENA2	304	upstream	SVF1
Ca21chr1	63074	G	a	a	a	a	a	a	a	a	a	a	a	a	a	a	a	a	background	521	downstream	ENA2	129	upstream	SVF1
Ca21chr1	63593	G	a	a	a	a	a	a	a	a	a	a	a	a	a	a	a	a	background	SVF1	Glu	Lys
Ca21chr1	64554	C	t	t	t	t	t	t	t	t	t	t	t	t	t	t	t	t	background	203	downstream	SVF1	143	downstream	orf19.6066
Ca21chr1	65656	T	c	c	c	c	c	c	c	c	c	c	c	c	c	c	c	c	background	orf19.6066	Lys	Glu
Ca21chr1	67726	C	t	t	t	t	t	t	t	t	t	t	t	t	t	t	t	t	background	1401	upstream	orf19.6066	118	upstream	orf19.6065
Ca21chr1	68688	C	t	t	t	t	t	t	t	t	t	t	t	t	t	t	t	t	background	orf19.6065	Ser	Leu
Ca21chr1	70774	G	c	c	c	c	c	c	c	c	c	c	c	c	c	c	c	c	background	orf19.6064	Leu	Phe
Ca21chr1	72926	C	t	t	t	t	t	t	t	t	t	t	t	t	t	t	t	t	background	orf19.6062.3	Ser	Asn
Ca21chr1	77281	G	A	A	A	A	A	A	A	A	A	A	A	A	A	A	A	A	background	GCN20	Ile	Ile
Ca21chr1	77695	G	a	a	a	a	a	a	a	a	a	a	a	a	a	a	a	a	background	GCN20	Ile	Ile
Ca21chr1	78363	A	g	g	g	g	g	g	g	g	g	g	g	g	g	g	g	g	background	TTR1	Phe	Phe
Ca21chr1	80145	T	G	G	G	G	G	G	G	G	G	G	G	G	G	G	G	G	background	orf19.6057	Val	Val
Ca21chr1	85675	T	C	C	C	C	C	C	C	C	C	C	C	C	C	C	C	C	background	orf19.6054	Ala	Ala
Ca21chr1	86396	G	A	A	A	A	A	A	A	A	A	A	A	A	A	A	A	A	background	orf19.6054	Thr	Ile
Ca21chr1	86401	C	T	T	T	T	T	T	T	T	T	T	T	T	T	T	T	T	background	orf19.6054	Thr	Thr
Ca21chr1	86467	G	T	T	T	T	T	T	T	T	T	T	T	T	T	T	T	T	background	orf19.6054	Arg	Arg
Ca21chr1	89036	A	G	G	G	G	G	G	G	G	G	G	G	G	G	G	G	G	background	CIS2	Asn	Ser
Ca21chr1	89160	C	t	t	t	t	t	t	t	t	t	t	t	t	t	t	t	t	background	CIS2	Asp	Asp
Ca21chr1	92147	A	C	C	C	C	C	C	C	C	C	C	C	C	C	C	C	C	background	orf19.6049	Cys	Gly
Ca21chr1	93604	T	A	A	A	A	A	A	A	A	A	A	A	A	A	A	A	A	background	orf19.6049	Asn	Ile
Ca21chr1	96348	T	C	C	C	C	C	C	C	C	C	C	C	C	C	C	C	C	background	TUF1	Asp	Asp
Ca21chr1	96660	G	a	a	a	a	a	a	a	a	a	a	a	a	a	a	a	a	background	165	downstream	TUF1	157	upstream	APC1
Ca21chr1	96802	A	t	t	t	t	t	t	t	t	t	t	t	t	t	t	t	t	background	307	downstream	TUF1	15	upstream	APC1
Ca21chr1	96833	G	a	a	a	a	a	a	a	a	a	a	a	a	a	a	a	a	background	APC1	Gly	Asp
Ca21chr1	96834	C	t	t	t	t	t	t	t	t	t	t	t	t	t	t	t	t	background	APC1	Gly	Gly
Ca21chr1	96841	A	c	c	c	c	c	c	c	c	c	c	c	c	c	c	c	c	background	APC1	Ile	Leu
Ca21chr1	97098	T	c	c	c	c	c	c	c	c	c	c	c	c	c	c	c	c	background	APC1	His	His
Ca21chr1	97386	C	g	g	g	g	g	g	g	g	g	g	g	g	g	g	g	g	background	APC1	Ser	Ser
Ca21chr1	97423	A	g	g	g	g	g	g	g	g	g	g	g	g	g	g	g	g	background	APC1	Ser	Gly
Ca21chr1	97708	A	g	g	g	g	g	g	g	g	g	g	g	g	g	g	g	g	background	APC1	Ile	Val
Ca21chr1	97727	G	a	a	a	a	a	a	a	a	a	a	a	a	a	a	a	a	background	APC1	Arg	Lys
Ca21chr1	97805	G	a	a	a	a	a	a	a	a	a	a	a	a	a	a	a	a	background	APC1	Arg	Lys
Ca21chr1	97855	C	t	t	t	t	t	t	t	t	t	t	t	t	t	t	t	t	background	APC1	Ser	Leu
Ca21chr1	97862	C	t	t	t	t	t	t	t	t	t	t	t	t	t	t	t	t	background	APC1	Ala	Val
Ca21chr1	97974	T	c	c	c	c	c	c	c	c	c	c	c	c	c	c	c	c	background	APC1	Gly	Gly
Ca21chr1	97975	G	a	a	a	a	a	a	a	a	a	a	a	a	a	a	a	a	background	APC1	Val	Met
Ca21chr1	98118	T	c	c	c	c	c	c	c	c	c	c	c	c	c	c	c	c	background	APC1	Val	Val
Ca21chr1	98691	T	c	c	c	c	c	c	c	c	c	c	c	c	c	c	c	c	background	APC1	Thr	Thr
Ca21chr1	98748	G	a	a	a	a	a	a	a	a	a	a	a	a	a	a	a	a	background	APC1	Gly	Gly
Ca21chr1	98913	G	a	a	a	a	a	a	a	a	a	a	a	a	a	a	a	a	background	APC1	Lys	Lys
Ca21chr1	98929	T	c	c	c	c	c	c	c	c	c	c	c	c	c	c	c	c	background	APC1	Phe	Leu
Ca21chr1	98931	C	t	t	t	t	t	t	t	t	t	t	t	t	t	t	t	t	background	APC1	Phe	Phe
Ca21chr1	98934	G	a	a	a	a	a	a	a	a	a	a	a	a	a	a	a	a	background	APC1	Leu	Leu
Ca21chr1	98940	A	g	g	g	g	g	g	g	g	g	g	g	g	g	g	g	g	background	APC1	Ala	Ala
Ca21chr1	99120	A	g	g	g	g	g	g	g	g	g	g	g	g	g	g	g	g	background	APC1	Thr	Thr
Ca21chr1	100214	T	c	c	c	c	c	c	c	c	c	c	c	c	c	c	c	c	background	APC1	Val	Ala
Ca21chr1	100503	C	t	t	t	t	t	t	t	t	t	t	t	t	t	t	t	t	background	APC1	Cys	Cys
Ca21chr1	107034	T	c	c	c	c	c	c	c	c	c	c	c	c	c	c	c	c	background	109	downstream	orf19.6043	92	downstream	RPO41
Ca21chr1	107149	T	g	g	g	g	g	g	g	g	g	g	g	g	g	g	g	g	background	RPO41	Lys	Gln
Ca21chr1	109532	A	g	g	g	g	g	g	g	g	g	g	g	g	g	g	g	g	background	RPO41	Ile	Ile
Ca21chr1	110165	T	c	c	c	c	c	c	c	c	c	c	c	c	c	c	c	c	background	RPO41	Pro	Pro
Ca21chr1	111133	A	t	t	t	t	t	t	t	t	t	t	t	t	t	t	t	t	background	105	upstream	RPO41	439	downstream	SNF7
Ca21chr1	111143	T	c	c	c	c	c	c	c	c	c	c	c	c	c	c	c	c	background	115	upstream	RPO41	429	downstream	SNF7
Ca21chr1	115359	A	g	g	g	g	g	g	g	g	g	g	g	g	g	g	g	g	background	orf19.6038	Ile	Thr
Ca21chr1	115474	T	c	c	c	c	c	c	c	c	c	c	c	c	c	c	c	c	background	orf19.6038	Lys	Glu
Ca21chr1	115493	T	a	a	a	a	a	a	a	a	a	a	a	a	a	a	a	a	background	orf19.6038	Ser	Ser
Ca21chr1	115501	T	c	c	c	c	c	c	c	c	c	c	c	c	c	c	c	c	background	orf19.6038	Arg	Gly
Ca21chr1	115526	A	g	g	g	g	g	g	g	g	g	g	g	g	g	g	g	g	background	orf19.6038	Asp	Asp
Ca21chr1	115529	A	g	g	g	g	g	g	g	g	g	g	g	g	g	g	g	g	background	orf19.6038	Asn	Asn
Ca21chr1	115567	C	t	t	t	t	t	t	t	t	t	t	t	t	t	t	t	t	background	orf19.6038	Glu	Lys
Ca21chr1	115610	T	c	c	c	c	c	c	c	c	c	c	c	c	c	c	c	c	background	orf19.6038	Lys	Lys
Ca21chr1	115622	A	g	g	g	g	g	g	g	g	g	g	g	g	g	g	g	g	background	orf19.6038	Phe	Phe
Ca21chr1	115857	G	a	a	a	a	a	a	a	a	a	a	a	a	a	a	a	a	background	orf19.6038	Thr	Ile
Ca21chr1	116878	G	a	a	a	a	a	a	a	a	a	a	a	a	a	a	a	a	background	999	upstream	orf19.6038	442	upstream	ASM3
Ca21chr1	118668	T	c	c	c	c	c	c	c	c	c	c	c	c	c	c	c	c	background	ASM3	Leu	Ser
Ca21chr1	118885	C	t	t	t	t	t	t	t	t	t	t	t	t	t	t	t	t	background	ASM3	Ile	Ile
Ca21chr1	119065	C	t	t	t	t	t	t	t	t	t	t	t	t	t	t	t	t	background	ASM3	Tyr	Tyr
Ca21chr1	119110	T	c	c	c	c	c	c	c	c	c	c	c	c	c	c	c	c	background	ASM3	Tyr	Tyr
Ca21chr1	119116	A	g	g	g	g	g	g	g	g	g	g	g	g	g	g	g	g	background	ASM3	Thr	Thr
Ca21chr1	119185	A	c	c	c	c	c	c	c	c	c	c	c	c	c	c	c	c	background	ASM3	Glu	Asp
Ca21chr1	119203	A	g	g	g	g	g	g	g	g	g	g	g	g	g	g	g	g	background	ASM3	Lys	Lys
Ca21chr1	119218	G	a	a	a	a	a	a	a	a	a	a	a	a	a	a	a	a	background	ASM3	Arg	Arg
Ca21chr1	119221	A	t	t	t	t	t	t	t	t	t	t	t	t	t	t	t	t	background	ASM3	Ala	Ala
Ca21chr1	119450	A	g	g	g	g	g	g	g	g	g	g	g	g	g	g	g	g	background	7	downstream	ASM3	318	upstream	RIC1
Ca21chr1	119518	A	g	g	g	g	g	g	g	g	g	g	g	g	g	g	g	g	background	75	downstream	ASM3	250	upstream	RIC1
Ca21chr1	119535	A	g	g	g	g	g	g	g	g	g	g	g	g	g	g	g	g	background	92	downstream	ASM3	233	upstream	RIC1
Ca21chr1	119537	A	c	c	c	c	c	c	c	c	c	c	c	c	c	c	c	c	background	94	downstream	ASM3	231	upstream	RIC1
Ca21chr1	121249	G	a	a	a	a	a	a	a	a	a	a	a	a	a	a	a	a	background	RIC1	Ala	Ala
Ca21chr1	122465	G	t	t	t	t	t	t	t	t	t	t	t	t	t	t	t	t	background	RIC1	Ala	Ser
Ca21chr1	123464	A	G	G	G	G	G	G	G	G	G	G	G	G	G	G	G	G	background	32	downstream	orf19.6035	405	downstream	TUB2
Ca21chr1	126513	G	A	A	A	A	A	A	A	A	A	A	A	A	A	A	A	A	background	916	upstream	TUB2	8	upstream	tP(UGG)3
Ca21chr1	126636	T	C	C	C	C	C	C	C	C	C	C	C	C	C	C	C	C	background	24	downstream	tP(UGG)3	154	downstream	CMP1
Ca21chr1	126645	T	C	C	C	C	C	C	C	C	C	C	C	C	C	C	C	C	background	33	downstream	tP(UGG)3	145	downstream	CMP1
Ca21chr1	126784	G	A	A	A	A	A	A	A	A	A	A	A	A	A	A	A	A	background	172	downstream	tP(UGG)3	6	downstream	CMP1
Ca21chr1	126970	A	G	G	G	G	G	G	G	G	G	G	G	G	G	G	G	G	background	CMP1	Thr	Thr
Ca21chr1	127176	C	A	A	A	A	A	A	A	A	A	A	A	A	A	A	A	A	background	CMP1	Ala	Ser
Ca21chr1	127581	C	T	T	T	T	T	T	T	T	T	T	T	T	T	T	T	T	background	CMP1	Gly	Arg
Ca21chr1	129767	G	a	a	a	a	a	a	a	a	a	a	a	a	a	a	a	a	background	SPE1	Ser	Leu
Ca21chr1	130615	A	g	g	g	g	g	g	g	g	g	g	g	g	g	g	g	g	background	SPE1	Ile	Ile
Ca21chr1	130704	T	c	c	c	c	c	c	c	c	c	c	c	c	c	c	c	c	background	24	upstream	SPE1	708	downstream	VPS27
Ca21chr1	130805	A	g	g	g	g	g	g	g	g	g	g	g	g	g	g	g	g	background	125	upstream	SPE1	607	downstream	VPS27
Ca21chr1	130916	T	-	c	c	c	c	c	c	c	c	c	c	c	c	c	c	c	pers	236	upstream	SPE1	496	downstream	VPS27
Ca21chr1	131139	C	t	t	t	t	t	t	t	t	t	t	t	t	t	t	t	t	background	459	upstream	SPE1	273	downstream	VPS27
Ca21chr1	131325	A	g	g	g	g	g	g	g	g	g	g	g	g	g	g	g	g	background	645	upstream	SPE1	87	downstream	VPS27
Ca21chr1	131498	T	c	c	c	c	c	c	c	c	c	c	c	c	c	c	c	c	background	VPS27	Asn	Asp
Ca21chr1	131576	T	c	c	c	c	c	c	c	c	c	c	c	c	c	c	c	c	background	VPS27	Lys	Glu
Ca21chr1	131587	T	c	-	-	-	-	-	-	-	-	-	-	-	-	-	-	-	pers	VPS27	Lys	Arg
Ca21chr1	131610	G	a	a	a	a	a	a	a	a	a	a	a	a	a	a	a	a	background	VPS27	Asn	Asn
Ca21chr1	131772	A	g	g	g	g	g	g	g	g	g	g	g	g	g	g	g	g	background	VPS27	Ser	Ser
Ca21chr1	131843	C	g	g	g	g	g	g	g	g	g	g	g	g	g	g	g	g	background	VPS27	Val	Leu
Ca21chr1	131859	G	a	a	a	a	a	a	a	a	a	a	a	a	a	a	a	a	background	VPS27	Ser	Ser
Ca21chr1	131987	G	t	t	t	t	t	t	t	t	t	t	t	t	t	t	t	t	background	VPS27	Gln	Lys
Ca21chr1	134033	G	-	a	a	a	a	a	-	a	a	a	a	a	-	a	-	-	trans	96	upstream	VPS27	223	upstream	orf19.6030
Ca21chr1	134093	T	c	c	c	c	c	c	c	c	c	c	c	c	c	c	c	c	background	156	upstream	VPS27	163	upstream	orf19.6030
Ca21chr1	134617	T	a	a	a	a	a	a	a	a	a	a	a	a	a	a	a	a	background	orf19.6030	Ile	Asn
Ca21chr1	134628	G	a	a	a	a	a	a	a	a	a	a	a	a	a	a	a	a	background	orf19.6030	Glu	Lys
Ca21chr1	134751	A	g	g	g	g	g	g	g	g	g	g	g	g	g	g	g	g	background	orf19.6030	Ile	Val
Ca21chr1	134834	T	g	g	g	g	g	g	g	g	g	g	g	g	g	g	g	g	background	orf19.6030	Ile	Met
Ca21chr1	134847	G	c	c	c	c	c	c	c	c	c	c	c	c	c	c	c	c	background	orf19.6030	Glu	Gln
Ca21chr1	134926	G	a	a	a	a	a	a	a	a	a	a	a	a	a	a	a	a	background	11	downstream	orf19.6030	730	downstream	ROT1
Ca21chr1	134947	A	c	c	c	c	c	c	c	c	c	c	c	c	c	c	c	c	background	32	downstream	orf19.6030	709	downstream	ROT1
Ca21chr1	134990	G	a	a	a	a	a	a	a	a	a	a	a	a	a	a	a	a	background	75	downstream	orf19.6030	666	downstream	ROT1
Ca21chr1	135021	C	t	t	t	t	t	t	t	t	t	t	t	t	t	t	t	t	background	106	downstream	orf19.6030	635	downstream	ROT1
Ca21chr1	135027	C	a	a	a	a	a	a	a	a	a	a	a	a	a	a	a	a	background	112	downstream	orf19.6030	629	downstream	ROT1
Ca21chr1	135090	A	g	g	g	g	g	g	g	g	g	g	g	g	g	g	g	g	background	175	downstream	orf19.6030	566	downstream	ROT1
Ca21chr1	135110	A	g	g	g	g	g	g	g	g	g	g	g	g	g	g	g	g	background	195	downstream	orf19.6030	546	downstream	ROT1
Ca21chr1	135185	C	g	g	g	g	g	g	g	g	g	g	g	g	g	g	g	g	background	270	downstream	orf19.6030	471	downstream	ROT1
Ca21chr1	135860	G	a	a	a	a	a	a	a	a	a	a	a	a	a	a	a	a	background	ROT1	Thr	Thr
Ca21chr1	135899	T	c	c	c	c	c	c	c	c	c	c	c	c	c	c	c	c	background	ROT1	Lys	Lys
Ca21chr1	136121	A	g	g	g	g	g	g	g	g	g	g	g	g	g	g	g	g	background	ROT1	Ser	Ser
Ca21chr1	136376	G	a	a	a	a	a	a	a	a	a	a	a	a	a	a	a	a	background	ROT1	Phe	Phe
Ca21chr1	136488	A	g	g	g	g	g	g	g	g	g	g	g	g	g	g	g	g	background	50	upstream	ROT1	2091	downstream	HGC1
Ca21chr1	136742	A	g	g	g	g	g	g	g	g	g	g	g	g	g	g	g	g	background	304	upstream	ROT1	1837	downstream	HGC1
Ca21chr1	136838	A	t	t	t	t	t	t	t	t	t	-	t	t	t	t	t	-	trans	400	upstream	ROT1	1741	downstream	HGC1
Ca21chr1	136999	C	t	t	t	t	t	t	t	t	t	t	t	t	t	t	t	t	background	561	upstream	ROT1	1580	downstream	HGC1
Ca21chr1	137128	C	a	a	a	a	a	a	a	a	a	a	a	a	a	a	a	a	background	690	upstream	ROT1	1451	downstream	HGC1
Ca21chr1	137142	C	g	g	g	g	g	g	g	g	g	g	g	g	g	g	g	g	background	704	upstream	ROT1	1437	downstream	HGC1
Ca21chr1	137180	T	a	a	a	a	a	a	a	a	a	a	a	a	a	a	a	a	background	742	upstream	ROT1	1399	downstream	HGC1
Ca21chr1	137262	C	t	t	t	t	t	t	t	t	t	t	t	t	t	t	t	t	background	824	upstream	ROT1	1317	downstream	HGC1
Ca21chr1	137307	T	g	g	g	g	g	g	g	g	g	g	g	g	g	g	g	g	background	869	upstream	ROT1	1272	downstream	HGC1
Ca21chr1	137501	T	c	c	c	c	c	c	c	c	c	c	c	c	c	c	c	c	background	1063	upstream	ROT1	1078	downstream	HGC1
Ca21chr1	137613	G	a	a	a	a	a	a	a	a	a	a	a	a	a	a	a	a	background	1175	upstream	ROT1	966	downstream	HGC1
Ca21chr1	137673	G	t	t	t	t	t	t	t	t	t	t	t	t	t	t	t	t	background	1235	upstream	ROT1	906	downstream	HGC1
Ca21chr1	137681	A	c	c	c	c	c	c	c	c	c	c	c	c	c	c	c	c	background	1243	upstream	ROT1	898	downstream	HGC1
Ca21chr1	137739	G	a	a	a	a	a	a	a	a	a	a	a	a	a	a	a	a	background	1301	upstream	ROT1	840	downstream	HGC1
Ca21chr1	138018	T	a	a	a	a	a	a	a	a	a	a	a	a	a	a	a	a	background	1580	upstream	ROT1	561	downstream	HGC1
Ca21chr1	138440	A	t	t	t	t	t	t	t	t	t	t	t	t	t	t	t	t	background	2002	upstream	ROT1	139	downstream	HGC1
Ca21chr1	139117	T	g	g	g	g	g	g	g	g	g	g	g	g	g	g	g	g	background	HGC1	Asn	Thr
Ca21chr1	139164	A	g	g	g	g	g	g	g	g	g	g	g	g	g	g	g	g	background	HGC1	Ala	Ala
Ca21chr1	139663	C	t	t	t	t	t	t	t	t	t	t	t	t	t	t	t	t	background	HGC1	Ser	Asn
Ca21chr1	139708	G	a	a	a	a	a	a	a	a	a	a	a	a	a	a	a	a	background	HGC1	Thr	Ile
Ca21chr1	140211	A	g	g	g	g	g	g	g	g	g	g	g	g	g	g	g	g	background	HGC1	Ile	Ile
Ca21chr1	140253	G	a	a	a	a	a	a	a	a	a	a	a	a	a	a	a	a	background	HGC1	His	His
Ca21chr1	140283	G	a	a	a	a	a	a	a	a	a	a	a	a	a	a	a	a	background	HGC1	Asp	Asp
Ca21chr1	140412	T	a	a	a	a	a	a	a	a	a	a	a	a	a	a	a	a	background	HGC1	Gln	His
Ca21chr1	140829	G	a	a	a	a	a	a	a	a	a	a	a	a	a	a	a	a	background	HGC1	Pro	Pro
Ca21chr1	140859	G	a	a	a	a	a	a	a	a	a	a	a	a	a	a	a	a	background	HGC1	Asn	Asn
Ca21chr1	141030	G	a	a	a	a	a	a	a	a	a	a	a	a	a	a	a	a	background	94	upstream	HGC1	9584	upstream	orf19.6027
Ca21chr1	141481	C	t	t	t	t	t	t	t	t	t	t	t	t	t	t	t	t	background	545	upstream	HGC1	9133	upstream	orf19.6027
Ca21chr1	142228	T	c	c	c	c	c	c	c	c	c	c	c	c	c	c	c	c	background	1292	upstream	HGC1	8386	upstream	orf19.6027
Ca21chr1	142253	A	T,C	T,C	T,C	T,C	T,C	-	-	-	T,C	T,C	T,C	-	T,C	T,C	T,C	T,C	trans	1317	upstream	HGC1	8361	upstream	orf19.6027
Ca21chr1	142584	T	a	a	a	a	a	a	a	a	a	a	a	a	a	a	a	a	background	1648	upstream	HGC1	8030	upstream	orf19.6027
Ca21chr1	142648	G	a	a	a	a	a	a	a	a	a	a	a	a	a	a	a	a	background	1712	upstream	HGC1	7966	upstream	orf19.6027
Ca21chr1	142652	A	G	G	G	G	G	G	G	G	G	G	G	G	G	G	G	G	background	1716	upstream	HGC1	7962	upstream	orf19.6027
Ca21chr1	142654	A	G	G	G	G	G	G	G	G	G	G	G	G	G	G	G	G	background	1718	upstream	HGC1	7960	upstream	orf19.6027
Ca21chr1	142965	A	c	c	c	c	c	c	c	c	c	c	c	c	c	c	c	c	background	2029	upstream	HGC1	7649	upstream	orf19.6027
Ca21chr1	143016	A	g	g	g	g	g	g	g	g	g	g	g	g	g	g	g	g	background	2080	upstream	HGC1	7598	upstream	orf19.6027
Ca21chr1	143029	G	a	a	a	a	a	a	a	a	a	a	a	a	a	a	a	a	background	2093	upstream	HGC1	7585	upstream	orf19.6027
Ca21chr1	143081	C	t	t	t	t	t	t	t	t	t	t	t	t	t	t	t	t	background	2145	upstream	HGC1	7533	upstream	orf19.6027
Ca21chr1	143448	T	c	c	c	c	c	c	c	c	c	c	c	c	c	c	c	c	background	2512	upstream	HGC1	7166	upstream	orf19.6027
Ca21chr1	143516	C	a	a	a	a	a	a	a	a	a	a	a	a	a	a	a	a	background	2580	upstream	HGC1	7098	upstream	orf19.6027
Ca21chr1	143550	G	a	a	a	a	a	a	a	a	a	a	a	a	a	a	a	a	background	2614	upstream	HGC1	7064	upstream	orf19.6027
Ca21chr1	143587	C	t	t	t	t	t	t	t	t	t	t	t	t	t	t	t	t	background	2651	upstream	HGC1	7027	upstream	orf19.6027
Ca21chr1	143818	A	g	g	g	g	g	g	g	g	g	g	g	g	g	g	g	g	background	2882	upstream	HGC1	6796	upstream	orf19.6027
Ca21chr1	143991	T	a	a	a	a	a	a	a	a	a	a	a	a	a	a	a	a	background	3055	upstream	HGC1	6623	upstream	orf19.6027
Ca21chr1	144482	T	a	a	a	a	a	a	a	a	a	a	a	a	a	a	a	a	background	3546	upstream	HGC1	6132	upstream	orf19.6027
Ca21chr1	144624	T	c	c	c	c	c	c	c	c	c	c	c	c	c	c	c	c	background	3688	upstream	HGC1	5990	upstream	orf19.6027
Ca21chr1	144683	A	g	g	g	g	g	g	g	g	g	g	g	g	g	g	g	g	background	3747	upstream	HGC1	5931	upstream	orf19.6027
Ca21chr1	144735	T	c	c	c	c	c	c	c	c	c	c	c	c	c	c	c	c	background	3799	upstream	HGC1	5879	upstream	orf19.6027
Ca21chr1	144755	C	t	t	t	t	t	t	t	t	t	t	t	t	t	t	t	t	background	3819	upstream	HGC1	5859	upstream	orf19.6027
Ca21chr1	145011	T	c	c	c	c	c	c	c	c	c	c	c	c	c	c	c	c	background	4075	upstream	HGC1	5603	upstream	orf19.6027
Ca21chr1	145155	T	c	c	c	c	c	c	c	c	c	c	c	c	c	c	c	c	background	4219	upstream	HGC1	5459	upstream	orf19.6027
Ca21chr1	145158	G	t	t	t	t	t	t	t	t	t	t	t	t	t	t	t	t	background	4222	upstream	HGC1	5456	upstream	orf19.6027
Ca21chr1	145159	T	c	c	c	c	c	c	c	c	c	c	c	c	c	c	c	c	background	4223	upstream	HGC1	5455	upstream	orf19.6027
Ca21chr1	145221	T	c	-	c	-	-	c	c	-	-	c	-	c	-	c	c	c	trans	4285	upstream	HGC1	5393	upstream	orf19.6027
Ca21chr1	145242	A	g	g	g	g	g	g	g	g	g	g	g	g	g	g	g	g	background	4306	upstream	HGC1	5372	upstream	orf19.6027
Ca21chr1	145613	G	T	T	T	T	T	T	T	T	T	T	T	T	T	T	T	T	background	4677	upstream	HGC1	5001	upstream	orf19.6027
Ca21chr1	146113	T	A	A	A	A	A	A	A	A	A	A	A	A	A	A	A	A	background	5177	upstream	HGC1	4501	upstream	orf19.6027
Ca21chr1	146116	G	A	A	A	A	A	A	A	A	A	A	A	A	A	A	A	A	background	5180	upstream	HGC1	4498	upstream	orf19.6027
Ca21chr1	146478	C	T	T	T	T	T	T	T	T	T	T	T	T	T	T	T	T	background	5542	upstream	HGC1	4136	upstream	orf19.6027
Ca21chr1	146533	C	t	t	t	t	t	t	t	t	t	t	t	t	t	t	t	t	background	5597	upstream	HGC1	4081	upstream	orf19.6027
Ca21chr1	146557	G	t	t	t	t	t	t	t	t	t	t	t	t	t	t	t	t	background	5621	upstream	HGC1	4057	upstream	orf19.6027
Ca21chr1	146873	G	a	a	a	a	a	a	a	a	a	a	a	a	a	a	a	a	background	5937	upstream	HGC1	3741	upstream	orf19.6027
Ca21chr1	146876	G	a	a	a	a	a	a	a	a	a	a	a	a	a	a	a	a	background	5940	upstream	HGC1	3738	upstream	orf19.6027
Ca21chr1	147060	C	t	t	t	t	t	t	t	t	t	t	t	t	t	t	t	t	background	6124	upstream	HGC1	3554	upstream	orf19.6027
Ca21chr1	147062	G	a	a	a	a	a	a	a	a	a	a	a	a	a	a	a	a	background	6126	upstream	HGC1	3552	upstream	orf19.6027
Ca21chr1	147074	A	t	t	t	t	t	t	t	t	t	t	t	t	t	t	t	t	background	6138	upstream	HGC1	3540	upstream	orf19.6027
Ca21chr1	147077	T	c	c	c	c	c	c	c	c	c	c	c	c	c	c	c	c	background	6141	upstream	HGC1	3537	upstream	orf19.6027
Ca21chr1	147354	T	g	g	g	g	g	g	g	g	g	g	g	g	g	g	g	g	background	6418	upstream	HGC1	3260	upstream	orf19.6027
Ca21chr1	147651	C	t	t	t	t	t	t	t	t	t	t	t	t	t	t	t	t	background	6715	upstream	HGC1	2963	upstream	orf19.6027
Ca21chr1	147769	T	a	a	-	a	a	a	a	-	a	a	a	-	a	-	a	a	trans	6833	upstream	HGC1	2845	upstream	orf19.6027
Ca21chr1	148082	C	t	t	t	t	t	t	t	t	t	t	t	t	t	t	t	t	background	7146	upstream	HGC1	2532	upstream	orf19.6027
Ca21chr1	148181	T	a	a	a	a	a	a	a	a	a	a	a	a	a	a	a	a	background	7245	upstream	HGC1	2433	upstream	orf19.6027
Ca21chr1	148466	A	g	g	g	g	g	g	g	g	g	g	g	g	g	g	g	g	background	7530	upstream	HGC1	2148	upstream	orf19.6027
Ca21chr1	148556	C	-	-	-	-	t	-	t	-	-	-	-	-	t	t	t	-	trans	7620	upstream	HGC1	2058	upstream	orf19.6027
Ca21chr1	148589	G	a	a	a	a	a	a	a	a	a	a	a	a	a	a	a	a	background	7653	upstream	HGC1	2025	upstream	orf19.6027
Ca21chr1	148592	A	c	c	c	c	c	c	c	c	c	c	c	c	c	c	c	c	background	7656	upstream	HGC1	2022	upstream	orf19.6027
Ca21chr1	148619	C	a	a	a	a	a	a	a	a	a	a	a	a	a	a	a	a	background	7683	upstream	HGC1	1995	upstream	orf19.6027
Ca21chr1	148657	T	c	c	c	c	c	c	c	c	c	c	c	c	c	c	c	c	background	7721	upstream	HGC1	1957	upstream	orf19.6027
Ca21chr1	148680	G	a	a	a	a	a	a	a	a	a	a	a	a	a	a	a	a	background	7744	upstream	HGC1	1934	upstream	orf19.6027
Ca21chr1	148734	T	c	c	c	c	c	c	c	c	c	c	c	c	c	c	c	c	background	7798	upstream	HGC1	1880	upstream	orf19.6027
Ca21chr1	149049	A	g	g	g	g	g	g	g	g	g	g	g	g	g	g	g	g	background	8113	upstream	HGC1	1565	upstream	orf19.6027
Ca21chr1	149074	G	a	a	a	a	a	a	-	a	a	a	a	a	a	a	a	a	trans	8138	upstream	HGC1	1540	upstream	orf19.6027
Ca21chr1	149088	T	g	g	g	g	g	g	g	g	g	g	g	g	g	g	g	g	background	8152	upstream	HGC1	1526	upstream	orf19.6027
Ca21chr1	149205	A	g	g	g	g	g	g	g	g	g	g	g	g	g	g	g	g	background	8269	upstream	HGC1	1409	upstream	orf19.6027
Ca21chr1	149246	T	c	c	c	c	c	c	c	c	c	c	c	c	c	c	c	c	background	8310	upstream	HGC1	1368	upstream	orf19.6027
Ca21chr1	149255	A	g	g	g	g	g	g	g	g	g	g	g	g	g	g	g	g	background	8319	upstream	HGC1	1359	upstream	orf19.6027
Ca21chr1	149376	A	g	g	g	g	g	g	g	g	g	g	g	g	g	g	g	g	background	8440	upstream	HGC1	1238	upstream	orf19.6027
Ca21chr1	149688	T	c	c	c	c	c	c	c	c	c	c	c	c	c	c	c	c	background	8752	upstream	HGC1	926	upstream	orf19.6027
Ca21chr1	149719	A	g	g	g	g	g	g	g	g	g	g	g	g	g	g	g	g	background	8783	upstream	HGC1	895	upstream	orf19.6027
Ca21chr1	149786	T	a	a	a	a	a	a	a	a	a	a	a	a	a	a	a	a	background	8850	upstream	HGC1	828	upstream	orf19.6027
Ca21chr1	150096	T	a	a	a	a	a	a	a	a	a	a	a	a	a	a	a	a	background	9160	upstream	HGC1	518	upstream	orf19.6027
Ca21chr1	150334	C	t	t	t	t	t	t	t	t	t	t	t	t	t	t	t	t	background	9398	upstream	HGC1	280	upstream	orf19.6027
Ca21chr1	150344	T	c	c	c	c	c	c	c	c	c	c	c	c	c	c	c	c	background	9408	upstream	HGC1	270	upstream	orf19.6027
Ca21chr1	150492	G	a	a	a	a	a	a	a	a	a	a	a	a	a	a	a	a	background	9556	upstream	HGC1	122	upstream	orf19.6027
Ca21chr1	150516	C	t	t	t	t	t	t	t	t	t	t	t	t	t	t	t	t	background	9580	upstream	HGC1	98	upstream	orf19.6027
Ca21chr1	150586	C	t	t	t	t	t	t	t	t	t	t	t	t	t	t	t	t	background	9650	upstream	HGC1	28	upstream	orf19.6027
Ca21chr1	150591	C	t	t	t	t	t	t	t	t	t	t	t	t	t	t	t	t	background	9655	upstream	HGC1	23	upstream	orf19.6027
Ca21chr1	150739	G	t	t	t	t	t	t	t	t	t	t	t	t	t	t	t	t	background	orf19.6027	Lys	Asn
Ca21chr1	150830	T	c	c	c	c	c	c	c	c	c	c	c	c	c	c	c	c	background	orf19.6027	Leu	Ser
Ca21chr1	150831	T	c	c	c	c	c	c	c	c	c	c	c	c	c	c	c	c	background	orf19.6027	Leu	Ser
Ca21chr1	150839	A	g	g	g	g	g	g	g	g	g	g	g	g	g	g	g	g	background	orf19.6027	Asn	Asp
Ca21chr1	150842	A	g	g	g	g	g	g	g	g	g	g	g	g	g	g	g	g	background	orf19.6027	Asn	Asp
Ca21chr1	150991	G	a	a	a	a	a	a	a	a	a	a	a	a	a	a	a	a	background	orf19.6027	Gly	Gly
Ca21chr1	151136	C	g	g	g	g	g	g	g	g	g	g	g	g	g	g	g	g	background	orf19.6027	His	Asp
Ca21chr1	151506	A	t	t	t	t	t	t	t	t	t	t	t	t	t	t	t	t	background	orf19.6027	Glu	Val
Ca21chr1	151509	A	g	g	g	g	g	g	g	g	g	g	g	g	g	g	g	g	background	orf19.6027	Asp	Gly
Ca21chr1	151586	T	A	A	A	A	A	A	A	A	A	A	A	A	A	A	A	A	background	orf19.6027	Tyr	Asn
Ca21chr1	151589	T	G	G	G	G	G	G	G	G	G	G	G	G	G	G	G	G	background	orf19.6027	Cys	Gly
Ca21chr1	151606	T	C	C	C	C	C	C	C	C	C	C	C	C	C	C	C	C	background	orf19.6027	Ile	Ile
Ca21chr1	151706	T	c	c	c	c	c	c	c	c	c	c	c	c	c	c	c	c	background	orf19.6027	Trp	Arg
Ca21chr1	152302	T	a	a	a	a	a	a	a	a	a	a	a	a	a	a	a	a	background	588	downstream	orf19.6027	2336	downstream	ERG2
Ca21chr1	152526	A	g	g	g	g	g	g	g	g	g	g	g	g	g	g	g	g	background	812	downstream	orf19.6027	2112	downstream	ERG2
Ca21chr1	152631	A	g	g	g	g	g	g	g	g	g	g	g	g	g	g	g	g	background	917	downstream	orf19.6027	2007	downstream	ERG2
Ca21chr1	152658	T	c	c	c	c	c	c	c	c	c	c	c	c	c	c	c	c	background	944	downstream	orf19.6027	1980	downstream	ERG2
Ca21chr1	152660	G	a	a	a	a	a	a	a	a	a	a	a	a	a	a	a	a	background	946	downstream	orf19.6027	1978	downstream	ERG2
Ca21chr1	152793	T	c	c	c	c	c	c	c	c	c	c	c	c	c	c	c	c	background	1079	downstream	orf19.6027	1845	downstream	ERG2
Ca21chr1	153124	G	t	t	t	t	t	t	t	t	t	t	t	t	t	t	t	t	background	1410	downstream	orf19.6027	1514	downstream	ERG2
Ca21chr1	153172	G	T	T	T	T	T	T	T	T	T	T	T	T	T	T	T	T	background	1458	downstream	orf19.6027	1466	downstream	ERG2
Ca21chr1	153261	T	c	c	c	c	c	c	c	c	c	c	c	c	c	c	c	c	background	1547	downstream	orf19.6027	1377	downstream	ERG2
Ca21chr1	153270	A	t	t	t	t	t	t	t	t	t	t	t	t	t	t	t	t	background	1556	downstream	orf19.6027	1368	downstream	ERG2
Ca21chr1	153490	G	a	a	a	a	a	a	a	a	a	a	a	a	a	a	a	a	background	1776	downstream	orf19.6027	1148	downstream	ERG2
Ca21chr1	153617	A	t	t	t	t	t	t	t	t	t	t	t	t	t	t	t	t	background	1903	downstream	orf19.6027	1021	downstream	ERG2
Ca21chr1	153849	A	g	g	g	g	g	g	g	g	g	g	g	g	g	g	g	g	background	2135	downstream	orf19.6027	789	downstream	ERG2
Ca21chr1	154047	G	a	a	a	a	a	a	a	a	a	a	a	a	a	a	a	a	background	2333	downstream	orf19.6027	591	downstream	ERG2
Ca21chr1	154115	A	g	g	g	g	g	g	g	g	g	g	g	g	g	g	g	g	background	2401	downstream	orf19.6027	523	downstream	ERG2
Ca21chr1	154159	G	a	a	a	a	a	a	a	a	a	a	a	a	a	a	a	a	background	2445	downstream	orf19.6027	479	downstream	ERG2
Ca21chr1	154234	T	a	a	a	a	a	a	a	a	a	a	a	a	a	a	a	a	background	2520	downstream	orf19.6027	404	downstream	ERG2
Ca21chr1	154256	A	c	c	c	c	c	c	c	c	c	c	c	c	c	c	c	c	background	2542	downstream	orf19.6027	382	downstream	ERG2
Ca21chr1	154462	T	a	a	a	a	a	a	a	a	a	a	a	a	a	a	a	a	background	2748	downstream	orf19.6027	176	downstream	ERG2
Ca21chr1	154572	A	g	g	g	g	g	g	g	g	g	g	g	g	g	g	g	g	background	2858	downstream	orf19.6027	66	downstream	ERG2
Ca21chr1	154606	T	a	a	a	a	a	a	a	a	a	a	a	a	a	a	a	a	background	2892	downstream	orf19.6027	32	downstream	ERG2
Ca21chr1	154728	C	t	t	t	t	t	t	t	t	t	t	t	t	t	t	t	t	background	ERG2	Leu	Leu
Ca21chr1	155034	A	t	t	t	t	t	t	t	t	t	t	t	t	t	t	t	t	background	ERG2	Gly	Gly
Ca21chr1	155149	G	a	a	a	a	a	a	a	a	a	a	a	a	a	a	a	a	background	ERG2	Pro	Leu
Ca21chr1	155307	G	a	a	a	a	a	a	a	a	a	a	a	a	a	a	a	a	background	16	upstream	ERG2	141	upstream	orf19.6025
Ca21chr1	155308	T	c	c	c	c	c	c	c	c	c	c	c	c	c	c	c	c	background	17	upstream	ERG2	140	upstream	orf19.6025
Ca21chr1	155406	T	a	a	a	-	a	-	a	a	a	a	a	a	a	a	a	a	trans	115	upstream	ERG2	42	upstream	orf19.6025
Ca21chr1	155584	T	-	-	-	c	c	-	-	-	-	c	c	-	-	-	-	-	trans	orf19.6025	Leu	Ser
Ca21chr1	155709	G	a	a	a	a	a	a	a	a	a	a	a	a	a	a	a	a	background	orf19.6025	Glu	Lys
Ca21chr1	155723	A	g	g	g	g	g	g	g	g	g	g	g	g	g	g	g	g	background	orf19.6025	Gln	Gln
Ca21chr1	155730	G	t	t	t	t	t	t	t	t	t	t	t	t	t	t	t	t	background	orf19.6025	Val	Leu
Ca21chr1	155846	A	t	t	t	t	t	t	t	t	t	t	t	t	t	t	t	t	background	orf19.6025	Thr	Thr
Ca21chr1	155921	C	t	t	t	t	t	t	t	t	t	t	t	t	t	t	t	t	background	orf19.6025	Asp	Asp
Ca21chr1	156044	C	t	t	t	t	t	t	t	t	t	t	t	t	t	t	t	t	background	orf19.6025	Ile	Ile
Ca21chr1	156340	T	c	c	c	c	c	c	c	c	c	c	c	c	c	c	c	c	background	11	downstream	orf19.6025	308	upstream	orf19.6024
Ca21chr1	156380	C	t	t	t	t	t	t	t	t	t	t	t	t	t	t	t	t	background	51	downstream	orf19.6025	268	upstream	orf19.6024
Ca21chr1	156384	C	t	t	t	t	t	t	t	t	t	t	t	t	t	t	t	t	background	55	downstream	orf19.6025	264	upstream	orf19.6024
Ca21chr1	156464	G	a	a	a	a	a	a	a	a	a	a	a	a	a	a	a	a	background	135	downstream	orf19.6025	184	upstream	orf19.6024
Ca21chr1	156591	C	t	t	t	t	t	t	t	t	t	t	t	t	t	t	t	t	background	262	downstream	orf19.6025	57	upstream	orf19.6024
Ca21chr1	156593	C	t	t	t	t	t	t	t	t	t	t	t	t	t	t	t	t	background	264	downstream	orf19.6025	55	upstream	orf19.6024
Ca21chr1	156788	C	t	t	t	t	t	t	t	t	t	t	t	t	t	t	t	t	background	orf19.6024	Ile	Ile
Ca21chr1	156875	A	g	g	g	g	g	g	g	g	g	g	g	g	g	g	g	g	background	orf19.6024	Ile	Met
Ca21chr1	157253	A	t	t	t	t	t	t	t	t	t	t	t	t	t	t	t	t	background	orf19.6024	Glu	Asp
Ca21chr1	157263	G	c	c	c	c	c	c	c	c	c	c	c	c	c	c	c	c	background	orf19.6024	Glu	Gln
Ca21chr1	157332	A	g	g	g	g	g	g	g	g	g	g	g	g	g	g	g	g	background	orf19.6024	Ser	Gly
Ca21chr1	157377	T	c	c	c	c	c	c	c	c	c	c	c	c	c	c	c	c	background	orf19.6024	Tyr	His
Ca21chr1	157876	A	g	g	g	g	g	g	g	g	g	g	g	g	g	g	g	g	background	182	downstream	orf19.6024	853	upstream	orf19.6023
Ca21chr1	157965	A	g	g	g	g	g	g	g	g	g	g	g	g	g	g	g	g	background	271	downstream	orf19.6024	764	upstream	orf19.6023
Ca21chr1	158065	T	c	c	c	c	c	c	c	c	c	c	c	c	c	c	c	c	background	371	downstream	orf19.6024	664	upstream	orf19.6023
Ca21chr1	158172	C	t	t	t	t	t	t	t	t	t	t	t	t	t	t	t	t	background	478	downstream	orf19.6024	557	upstream	orf19.6023
Ca21chr1	158328	G	a	a	a	a	a	a	a	a	a	a	a	a	a	a	a	a	background	634	downstream	orf19.6024	401	upstream	orf19.6023
Ca21chr1	158428	G	T	T	T	T	T	T	T	T	T	T	T	T	T	T	T	T	background	734	downstream	orf19.6024	301	upstream	orf19.6023
Ca21chr1	158478	C	T	T	T	T	T	T	T	T	T	T	T	T	T	T	T	T	background	784	downstream	orf19.6024	251	upstream	orf19.6023
Ca21chr1	158508	G	T	T	T	T	T	T	T	T	T	T	T	T	T	T	T	T	background	814	downstream	orf19.6024	221	upstream	orf19.6023
Ca21chr1	158561	G	T	T	T	T	T	T	T	T	T	T	T	T	T	T	T	T	background	867	downstream	orf19.6024	168	upstream	orf19.6023
Ca21chr1	158564	C	t	t	t	t	t	t	t	t	t	t	t	t	t	t	t	t	background	870	downstream	orf19.6024	165	upstream	orf19.6023
Ca21chr1	158582	C	A	A	A	A	A	A	A	A	A	A	A	A	A	A	A	A	background	888	downstream	orf19.6024	147	upstream	orf19.6023
Ca21chr1	158595	C	A	A	A	A	A	A	A	A	A	A	A	A	A	A	A	A	background	901	downstream	orf19.6024	134	upstream	orf19.6023
Ca21chr1	158995	G	a	a	a	a	a	a	a	a	a	a	a	a	a	a	a	a	background	orf19.6023	Arg	Arg
Ca21chr1	159025	G	a	a	a	a	a	a	a	a	a	a	a	a	a	a	a	a	background	orf19.6023	Gly	Gly
Ca21chr1	159172	T	a	a	a	a	a	a	a	a	a	a	a	a	a	a	a	a	background	orf19.6023	Thr	Thr
Ca21chr1	159181	T	a	a	a	a	a	a	a	a	a	a	a	a	a	a	a	a	background	orf19.6023	Ser	Ser
Ca21chr1	159268	G	a	a	a	a	a	a	a	a	a	a	a	a	a	a	a	a	background	orf19.6023	Met	Ile
Ca21chr1	159400	A	g	g	g	g	g	g	g	g	g	g	g	g	g	g	g	g	background	orf19.6023	Ile	Met
Ca21chr1	159529	G	a	a	a	a	a	a	a	a	a	a	a	a	a	a	a	a	background	orf19.6023	Glu	Glu
Ca21chr1	159759	G	A	A	A	A	A	A	A	A	A	A	A	A	A	A	A	A	background	orf19.6023	Arg	His
Ca21chr1	159930	A	g	g	g	g	g	g	g	g	g	g	g	g	g	g	g	g	background	orf19.6023	Asn	Ser
Ca21chr1	160157	G	t	t	t	t	t	t	t	t	t	t	t	t	t	t	t	t	background	orf19.6023	Ala	Ser
Ca21chr1	160234	A	t	t	t	t	t	t	t	t	t	t	t	t	t	t	t	t	background	orf19.6023	Arg	Arg
Ca21chr1	160288	A	g	g	g	g	g	g	g	g	g	g	g	g	g	g	g	g	background	orf19.6023	Leu	Leu
Ca21chr1	160595	C	t	t	t	t	t	t	t	t	t	t	t	t	t	t	t	t	background	67	downstream	orf19.6023	351	downstream	orf19.6022
Ca21chr1	160665	T	c	c	c	c	c	c	c	c	c	c	c	c	c	c	c	c	background	137	downstream	orf19.6023	281	downstream	orf19.6022
Ca21chr1	160780	A	c	c	c	c	c	c	c	c	c	c	c	c	c	c	c	c	background	252	downstream	orf19.6023	166	downstream	orf19.6022
Ca21chr1	160945	G	a	a	a	a	a	a	a	a	a	a	a	a	a	a	a	a	background	417	downstream	orf19.6023	1	downstream	orf19.6022
Ca21chr1	161216	C	t	t	t	t	t	t	t	t	t	t	t	t	t	t	t	t	background	orf19.6022	Met	Ile
Ca21chr1	161286	T	g	g	g	g	g	g	g	g	g	g	g	g	g	g	g	g	background	orf19.6022	Asn	Thr
Ca21chr1	161421	C	t	t	t	t	t	t	t	t	t	t	t	t	t	t	t	t	background	orf19.6022	Gly	Asp
Ca21chr1	161788	T	c	c	c	c	c	c	c	c	c	c	c	c	c	c	c	c	background	orf19.6022	Asn	Asp
Ca21chr1	161957	A	g	g	g	g	g	g	g	g	g	g	g	g	g	g	g	g	background	orf19.6022	Ile	Ile
Ca21chr1	162052	T	g	g	g	g	g	g	g	g	g	g	g	g	g	g	g	g	background	orf19.6022	Thr	Pro
Ca21chr1	162212	G	a	a	a	a	a	a	a	a	a	a	a	a	a	a	a	a	background	orf19.6022	Asn	Asn
Ca21chr1	162443	T	c	c	c	c	c	c	c	c	c	c	c	c	c	c	c	c	background	orf19.6022	Pro	Pro
Ca21chr1	162554	G	a	a	a	a	a	a	a	a	a	a	a	a	a	a	a	a	background	orf19.6022	Pro	Pro
Ca21chr1	162575	T	a	a	a	a	a	a	a	a	a	a	a	a	a	a	a	a	background	orf19.6022	Thr	Thr
Ca21chr1	162577	T	c	c	c	c	c	c	c	c	c	c	c	c	c	c	c	c	background	orf19.6022	Thr	Ala
Ca21chr1	162582	A	c	c	c	c	c	c	c	c	c	c	c	c	c	c	c	c	background	orf19.6022	Leu	Arg
Ca21chr1	163804	T	g	g	g	g	g	g	g	g	g	g	g	g	g	g	g	g	background	1128	upstream	orf19.6022	3280	upstream	IHD2
Ca21chr1	164464	A	g	g	g	g	g	g	g	g	g	g	g	g	g	g	g	g	background	1788	upstream	orf19.6022	2620	upstream	IHD2
Ca21chr1	164491	G	c	c	c	c	c	c	c	c	c	c	c	c	c	c	c	c	background	1815	upstream	orf19.6022	2593	upstream	IHD2
Ca21chr1	164492	T	a	a	a	a	a	a	a	a	a	a	a	a	a	a	a	a	background	1816	upstream	orf19.6022	2592	upstream	IHD2
Ca21chr1	164936	G	a	a	a	a	a	a	a	a	a	a	a	a	a	a	a	a	background	2260	upstream	orf19.6022	2148	upstream	IHD2
Ca21chr1	165034	A	g	g	g	g	g	g	g	g	g	g	g	g	g	g	g	g	background	2358	upstream	orf19.6022	2050	upstream	IHD2
Ca21chr1	165447	C	t	t	t	t	t	t	t	t	t	t	t	t	t	t	t	t	background	2771	upstream	orf19.6022	1637	upstream	IHD2
Ca21chr1	165454	T	c	c	c	c	c	c	c	c	c	c	c	c	c	c	c	c	background	2778	upstream	orf19.6022	1630	upstream	IHD2
Ca21chr1	165465	A	g	g	g	g	g	g	g	g	g	g	g	g	g	g	g	g	background	2789	upstream	orf19.6022	1619	upstream	IHD2
Ca21chr1	165526	A	g	g	g	g	g	g	g	g	g	g	g	g	g	g	g	g	background	2850	upstream	orf19.6022	1558	upstream	IHD2
Ca21chr1	165554	T	c	c	c	c	c	c	c	c	c	c	c	c	c	c	c	c	background	2878	upstream	orf19.6022	1530	upstream	IHD2
Ca21chr1	165678	C	t	t	t	t	t	t	t	t	t	t	t	t	t	t	t	t	background	3002	upstream	orf19.6022	1406	upstream	IHD2
Ca21chr1	165712	G	a	a	a	a	a	a	a	a	a	a	a	a	a	a	a	a	background	3036	upstream	orf19.6022	1372	upstream	IHD2
Ca21chr1	165813	C	t	t	t	t	t	t	t	t	t	t	t	t	t	t	t	t	background	3137	upstream	orf19.6022	1271	upstream	IHD2
Ca21chr1	165815	C	t	t	t	t	t	t	t	t	t	t	t	t	t	t	t	t	background	3139	upstream	orf19.6022	1269	upstream	IHD2
Ca21chr1	165825	C	t	t	t	t	t	t	t	t	t	t	t	t	t	t	t	t	background	3149	upstream	orf19.6022	1259	upstream	IHD2
Ca21chr1	165833	C	t	t	t	t	t	t	t	t	t	t	t	t	t	t	t	t	background	3157	upstream	orf19.6022	1251	upstream	IHD2
Ca21chr1	165852	C	t	t	t	t	t	t	t	t	t	t	t	t	t	t	t	t	background	3176	upstream	orf19.6022	1232	upstream	IHD2
Ca21chr1	165954	G	t	t	t	t	t	t	t	t	t	t	t	t	t	t	t	t	background	3278	upstream	orf19.6022	1130	upstream	IHD2
Ca21chr1	166259	A	g	g	g	g	g	g	g	g	g	g	g	g	g	g	g	g	background	3583	upstream	orf19.6022	825	upstream	IHD2
Ca21chr1	166357	A	g	g	g	g	g	g	g	g	g	g	g	g	g	g	g	g	background	3681	upstream	orf19.6022	727	upstream	IHD2
Ca21chr1	166551	A	c	c	c	c	c	c	c	c	c	c	c	c	c	c	c	c	background	3875	upstream	orf19.6022	533	upstream	IHD2
Ca21chr1	166623	C	t	t	t	t	t	t	t	t	t	t	t	t	t	t	t	t	background	3947	upstream	orf19.6022	461	upstream	IHD2
Ca21chr1	166649	T	c	c	c	c	c	c	c	c	c	c	c	c	c	c	c	c	background	3973	upstream	orf19.6022	435	upstream	IHD2
Ca21chr1	166660	T	c	c	c	c	c	c	c	c	c	c	c	c	c	c	c	c	background	3984	upstream	orf19.6022	424	upstream	IHD2
Ca21chr1	166671	A	g	g	g	g	g	g	g	g	g	g	g	g	g	g	g	g	background	3995	upstream	orf19.6022	413	upstream	IHD2
Ca21chr1	166680	T	c	c	c	c	c	c	c	c	c	c	c	c	c	c	c	c	background	4004	upstream	orf19.6022	404	upstream	IHD2
Ca21chr1	166705	G	a	a	a	a	a	a	a	a	a	a	a	a	a	a	a	a	background	4029	upstream	orf19.6022	379	upstream	IHD2
Ca21chr1	166773	C	t	t	t	t	t	t	t	t	t	t	t	t	t	t	t	t	background	4097	upstream	orf19.6022	311	upstream	IHD2
Ca21chr1	166852	C	a	a	a	a	a	a	a	a	a	a	a	a	a	a	a	a	background	4176	upstream	orf19.6022	232	upstream	IHD2
Ca21chr1	166926	T	G	G	G	G	G	G	G	G	G	G	G	G	G	G	G	G	background	4250	upstream	orf19.6022	158	upstream	IHD2
Ca21chr1	166990	A	G	G	G	G	G	G	G	G	G	G	G	G	G	G	G	G	background	4314	upstream	orf19.6022	94	upstream	IHD2
Ca21chr1	167135	A	G	G	G	G	G	G	G	G	G	G	G	G	G	G	G	G	background	IHD2	Thr	Ala
Ca21chr1	167379	C	T	T	T	T	T	T	T	T	T	T	T	T	T	T	T	T	background	IHD2	Ser	Phe
Ca21chr1	167884	G	A	A	A	A	A	A	A	A	A	A	A	A	A	A	A	A	background	54	downstream	IHD2	656	upstream	orf19.6020
Ca21chr1	168244	T	C	C	C	C	C	C	C	C	C	C	C	C	C	C	C	C	background	414	downstream	IHD2	296	upstream	orf19.6020
Ca21chr1	168287	A	G	G	G	G	G	G	G	G	G	G	G	G	G	G	G	G	background	457	downstream	IHD2	253	upstream	orf19.6020
Ca21chr1	168457	T	C	C	C	C	C	C	C	C	C	C	C	C	C	C	C	C	background	627	downstream	IHD2	83	upstream	orf19.6020
Ca21chr1	168493	T	C	C	C	C	C	C	C	C	C	C	C	C	C	C	C	C	background	663	downstream	IHD2	47	upstream	orf19.6020
Ca21chr1	168834	G	-	-	-	-	-	a	a	-	a	a	-	-	-	-	-	-	trans	orf19.6020	Asp	Asn
Ca21chr1	168857	C	t	t	t	t	t	t	t	t	t	t	t	t	t	t	t	t	background	orf19.6020	Asp	Asp
Ca21chr1	168921	A	g	g	g	g	g	g	g	g	g	g	g	g	g	g	g	g	background	orf19.6020	Ile	Val
Ca21chr1	169636	C	t	t	t	t	t	t	t	t	t	t	t	t	t	t	t	t	background	95	downstream	orf19.6020	529	upstream	LRO1
Ca21chr1	169637	A	g	g	g	g	g	g	g	g	g	g	g	g	g	g	g	g	background	96	downstream	orf19.6020	528	upstream	LRO1
Ca21chr1	169644	G	a	a	a	a	a	a	a	a	a	a	a	a	a	a	a	a	background	103	downstream	orf19.6020	521	upstream	LRO1
Ca21chr1	169764	T	g	g	g	g	g	g	g	g	g	g	g	g	g	g	g	g	background	223	downstream	orf19.6020	401	upstream	LRO1
Ca21chr1	169849	A	G	G	G	G	G	G	G	G	G	G	G	G	G	G	G	G	background	308	downstream	orf19.6020	316	upstream	LRO1
Ca21chr1	169890	A	g	g	g	g	g	g	g	g	g	g	g	g	g	g	g	g	background	349	downstream	orf19.6020	275	upstream	LRO1
Ca21chr1	169914	C	t	t	t	t	t	t	t	t	t	t	t	t	t	t	t	t	background	373	downstream	orf19.6020	251	upstream	LRO1
Ca21chr1	169979	T	c	c	c	c	c	c	c	c	c	c	c	c	c	c	c	c	background	438	downstream	orf19.6020	186	upstream	LRO1
Ca21chr1	169982	T	c	c	c	c	c	c	c	c	c	c	c	c	c	c	c	c	background	441	downstream	orf19.6020	183	upstream	LRO1
Ca21chr1	169988	C	t	t	t	t	t	t	t	t	t	t	t	t	t	t	t	t	background	447	downstream	orf19.6020	177	upstream	LRO1
Ca21chr1	170029	C	t	t	t	t	t	t	t	t	t	t	t	t	t	t	t	t	background	488	downstream	orf19.6020	136	upstream	LRO1
Ca21chr1	170091	A	g	g	g	g	g	g	g	g	g	g	g	g	g	g	g	g	background	550	downstream	orf19.6020	74	upstream	LRO1
Ca21chr1	170196	C	t	t	t	t	t	t	t	t	t	t	t	t	t	t	t	t	background	LRO1	Thr	Ile
Ca21chr1	170207	A	c	c	c	c	c	c	c	c	c	c	c	c	c	c	c	c	background	LRO1	Lys	Gln
Ca21chr1	170220	C	a	a	a	a	a	a	a	a	a	a	a	a	a	a	a	a	background	LRO1	Thr	Lys
Ca21chr1	170227	A	t	t	t	t	t	t	t	t	t	t	t	t	t	t	t	t	background	LRO1	Ser	Ser
Ca21chr1	170303	G	a	a	a	a	a	a	a	a	a	a	a	a	a	a	a	a	background	LRO1	Ala	Thr
Ca21chr1	170329	C	t	t	t	t	t	t	t	t	t	t	t	t	t	t	t	t	background	LRO1	Pro	Pro
Ca21chr1	170408	A	g	g	g	g	g	g	g	g	g	g	g	g	g	g	g	g	background	LRO1	Asn	Asp
Ca21chr1	170515	G	a	a	a	a	a	a	a	a	a	a	a	a	a	a	a	a	background	LRO1	Leu	Leu
Ca21chr1	170530	A	g	g	g	g	g	g	g	g	g	g	g	g	g	g	g	g	background	LRO1	Leu	Leu
Ca21chr1	170536	T	c	c	c	c	c	c	c	c	c	c	c	c	c	c	c	c	background	LRO1	Thr	Thr
Ca21chr1	170551	C	a	a	a	a	a	a	a	a	a	a	a	a	a	a	a	a	background	LRO1	Ser	Ser
Ca21chr1	170554	C	t	t	t	t	t	t	t	t	t	t	t	t	t	t	t	t	background	LRO1	Phe	Phe
Ca21chr1	170559	G	a	a	a	a	a	a	a	a	a	a	a	a	a	a	a	a	background	LRO1	Arg	Lys
Ca21chr1	170677	G	a	a	a	a	a	a	a	a	a	a	a	a	a	a	a	a	background	LRO1	Lys	Lys
Ca21chr1	170680	T	g	g	g	g	g	g	g	g	g	g	g	g	g	g	g	g	background	LRO1	Gly	Gly
Ca21chr1	170771	T	C	C	C	C	C	C	C	C	C	C	C	C	C	C	C	C	background	LRO1	Tyr	His
Ca21chr1	170848	A	c	c	c	c	c	c	c	c	c	c	c	c	c	c	c	c	background	LRO1	Pro	Pro
Ca21chr1	170894	G	T	T	T	T	T	T	T	T	T	T	T	T	T	T	T	T	background	LRO1	Val	Leu
Ca21chr1	170944	A	g	g	g	g	g	g	g	g	g	g	g	g	g	g	g	g	background	LRO1	Leu	Leu
Ca21chr1	171232	T	c	c	c	c	c	c	c	c	c	c	c	c	c	c	c	c	background	LRO1	Gly	Gly
Ca21chr1	171277	A	t	t	t	t	t	t	t	t	t	t	t	t	t	t	t	t	background	LRO1	Gly	Gly
Ca21chr1	171335	A	g	g	g	g	g	g	g	g	g	g	g	g	g	g	g	g	background	LRO1	Asn	Asp
Ca21chr1	171355	G	a	a	a	a	a	a	a	a	a	a	a	a	a	a	a	a	background	LRO1	Leu	Leu
Ca21chr1	171388	T	a	a	a	a	a	a	a	a	a	a	a	a	a	a	a	a	background	LRO1	Ser	Ser
Ca21chr1	172195	A	g	g	g	g	g	g	g	g	g	g	g	g	g	g	g	g	background	LRO1	Lys	Lys
Ca21chr1	172210	G	a	a	a	a	a	a	a	a	a	a	a	a	a	a	a	a	background	LRO1	Gln	Gln
Ca21chr1	172353	T	a	a	a	a	a	a	a	a	a	a	a	a	a	a	a	a	background	92	downstream	LRO1	2113	upstream	orf19.6017
Ca21chr1	172358	A	t	t	t	t	t	t	t	t	t	t	t	t	t	t	t	t	background	97	downstream	LRO1	2108	upstream	orf19.6017
Ca21chr1	172383	T	a	a	a	a	a	a	a	a	a	a	a	a	a	a	a	a	background	122	downstream	LRO1	2083	upstream	orf19.6017
Ca21chr1	172457	T	g	g	g	g	g	g	g	g	g	g	g	g	g	g	g	g	background	196	downstream	LRO1	2009	upstream	orf19.6017
Ca21chr1	172468	T	c	c	c	c	c	c	c	c	c	c	c	c	c	c	c	c	background	207	downstream	LRO1	1998	upstream	orf19.6017
Ca21chr1	172507	A	t	t	t	t	t	t	t	t	t	t	t	t	t	t	t	t	background	246	downstream	LRO1	1959	upstream	orf19.6017
Ca21chr1	172637	T	a	a	a	a	a	a	a	a	a	a	a	a	a	a	a	a	background	376	downstream	LRO1	1829	upstream	orf19.6017
Ca21chr1	172641	A	g	g	g	g	g	g	g	g	g	g	g	g	g	g	g	g	background	380	downstream	LRO1	1825	upstream	orf19.6017
Ca21chr1	172677	C	t	t	t	t	t	t	t	t	t	t	t	t	t	t	t	t	background	416	downstream	LRO1	1789	upstream	orf19.6017
Ca21chr1	172762	G	a	a	a	a	a	a	a	a	a	a	a	a	a	a	a	a	background	501	downstream	LRO1	1704	upstream	orf19.6017
Ca21chr1	172776	C	t	t	t	t	t	t	t	t	t	t	t	t	t	t	t	t	background	515	downstream	LRO1	1690	upstream	orf19.6017
Ca21chr1	172778	G	a	a	a	a	a	a	a	a	a	a	a	a	a	a	a	a	background	517	downstream	LRO1	1688	upstream	orf19.6017
Ca21chr1	172791	C	t	t	t	t	t	t	t	t	t	t	t	t	t	t	t	t	background	530	downstream	LRO1	1675	upstream	orf19.6017
Ca21chr1	172850	G	t	t	t	t	t	t	t	t	t	t	t	t	t	t	t	t	background	589	downstream	LRO1	1616	upstream	orf19.6017
Ca21chr1	172896	T	c	c	c	c	c	c	c	c	c	c	c	c	c	c	c	c	background	635	downstream	LRO1	1570	upstream	orf19.6017
Ca21chr1	173103	C	t	t	t	t	t	t	t	t	t	t	t	t	t	t	t	t	background	842	downstream	LRO1	1363	upstream	orf19.6017
Ca21chr1	173155	T	c	c	c	c	c	c	c	c	c	c	c	c	c	c	c	c	background	894	downstream	LRO1	1311	upstream	orf19.6017
Ca21chr1	173177	A	g	g	g	g	g	g	g	g	g	g	g	g	g	g	g	g	background	916	downstream	LRO1	1289	upstream	orf19.6017
Ca21chr1	173224	G	a	a	a	a	a	a	a	a	a	a	a	a	a	a	a	a	background	963	downstream	LRO1	1242	upstream	orf19.6017
Ca21chr1	173291	A	c	c	c	c	c	c	c	c	c	c	c	c	c	c	c	c	background	1030	downstream	LRO1	1175	upstream	orf19.6017
Ca21chr1	173311	G	a	a	a	a	a	a	a	a	a	a	a	a	a	a	a	a	background	1050	downstream	LRO1	1155	upstream	orf19.6017
Ca21chr1	173480	T	g	g	g	g	g	g	g	g	g	g	g	g	g	g	g	g	background	1219	downstream	LRO1	986	upstream	orf19.6017
Ca21chr1	173510	T	g	g	g	g	g	g	g	g	g	g	g	g	g	g	g	g	background	1249	downstream	LRO1	956	upstream	orf19.6017
Ca21chr1	173524	C	t	t	t	t	t	t	t	t	t	t	t	t	t	t	t	t	background	1263	downstream	LRO1	942	upstream	orf19.6017
Ca21chr1	173570	C	g	g	g	g	g	g	g	g	g	g	g	g	g	g	g	g	background	1309	downstream	LRO1	896	upstream	orf19.6017
Ca21chr1	174197	A	t	t	t	t	t	t	t	t	t	t	t	t	t	t	t	t	background	1936	downstream	LRO1	269	upstream	orf19.6017
Ca21chr1	174517	G	a	a	a	a	a	a	a	a	a	a	a	a	a	a	a	a	background	orf19.6017	Asp	Asn
Ca21chr1	174712	G	c	c	c	c	c	c	c	c	c	c	c	c	c	c	c	c	background	orf19.6017	Glu	Gln
Ca21chr1	174818	T	c	c	c	c	c	c	c	c	c	c	c	c	c	c	c	c	background	orf19.6017	Leu	Pro
Ca21chr1	174951	T	c	c	c	c	c	c	c	c	c	c	c	c	c	c	c	c	background	orf19.6017	Ser	Ser
Ca21chr1	175092	A	g	g	g	g	g	g	g	g	g	g	g	g	g	g	g	g	background	orf19.6017	Arg	Arg
Ca21chr1	175371	T	g	g	g	g	g	g	g	g	g	g	g	g	g	g	g	g	background	orf19.6017	Ala	Ala
Ca21chr1	175432	G	a	a	a	a	a	a	a	a	a	a	a	a	a	a	a	a	background	orf19.6017	Ala	Thr
Ca21chr1	175449	T	c	c	c	c	c	c	c	c	c	c	c	c	c	c	c	c	background	orf19.6017	Cys	Cys
Ca21chr1	175791	G	t	t	t	t	t	t	t	t	t	t	t	t	t	t	t	t	background	orf19.6017	Pro	Pro
Ca21chr1	175979	C	t	t	t	t	t	t	t	t	t	t	t	t	t	t	t	t	background	orf19.6017	Ala	Val
Ca21chr1	176176	A	t	t	t	t	t	t	t	t	t	t	t	t	t	t	t	t	background	85	downstream	orf19.6017	156	upstream	orf19.6016
Ca21chr1	176232	A	g	g	g	g	g	g	g	g	g	g	g	g	g	g	g	g	background	141	downstream	orf19.6017	100	upstream	orf19.6016
Ca21chr1	176814	C	a	a	a	a	a	a	a	a	a	a	a	a	a	a	a	a	background	orf19.6016	Pro	Pro
Ca21chr1	176901	T	a	a	a	a	a	a	a	a	a	a	a	a	a	a	a	a	background	orf19.6016	Leu	Leu
Ca21chr1	176994	T	c	c	c	c	c	c	c	c	c	c	c	c	c	c	c	c	background	orf19.6016	Ala	Ala
Ca21chr1	177015	A	g	g	g	g	g	g	g	g	g	g	g	g	g	g	g	g	background	orf19.6016	Pro	Pro
Ca21chr1	177024	C	t	t	t	t	t	t	t	t	t	t	t	t	t	t	t	t	background	orf19.6016	Asp	Asp
Ca21chr1	177093	C	t	t	t	t	t	t	t	t	t	t	t	t	t	t	t	t	background	orf19.6016	Thr	Thr
Ca21chr1	177111	G	a	a	a	a	a	a	a	a	a	a	a	a	a	a	a	a	background	orf19.6016	Leu	Leu
Ca21chr1	177195	G	a	a	a	a	a	a	a	a	a	a	a	a	a	a	a	a	background	orf19.6016	Leu	Leu
Ca21chr1	177198	C	t	t	t	t	t	t	t	t	t	t	t	t	t	t	t	t	background	orf19.6016	Ile	Ile
Ca21chr1	177348	C	t	t	t	t	t	t	t	t	t	t	t	t	t	t	t	t	background	orf19.6016	Asn	Asn
Ca21chr1	177954	A	g	g	g	g	g	g	g	g	g	g	g	g	g	g	g	g	background	orf19.6016	Gln	Gln
Ca21chr1	178008	G	a	a	a	a	a	a	a	a	a	a	a	a	a	a	a	a	background	orf19.6016	Leu	Leu
Ca21chr1	178011	T	c	c	c	c	c	c	c	c	c	c	c	c	c	c	c	c	background	orf19.6016	Ile	Ile
Ca21chr1	178012	T	c	c	c	c	c	c	c	c	c	c	c	c	c	c	c	c	background	orf19.6016	Leu	Leu
Ca21chr1	178017	A	g	g	g	g	g	g	g	g	g	g	g	g	g	g	g	g	background	orf19.6016	Glu	Glu
Ca21chr1	178110	A	c	c	c	c	c	c	c	c	c	c	c	c	c	c	c	c	background	orf19.6016	Pro	Pro
Ca21chr1	178149	C	t	t	t	t	t	t	t	t	t	t	t	t	t	t	t	t	background	orf19.6016	His	His
Ca21chr1	178271	C	t	t	t	t	t	t	t	t	t	t	t	t	t	t	t	t	background	orf19.6016	Pro	Ser
Ca21chr1	178272	G	a	a	a	a	a	a	a	a	a	a	a	a	a	a	a	a	background	orf19.6016	Pro	Pro
Ca21chr1	178362	G	a	a	a	a	a	a	a	a	a	a	a	a	a	a	a	a	background	orf19.6016	Pro	Pro
Ca21chr1	178365	G	a	a	a	a	a	a	a	a	a	a	a	a	a	a	a	a	background	orf19.6016	Gly	Gly
Ca21chr1	178413	A	t	t	t	t	t	t	t	t	t	t	t	t	t	t	t	t	background	orf19.6016	Ile	Ile
Ca21chr1	178432	G	a	a	a	a	a	a	a	a	a	a	a	a	a	a	a	a	background	orf19.6016	Ala	Thr
Ca21chr1	178443	T	a	a	a	a	a	a	a	a	a	a	a	a	a	a	a	a	background	orf19.6016	Gly	Gly
Ca21chr1	178514	A	t	t	t	t	t	t	t	t	t	t	t	t	t	t	t	t	background	32	downstream	orf19.6016	183	upstream	RRS1
Ca21chr1	178517	A	t	t	t	t	t	t	t	t	t	t	t	t	t	t	t	t	background	35	downstream	orf19.6016	180	upstream	RRS1
Ca21chr1	178711	A	g	g	g	g	g	g	g	g	g	g	g	g	g	g	g	g	background	RRS1	Lys	Lys
Ca21chr1	178750	C	t	t	t	t	t	t	t	t	t	t	t	t	t	t	t	t	background	RRS1	Asn	Asn
Ca21chr1	178906	G	a	a	a	a	a	a	a	a	a	a	a	a	a	a	a	a	background	RRS1	Val	Val
Ca21chr1	178909	A	g	g	g	g	g	g	g	g	g	g	g	g	g	g	g	g	background	RRS1	Lys	Lys
Ca21chr1	178911	T	c	c	c	c	c	c	c	c	c	c	c	c	c	c	c	c	background	RRS1	Ile	Thr
Ca21chr1	178918	T	c	c	c	c	c	c	c	c	c	c	c	c	c	c	c	c	background	RRS1	Thr	Thr
Ca21chr1	178939	G	a	a	a	a	a	a	a	a	a	a	a	a	a	a	a	a	background	RRS1	Thr	Thr
Ca21chr1	179673	T	c	c	c	c	c	c	c	c	c	c	c	c	c	c	c	c	background	359	downstream	RRS1	979	upstream	orf19.6013
Ca21chr1	188501	C	t	t	t	t	t	t	t	t	t	t	t	t	t	t	t	t	background	SIN3	Ala	Thr
Ca21chr1	188595	A	g	g	g	g	g	g	g	g	g	g	g	g	g	g	g	g	background	SIN3	Tyr	Tyr
Ca21chr1	188751	T	c	c	c	c	c	c	c	c	c	c	c	c	c	c	c	c	background	SIN3	Leu	Leu
Ca21chr1	189042	T	c	c	c	c	c	c	c	c	c	c	c	c	c	c	c	c	background	SIN3	Pro	Pro
Ca21chr1	189235	C	t	t	t	t	t	t	t	t	t	t	t	t	t	t	t	t	background	SIN3	intron
Ca21chr1	189236	G	a	a	a	a	a	a	a	a	a	a	a	a	a	a	a	a	background	SIN3	intron
Ca21chr1	189264	C	t	t	t	t	t	t	t	t	t	t	t	t	t	t	t	t	background	SIN3	intron
Ca21chr1	189339	G	a	a	a	a	a	a	a	a	a	a	a	a	a	a	a	a	background	SIN3	intron
Ca21chr1	189521	A	g	g	g	g	g	g	g	g	g	g	g	g	g	g	g	g	background	SIN3	Ser	Pro
Ca21chr1	189551	G	c	c	c	c	c	c	c	c	c	c	c	c	c	c	c	c	background	SIN3	Pro	Ala
Ca21chr1	189586	G	t	t	t	t	t	t	t	t	t	t	t	t	t	t	t	t	background	SIN3	His	His
Ca21chr1	189596	A	g	g	g	g	g	g	g	g	g	g	g	g	g	g	g	g	background	SIN3	Gly	Arg
Ca21chr1	189599	G	a	a	a	a	a	a	a	a	a	a	a	a	a	a	a	a	background	SIN3	Asn	Tyr
Ca21chr1	190638	A	g	g	g	g	g	g	g	g	g	g	g	g	g	g	g	g	background	486	upstream	SIN3	203	upstream	RPB11
Ca21chr1	190653	G	t	t	t	t	t	t	t	t	t	t	t	t	t	t	t	t	background	501	upstream	SIN3	188	upstream	RPB11
Ca21chr1	194339	T	c	C	C	C	C	C	C	C	C	C	C	C	C	C	C	C	pers	928	upstream	CDC5	343	downstream	SET1
Ca21chr1	199029	C	t	t	t	t	t	t	t	t	t	t	t	t	t	t	t	t	background	orf19.6008.4	Gln	End
Ca21chr1	202456	T	C	C	C	C	C	C	C	C	C	C	C	C	C	C	C	C	background	201	upstream	NMA111	82	downstream	orf19.3289
Ca21chr1	204870	T	C	C	C	C	C	C	C	C	C	C	C	C	C	C	C	C	background	448	downstream	orf19.3290	122	upstream	tA(AGC)4
Ca21chr1	204937	A	G	G	G	G	G	G	G	G	G	G	G	G	G	G	G	G	background	515	downstream	orf19.3290	55	upstream	tA(AGC)4
Ca21chr1	204978	C	T	T	T	T	T	T	T	T	T	T	T	T	T	T	T	T	background	556	downstream	orf19.3290	14	upstream	tA(AGC)4
Ca21chr1	205204	T	C	C	C	C	C	C	C	C	C	C	C	C	C	C	C	C	background	140	downstream	tA(AGC)4	68	upstream	HMT1
Ca21chr1	205484	C	T	T	T	T	T	T	T	T	T	T	T	T	T	T	T	T	background	HMT1	Ala	Ala
Ca21chr1	205496	T	C	C	C	C	C	C	C	C	C	C	C	C	C	C	C	C	background	HMT1	Gly	Gly
Ca21chr1	206192	C	T	T	T	T	T	T	T	T	T	T	T	T	T	T	T	T	background	HMT1	Asn	Asn
Ca21chr1	206288	C	T	T	T	T	T	T	T	T	T	T	T	T	T	T	T	T	background	HMT1	Arg	Arg
Ca21chr1	206333	A	G	G	G	G	G	G	G	G	G	G	G	G	G	G	G	G	background	42	downstream	HMT1	151	upstream	orf19.3292
Ca21chr1	206371	T	A	A	A	A	A	A	A	A	A	A	A	A	A	A	A	A	background	80	downstream	HMT1	113	upstream	orf19.3292
Ca21chr1	206378	A	G	G	G	G	G	G	G	G	G	G	G	G	G	G	G	G	background	87	downstream	HMT1	106	upstream	orf19.3292
Ca21chr1	206717	T	C	C	C	C	C	C	C	C	C	C	C	C	C	C	C	C	background	orf19.3292	Gly	Gly
Ca21chr1	206823	T	C	C	C	C	C	C	C	C	C	C	C	C	C	C	C	C	background	orf19.3292	Leu	Leu
Ca21chr1	206932	C	A	A	A	A	A	A	A	A	A	A	A	A	A	A	A	A	background	orf19.3293	Val	Phe
Ca21chr1	207302	T	a	a	a	a	a	a	a	a	a	a	a	a	a	a	a	a	background	orf19.3293	Val	Val
Ca21chr1	207905	C	g	g	g	g	g	g	g	g	g	g	g	g	g	g	g	g	background	43	upstream	orf19.3293	387	upstream	MBF1
Ca21chr1	207985	A	g	g	g	g	g	g	g	g	g	g	g	g	g	g	g	g	background	123	upstream	orf19.3293	307	upstream	MBF1
Ca21chr1	208035	G	a	a	a	a	a	a	a	a	a	a	a	a	a	a	a	a	background	173	upstream	orf19.3293	257	upstream	MBF1
Ca21chr1	208281	C	t	t	t	t	t	t	t	t	t	t	t	t	t	t	t	t	background	419	upstream	orf19.3293	11	upstream	MBF1
Ca21chr1	208543	A	g	g	g	g	g	g	g	g	g	g	g	g	g	g	g	g	background	MBF1	Lys	Lys
Ca21chr1	208546	G	c	c	c	c	c	c	c	c	c	c	c	c	c	c	c	c	background	MBF1	Ala	Ala
Ca21chr1	208675	A	g	g	g	g	g	g	g	g	g	g	g	g	g	g	g	g	background	MBF1	Lys	Lys
Ca21chr1	208840	T	a	a	a	a	a	a	a	a	a	a	a	a	a	a	a	a	background	93	downstream	MBF1	247	downstream	orf19.3295
Ca21chr1	208898	G	a	a	a	a	a	a	a	a	a	a	a	a	a	a	a	a	background	151	downstream	MBF1	189	downstream	orf19.3295
Ca21chr1	208911	A	c	c	c	c	c	c	c	c	c	c	c	c	c	c	c	c	background	164	downstream	MBF1	176	downstream	orf19.3295
Ca21chr1	209131	G	a	a	a	a	a	a	a	a	a	a	a	a	a	a	a	a	background	orf19.3295	Leu	Leu
Ca21chr1	209159	C	a	a	a	a	a	a	a	a	a	a	a	a	a	a	a	a	background	orf19.3295	Pro	Pro
Ca21chr1	209347	T	C	C	C	C	C	C	C	C	C	C	C	C	C	C	C	C	background	orf19.3295	Lys	Glu
Ca21chr1	209433	A	T	T	T	T	T	T	T	T	T	T	T	T	T	T	T	T	background	orf19.3295	Leu	Gln
Ca21chr1	209667	C	T	T	T	T	T	T	T	T	T	T	T	T	T	T	T	T	background	orf19.3295	Ser	Asn
Ca21chr1	209780	A	C	C	C	C	C	C	C	C	C	C	C	C	C	C	C	C	background	orf19.3295	His	Gln
Ca21chr1	209781	T	C	C	C	C	C	C	C	C	C	C	C	C	C	C	C	C	background	orf19.3295	His	Arg
Ca21chr1	213930	G	a	a	a	a	a	a	a	a	a	a	a	a	a	a	a	a	background	CCH1	Arg	Gln
Ca21chr1	214948	T	c	c	c	c	c	c	c	c	c	c	c	c	c	c	c	c	background	CCH1	Tyr	Tyr
Ca21chr1	215701	G	a	a	a	a	a	a	a	a	a	a	a	a	a	a	a	a	background	CCH1	Thr	Thr
Ca21chr1	216472	G	c	c	c	c	c	c	c	c	c	c	c	c	c	c	c	c	background	CCH1	Ser	Ser
Ca21chr1	216751	A	g	g	g	g	g	g	g	g	g	g	g	g	g	g	g	g	background	CCH1	Leu	Leu
Ca21chr1	216859	C	g	g	g	g	g	g	g	g	g	g	g	g	g	g	g	g	background	CCH1	Thr	Thr
Ca21chr1	220565	C	t	t	t	t	t	t	t	t	t	t	t	t	t	t	t	t	background	ZPR1	Asp	Asn
Ca21chr1	222802	G	a	a	a	a	a	a	a	a	a	a	a	a	a	a	a	a	background	725	upstream	ZPR1	1874	upstream	orf19.3301
Ca21chr1	222820	A	c	c	c	c	c	c	c	c	c	c	c	c	c	c	c	c	background	743	upstream	ZPR1	1856	upstream	orf19.3301
Ca21chr1	223130	A	G	G	G	G	G	G	G	G	G	G	G	G	G	G	G	G	background	1053	upstream	ZPR1	1546	upstream	orf19.3301
Ca21chr1	224353	C	t	t	t	t	t	t	t	t	t	t	t	t	t	t	t	t	background	2276	upstream	ZPR1	323	upstream	orf19.3301
Ca21chr1	226226	T	c	c	c	c	c	c	c	c	c	c	c	c	c	c	c	c	background	orf19.3301	Ile	Ile
Ca21chr1	226298	T	c	c	c	c	c	c	c	c	c	c	c	c	c	c	c	c	background	orf19.3301	Gly	Gly
Ca21chr1	230753	T	c	c	c	c	c	c	c	c	c	c	c	c	c	c	c	c	background	965	upstream	orf19.3302	2121	downstream	orf19.3303
Ca21chr1	231180	C	t	t	t	t	t	t	t	t	t	t	t	t	t	t	t	t	background	1392	upstream	orf19.3302	1694	downstream	orf19.3303
Ca21chr1	231262	A	g	g	g	g	g	g	g	g	g	g	g	g	g	g	g	g	background	1474	upstream	orf19.3302	1612	downstream	orf19.3303
Ca21chr1	231315	A	t	t	t	t	t	t	t	t	t	t	t	t	t	t	t	t	background	1527	upstream	orf19.3302	1559	downstream	orf19.3303
Ca21chr1	231428	T	c	c	c	c	c	c	c	c	c	c	c	c	c	c	c	c	background	1640	upstream	orf19.3302	1446	downstream	orf19.3303
Ca21chr1	231569	C	t	t	t	t	t	t	t	t	t	t	t	t	t	t	t	t	background	1781	upstream	orf19.3302	1305	downstream	orf19.3303
Ca21chr1	231586	C	t	t	t	t	t	t	t	t	t	t	t	t	t	t	t	t	background	1798	upstream	orf19.3302	1288	downstream	orf19.3303
Ca21chr1	231588	T	g	g	g	g	g	g	g	g	g	g	g	g	g	g	g	g	background	1800	upstream	orf19.3302	1286	downstream	orf19.3303
Ca21chr1	231612	A	t	t	t	t	t	t	t	t	t	t	t	t	t	t	t	t	background	1824	upstream	orf19.3302	1262	downstream	orf19.3303
Ca21chr1	231648	T	c	c	c	c	c	c	c	c	c	c	c	c	c	c	c	c	background	1860	upstream	orf19.3302	1226	downstream	orf19.3303
Ca21chr1	231695	G	c	c	c	c	c	c	c	c	c	c	c	c	c	c	c	c	background	1907	upstream	orf19.3302	1179	downstream	orf19.3303
Ca21chr1	231747	G	a	a	a	a	a	a	a	a	a	a	a	a	a	a	a	a	background	1959	upstream	orf19.3302	1127	downstream	orf19.3303
Ca21chr1	231755	T	c	c	c	c	c	c	c	c	c	c	c	c	c	c	c	c	background	1967	upstream	orf19.3302	1119	downstream	orf19.3303
Ca21chr1	231767	G	a	a	a	a	a	a	a	a	a	a	a	a	a	a	a	a	background	1979	upstream	orf19.3302	1107	downstream	orf19.3303
Ca21chr1	231774	G	a	a	a	a	a	a	a	a	a	a	a	a	a	a	a	a	background	1986	upstream	orf19.3302	1100	downstream	orf19.3303
Ca21chr1	231902	A	g	g	g	g	g	g	g	g	g	g	g	g	g	g	g	g	background	2114	upstream	orf19.3302	972	downstream	orf19.3303
Ca21chr1	231987	T	C	C	C	C	C	C	C	C	C	C	C	C	C	C	C	C	background	2199	upstream	orf19.3302	887	downstream	orf19.3303
Ca21chr1	232012	T	C	C	C	C	C	C	C	C	C	C	C	C	C	C	C	C	background	2224	upstream	orf19.3302	862	downstream	orf19.3303
Ca21chr1	232048	A	G	G	G	G	G	G	G	G	G	G	G	G	G	G	G	G	background	2260	upstream	orf19.3302	826	downstream	orf19.3303
Ca21chr1	232064	T	c	-	c	-	-	-	c	-	c	-	c	-	-	-	-	-	trans	2276	upstream	orf19.3302	810	downstream	orf19.3303
Ca21chr1	232215	C	G	G	G	G	G	G	G	G	G	G	G	G	G	G	G	G	background	2427	upstream	orf19.3302	659	downstream	orf19.3303
Ca21chr1	232515	G	a	a	a	a	a	a	a	a	a	a	a	a	a	a	a	a	background	2727	upstream	orf19.3302	359	downstream	orf19.3303
Ca21chr1	232576	T	c	c	c	c	c	c	c	c	c	c	c	c	c	c	c	c	background	2788	upstream	orf19.3302	298	downstream	orf19.3303
Ca21chr1	232731	A	t	-	-	-	-	-	-	-	-	-	-	-	-	-	-	-	pers	2943	upstream	orf19.3302	143	downstream	orf19.3303
Ca21chr1	232762	G	c	c	c	c	c	c	c	c	c	c	c	c	c	c	c	c	background	2974	upstream	orf19.3302	112	downstream	orf19.3303
Ca21chr1	232874	T	c	c	c	c	c	c	c	c	c	c	c	c	c	c	c	c	background	orf19.3303	End	End
Ca21chr1	232880	T	c	c	c	c	c	c	c	c	c	c	c	c	c	c	c	c	background	orf19.3303	Glu	Glu
Ca21chr1	233003	T	c	c	c	c	c	c	c	c	c	c	c	c	c	c	c	c	background	orf19.3303	Lys	Lys
Ca21chr1	233049	A	g	g	g	g	g	g	g	g	g	g	g	g	g	g	g	g	background	orf19.3303	Ile	Thr
Ca21chr1	233063	T	c	c	c	c	c	c	c	c	c	c	c	c	c	c	c	c	background	orf19.3303	Thr	Thr
Ca21chr1	233366	C	t	t	t	t	t	t	t	t	t	t	t	t	t	t	t	t	background	orf19.3303	Lys	Lys
Ca21chr1	233428	T	c	c	c	c	c	c	c	c	c	c	c	c	c	c	c	c	background	orf19.3303	Thr	Ala
Ca21chr1	233435	A	t	t	t	t	t	t	t	t	t	t	t	t	t	t	t	t	background	orf19.3303	Ser	Ser
Ca21chr1	233786	C	t	t	t	t	t	t	t	t	t	t	t	t	t	t	t	t	background	orf19.3303	Lys	Lys
Ca21chr1	234284	G	A	A	A	A	A	A	A	A	A	A	A	A	A	A	A	A	background	orf19.3303	Tyr	Tyr
Ca21chr1	234344	A	G	G	G	G	G	G	G	G	G	G	G	G	G	G	G	G	background	orf19.3303	Arg	Arg
Ca21chr1	234345	C	T	T	T	T	T	T	T	T	T	T	T	T	T	T	T	T	background	orf19.3303	Arg	His
Ca21chr1	234930	A	G	G	G	G	G	G	G	G	G	G	G	G	G	G	G	G	background	orf19.3303	Ser	Pro
Ca21chr1	235150	A	C	C	C	C	C	C	C	C	C	C	C	C	C	C	C	C	background	orf19.3304	Leu	Arg
Ca21chr1	235272	T	C	C	C	C	C	C	C	C	C	C	C	C	C	C	C	C	background	orf19.3304	Lys	Lys
Ca21chr1	235901	C	T	T	T	T	T	T	T	T	T	T	T	T	T	T	T	T	background	3	upstream	orf19.3304	193	downstream	orf19.3305
Ca21chr1	236088	A	G	G	G	G	G	G	G	G	G	G	G	G	G	G	G	G	background	190	upstream	orf19.3304	6	downstream	orf19.3305
Ca21chr1	237790	C	T	T	T	T	T	T	T	T	T	T	T	T	T	T	T	T	background	orf19.3305	Ser	Asn
Ca21chr1	238473	C	T	T	T	T	T	T	T	T	T	T	T	T	T	T	T	T	background	163	upstream	orf19.3305	627	downstream	orf19.3306
Ca21chr1	238498	A	-	g	-	-	-	-	-	-	-	-	-	-	-	-	-	-	trans	188	upstream	orf19.3305	602	downstream	orf19.3306
Ca21chr1	240308	T	c	c	c	c	c	c	c	c	c	c	c	c	c	c	c	c	background	orf19.3306	Ser	Gly
Ca21chr1	242796	A	C	C	C	C	C	C	C	C	C	C	C	C	C	C	C	C	background	orf19.3308	His	Pro
Ca21chr1	244270	T	c	c	c	c	c	c	c	c	c	c	c	c	c	c	c	c	background	orf19.3308	Gly	Gly
Ca21chr1	244800	G	a	a	a	a	a	a	a	a	a	a	a	a	a	a	a	a	background	128	downstream	orf19.3308	415	upstream	orf19.3309
Ca21chr1	247811	C	t	t	t	t	t	t	t	t	t	t	t	t	t	t	t	t	background	389	upstream	orf19.3310	1014	upstream	IFD3
Ca21chr1	247847	A	g	g	g	g	g	g	g	g	g	g	g	g	g	g	g	g	background	425	upstream	orf19.3310	978	upstream	IFD3
Ca21chr1	248128	G	a	a	a	a	a	a	a	a	a	a	a	a	a	a	a	a	background	706	upstream	orf19.3310	697	upstream	IFD3
Ca21chr1	250927	T	c	c	c	c	c	c	c	c	c	c	c	c	c	c	c	c	background	orf19.3312	Val	Val
Ca21chr1	250975	A	g	g	g	g	g	g	g	g	g	g	g	g	g	g	g	g	background	orf19.3312	Ser	Ser
Ca21chr1	251292	T	A	A	A	A	A	A	A	A	A	A	A	A	A	A	A	A	background	orf19.3312	Val	Glu
Ca21chr1	251347	G	A	A	A	A	A	A	A	A	A	A	A	A	A	A	A	A	background	orf19.3312	Gln	Gln
Ca21chr1	251356	T	A	A	A	A	A	A	A	A	A	A	A	A	A	A	A	A	background	orf19.3312	Asp	Glu
Ca21chr1	252093	T	g	g	g	g	g	g	g	g	g	g	g	g	g	g	g	g	background	orf19.3314	Ser	Ser
Ca21chr1	252519	C	g	g	g	g	g	g	g	g	g	g	g	g	g	g	g	g	background	22	upstream	orf19.3314	648	upstream	CTA9
Ca21chr1	253523	G	a	a	a	a	a	a	a	a	a	a	a	a	a	a	a	a	background	CTA9	Glu	Glu
Ca21chr1	253847	G	c	c	c	c	c	c	c	c	c	c	c	c	c	c	c	c	background	CTA9	Glu	Asp
Ca21chr1	253919	C	a	a	a	a	a	a	a	a	a	a	a	a	a	a	a	a	background	CTA9	Thr	Thr
Ca21chr1	253930	G	c	c	c	c	c	c	c	c	c	c	c	c	c	c	c	c	background	CTA9	Gly	Ala
Ca21chr1	253943	C	t	t	t	t	t	t	t	t	t	t	t	t	t	t	t	t	background	CTA9	Asn	Asn
Ca21chr1	254021	T	c	c	c	c	c	c	c	c	c	c	c	c	c	c	c	c	background	CTA9	Asn	Asn
Ca21chr1	254041	C	t	t	t	t	t	t	t	t	t	t	t	t	t	t	t	t	background	CTA9	Ala	Val
Ca21chr1	254309	T	c	c	c	c	c	c	c	c	c	c	c	c	c	c	c	c	background	CTA9	Phe	Phe
Ca21chr1	254495	G	a	a	a	a	a	a	a	a	a	a	a	a	a	a	a	a	background	45	downstream	CTA9	132	downstream	orf19.3317
Ca21chr1	254568	A	g	g	g	g	g	g	g	g	g	g	g	g	g	g	g	g	background	118	downstream	CTA9	59	downstream	orf19.3317
Ca21chr1	254697	G	a	a	a	a	a	a	a	a	a	a	a	a	a	a	a	a	background	orf19.3317	Thr	Ile
Ca21chr1	254852	C	t	t	t	t	t	t	t	t	t	t	t	t	t	t	t	t	background	orf19.3317	Ser	Ser
Ca21chr1	254948	C	t	t	t	t	t	t	t	t	t	t	t	t	t	t	t	t	background	orf19.3317	Leu	Leu
Ca21chr1	255206	G	a	a	a	a	a	a	a	a	a	a	a	a	a	a	a	a	background	orf19.3318	Phe	Phe
Ca21chr1	255362	A	g	g	g	g	g	g	g	g	g	g	g	g	g	g	g	g	background	orf19.3318	Ala	Ala
Ca21chr1	255979	T	c	c	c	c	c	c	c	c	c	c	c	c	c	c	c	c	background	orf19.3318	Asn	Asp
Ca21chr1	256182	G	a	a	a	a	a	a	a	a	a	a	a	a	a	a	a	a	background	orf19.3318	Ala	Val
Ca21chr1	256213	T	c	c	c	c	c	c	c	c	c	c	c	c	c	c	c	c	background	orf19.3318	Thr	Ala
Ca21chr1	256265	C	g	g	g	g	g	g	g	g	g	g	g	g	g	g	g	g	background	orf19.3318	Lys	Asn
Ca21chr1	256768	C	g	g	g	g	g	g	g	g	g	g	g	g	g	g	g	g	background	orf19.3318	Ala	Pro
Ca21chr1	256832	T	c	c	c	c	c	c	c	c	c	c	c	c	c	c	c	c	background	orf19.3318	Glu	Glu
Ca21chr1	256842	A	g	g	g	g	g	g	g	g	g	g	g	g	g	g	g	g	background	orf19.3318	Leu	Pro
Ca21chr1	256847	C	t	t	t	t	t	t	t	t	t	t	t	t	t	t	t	t	background	orf19.3318	Glu	Glu
Ca21chr1	257252	G	t	t	t	t	t	t	t	t	t	t	t	t	t	t	t	t	background	orf19.3318	Gly	Gly
Ca21chr1	257323	C	t	t	t	t	t	t	t	t	t	t	t	t	t	t	t	t	background	orf19.3318	Ala	Thr
Ca21chr1	257582	G	a	a	a	a	a	a	a	a	a	a	a	a	a	a	a	a	background	130	upstream	orf19.3318	348	upstream	orf19.3319
Ca21chr1	257706	T	c	c	c	c	c	c	c	c	c	c	c	c	c	c	c	c	background	254	upstream	orf19.3318	224	upstream	orf19.3319
Ca21chr1	257986	C	t	t	t	t	t	t	t	t	t	t	t	t	t	t	t	t	background	orf19.3319	Asn	Asn
Ca21chr1	257989	T	c	c	c	c	c	c	c	c	c	c	c	c	c	c	c	c	background	orf19.3319	Thr	Thr
Ca21chr1	258196	G	a	a	a	a	a	a	a	a	a	a	a	a	a	a	a	a	background	orf19.3319	Gln	Gln
Ca21chr1	258253	C	t	t	t	t	t	t	t	t	t	t	t	t	t	t	t	t	background	orf19.3319	Asn	Asn
Ca21chr1	258292	T	c	c	c	c	c	c	c	c	c	c	c	c	c	c	c	c	background	orf19.3319	Asp	Asp
Ca21chr1	258832	A	g	g	g	g	g	g	g	g	g	g	g	g	g	g	g	g	background	orf19.3319	Thr	Thr
Ca21chr1	258995	C	t	t	t	t	t	t	t	t	t	t	t	t	t	t	t	t	background	82	downstream	orf19.3319	6	upstream	orf19.3320
Ca21chr1	259296	T	g	g	g	g	g	g	g	g	g	g	g	g	g	g	g	g	background	orf19.3320	Phe	Cys
Ca21chr1	259352	T	a	a	a	a	a	a	a	a	a	a	a	a	a	a	a	a	background	orf19.3320	End	Arg
Ca21chr1	259432	C	t	t	t	t	t	t	t	t	t	t	t	t	t	t	t	t	background	78	downstream	orf19.3320	224	upstream	orf19.3321
Ca21chr1	260039	C	t	t	t	t	t	t	t	t	t	t	t	t	t	t	t	t	background	orf19.3321	Tyr	Tyr
Ca21chr1	260585	C	t	t	t	t	t	t	t	t	t	t	t	t	t	t	t	t	background	orf19.3321	Asn	Asn
Ca21chr1	261111	A	g	g	g	g	g	g	g	g	g	g	g	g	g	g	g	g	background	orf19.3321	Thr	Ala
Ca21chr1	261125	C	g	g	g	g	g	g	g	g	g	g	g	g	g	g	g	g	background	orf19.3321	Asn	Lys
Ca21chr1	261141	A	g	g	g	g	g	g	g	g	g	g	g	g	g	g	g	g	background	orf19.3321	Thr	Ala
Ca21chr1	261248	G	c	c	c	c	c	c	c	c	c	c	c	c	c	c	c	c	background	66	downstream	orf19.3321	120	downstream	DUT1
Ca21chr1	261572	G	a	a	a	a	a	a	a	a	a	a	a	a	a	a	a	a	background	DUT1	Gly	Gly
Ca21chr1	261779	T	c	c	c	c	c	c	c	c	c	c	c	c	c	c	c	c	background	DUT1	Leu	Leu
Ca21chr1	261853	A	g	g	g	g	g	g	g	g	g	g	g	g	g	g	g	g	background	6	upstream	DUT1	373	downstream	orf19.3323
Ca21chr1	261903	G	a	a	a	a	a	a	a	a	a	a	a	a	a	a	a	a	background	56	upstream	DUT1	323	downstream	orf19.3323
Ca21chr1	261921	A	t	t	t	t	t	t	t	t	t	t	t	t	t	t	t	t	background	74	upstream	DUT1	305	downstream	orf19.3323
Ca21chr1	261953	G	c	c	c	c	c	c	c	c	c	c	c	c	c	c	c	c	background	106	upstream	DUT1	273	downstream	orf19.3323
Ca21chr1	262039	C	t	t	t	t	t	t	t	t	t	t	t	t	t	t	t	t	background	192	upstream	DUT1	187	downstream	orf19.3323
Ca21chr1	262063	A	g	g	g	g	g	g	g	g	g	g	g	g	g	g	g	g	background	216	upstream	DUT1	163	downstream	orf19.3323
Ca21chr1	262064	T	c	c	c	c	c	c	c	c	c	c	c	c	c	c	c	c	background	217	upstream	DUT1	162	downstream	orf19.3323
Ca21chr1	262092	T	c	c	c	c	c	c	c	c	c	c	c	c	c	c	c	c	background	245	upstream	DUT1	134	downstream	orf19.3323
Ca21chr1	262094	T	a	a	a	a	a	a	a	a	a	a	a	a	a	a	a	a	background	247	upstream	DUT1	132	downstream	orf19.3323
Ca21chr1	262119	C	a	a	a	a	a	a	a	a	a	a	a	a	a	a	a	a	background	272	upstream	DUT1	107	downstream	orf19.3323
Ca21chr1	262145	C	t	t	t	t	t	t	t	t	t	t	t	t	t	t	t	t	background	298	upstream	DUT1	81	downstream	orf19.3323
Ca21chr1	262175	C	t	t	t	t	t	t	t	t	t	t	t	t	t	t	t	t	background	328	upstream	DUT1	51	downstream	orf19.3323
Ca21chr1	262966	A	g	g	g	g	g	g	g	g	g	g	g	g	g	g	g	g	background	orf19.3323	Phe	Leu
Ca21chr1	263254	C	t	t	t	t	t	t	t	t	t	t	t	t	t	t	t	t	background	162	upstream	orf19.3323	234	downstream	TIF
Ca21chr1	263285	C	t	t	t	t	t	t	t	t	t	t	t	t	t	t	t	t	background	193	upstream	orf19.3323	203	downstream	TIF
Ca21chr1	264388	G	a	a	a	a	a	a	a	a	a	a	a	a	a	a	a	a	background	TIF	Ala	Ala
Ca21chr1	264722	A	g	g	g	g	g	g	g	g	g	g	g	g	g	g	g	g	background	41	upstream	TIF	770	downstream	orf19.3325
Ca21chr1	264882	G	a	a	a	a	a	a	a	a	a	a	a	a	a	a	a	a	background	201	upstream	TIF	610	downstream	orf19.3325
Ca21chr1	265017	C	t	t	t	t	t	t	t	t	t	t	t	t	t	t	t	t	background	336	upstream	TIF	475	downstream	orf19.3325
Ca21chr1	265294	A	c	c	c	c	c	c	c	c	c	c	c	c	c	c	c	c	background	613	upstream	TIF	198	downstream	orf19.3325
Ca21chr1	265386	C	t	t	t	t	t	t	t	t	t	t	t	t	t	t	t	t	background	705	upstream	TIF	106	downstream	orf19.3325
Ca21chr1	265460	C	t	t	t	t	t	t	t	t	t	t	t	t	t	t	t	t	background	779	upstream	TIF	32	downstream	orf19.3325
Ca21chr1	265660	G	a	a	a	a	a	a	a	a	a	a	a	a	a	a	a	a	background	orf19.3325	Ile	Ile
Ca21chr1	265998	G	a	a	a	a	a	a	a	a	a	a	a	a	a	a	a	a	background	orf19.3325	Gln	End
Ca21chr1	266067	A	g	g	g	g	g	g	g	g	g	g	g	g	g	g	g	g	background	orf19.3325	Tyr	His
Ca21chr1	267047	A	g	g	g	g	g	g	g	g	g	g	g	g	g	g	g	g	background	orf19.3325	Ser	Pro
Ca21chr1	267440	C	g	g	g	g	g	g	g	g	g	g	g	g	g	g	g	g	background	orf19.3325	Arg	Pro
Ca21chr1	267626	A	g	g	g	g	g	g	g	g	g	g	g	g	g	g	g	g	background	152	upstream	orf19.3325	1756	downstream	RPS21B
Ca21chr1	267723	A	g	g	g	g	g	g	g	g	g	g	g	g	g	g	g	g	background	249	upstream	orf19.3325	1659	downstream	RPS21B
Ca21chr1	267987	A	g	g	g	g	g	g	g	g	g	g	g	g	g	g	g	g	background	513	upstream	orf19.3325	1395	downstream	RPS21B
Ca21chr1	268067	A	g	g	g	g	g	g	g	g	g	g	g	g	g	g	g	g	background	593	upstream	orf19.3325	1315	downstream	RPS21B
Ca21chr1	268106	T	c	c	c	c	c	c	c	c	c	c	c	c	c	c	c	c	background	632	upstream	orf19.3325	1276	downstream	RPS21B
Ca21chr1	268288	C	t	t	t	t	t	t	t	t	t	t	t	t	t	t	t	t	background	814	upstream	orf19.3325	1094	downstream	RPS21B
Ca21chr1	268648	A	g	g	g	g	g	g	g	g	g	g	g	g	g	g	g	g	background	1174	upstream	orf19.3325	734	downstream	RPS21B
Ca21chr1	268760	A	g	g	g	g	g	g	g	g	g	g	g	g	g	g	g	g	background	1286	upstream	orf19.3325	622	downstream	RPS21B
Ca21chr1	269577	A	g	g	g	g	g	g	g	g	g	g	g	g	g	g	g	g	background	RPS21B	Ile	Ile
Ca21chr1	269658	G	a	a	a	a	a	a	a	a	a	a	a	a	a	a	a	a	background	RPS21B	intron
Ca21chr1	269930	T	c	c	c	c	c	c	c	c	c	c	c	c	c	c	c	c	background	RPS21B	intron
Ca21chr1	269951	A	c	c	c	c	c	c	c	c	c	c	c	c	c	c	c	c	background	RPS21B	intron
Ca21chr1	269955	G	a	a	a	a	a	a	a	a	a	a	a	a	a	a	a	a	background	RPS21B	intron
Ca21chr1	269964	C	t	t	t	t	t	t	t	t	t	t	t	t	t	t	t	t	background	RPS21B	intron
Ca21chr1	270165	G	a	a	a	a	a	a	a	a	a	a	a	a	a	a	a	a	background	143	upstream	RPS21B	165	downstream	TRM2
Ca21chr1	270186	C	a	a	a	a	a	a	a	a	a	a	a	a	a	a	a	a	background	164	upstream	RPS21B	144	downstream	TRM2
Ca21chr1	270405	A	g	g	g	g	g	g	g	g	g	g	g	g	g	g	g	g	background	TRM2	Ile	Ile
Ca21chr1	270603	G	c	c	c	c	c	c	c	c	c	c	c	c	c	c	c	c	background	TRM2	Ile	Met
Ca21chr1	270666	C	t	t	t	t	t	t	t	t	t	t	t	t	t	t	t	t	background	TRM2	Glu	Glu
Ca21chr1	270672	A	g	g	g	g	g	g	g	g	g	g	g	g	g	g	g	g	background	TRM2	Asn	Asn
Ca21chr1	271308	C	t	t	t	t	t	t	t	t	t	t	t	t	t	t	t	t	background	TRM2	Leu	Leu
Ca21chr1	272103	T	c	c	c	c	c	c	c	c	c	c	c	c	c	c	c	c	background	118	upstream	TRM2	282	downstream	orf19.3328
Ca21chr1	272709	C	t	t	t	t	t	t	t	t	t	t	t	t	t	t	t	t	background	orf19.3328	Pro	Pro
Ca21chr1	272754	G	a	a	a	a	a	a	a	a	a	a	a	a	a	a	a	a	background	orf19.3328	Ser	Ser
Ca21chr1	272832	C	g	g	g	g	g	g	g	g	g	g	g	g	g	g	g	g	background	orf19.3328	Glu	Asp
Ca21chr1	274258	G	a	a	a	a	a	a	a	a	a	a	a	a	a	a	a	a	background	50	upstream	orf19.3328	1230	downstream	orf19.3329
Ca21chr1	274282	G	a	a	a	a	a	a	a	a	a	a	a	a	a	a	a	a	background	74	upstream	orf19.3328	1206	downstream	orf19.3329
Ca21chr1	274309	T	c	c	c	c	c	c	c	c	c	c	c	c	c	c	c	c	background	101	upstream	orf19.3328	1179	downstream	orf19.3329
Ca21chr1	274405	T	a	a	a	a	a	a	a	a	a	a	a	a	a	a	a	a	background	197	upstream	orf19.3328	1083	downstream	orf19.3329
Ca21chr1	276145	G	a	a	a	a	a	a	a	a	a	a	a	a	a	a	a	a	background	orf19.3329	Phe	Phe
Ca21chr1	276238	C	t	t	t	t	t	t	t	t	t	t	t	t	t	t	t	t	background	orf19.3329	Gly	Gly
Ca21chr1	276356	G	a	a	a	a	a	a	a	a	a	a	a	a	a	a	a	a	background	orf19.3329	Ser	Leu
Ca21chr1	276457	G	a	a	a	a	a	a	a	a	a	a	a	a	a	a	a	a	background	orf19.3329	His	His
Ca21chr1	276463	C	t	t	t	t	t	t	t	t	t	t	t	t	t	t	t	t	background	orf19.3329	Ser	Ser
Ca21chr1	276766	G	t	t	t	t	t	t	t	t	t	t	t	t	t	t	t	t	background	orf19.3329	Pro	Pro
Ca21chr1	277039	C	t	t	t	t	t	t	t	t	t	t	t	t	t	t	t	t	background	76	upstream	orf19.3329	1194	downstream	CRL1
Ca21chr1	277508	A	t	t	t	t	t	t	t	t	t	t	t	t	t	t	t	t	background	545	upstream	orf19.3329	725	downstream	CRL1
Ca21chr1	277611	A	g	g	g	g	g	g	g	g	g	g	g	g	g	g	g	g	background	648	upstream	orf19.3329	622	downstream	CRL1
Ca21chr1	277619	A	g	g	g	g	g	g	g	g	g	g	g	g	g	g	g	g	background	656	upstream	orf19.3329	614	downstream	CRL1
Ca21chr1	277622	T	c	c	c	c	c	c	c	c	c	c	c	c	c	c	c	c	background	659	upstream	orf19.3329	611	downstream	CRL1
Ca21chr1	277629	A	t	t	t	t	t	t	t	t	t	t	t	t	t	t	t	t	background	666	upstream	orf19.3329	604	downstream	CRL1
Ca21chr1	277643	A	g	g	g	g	g	g	g	g	g	g	g	g	g	g	g	g	background	680	upstream	orf19.3329	590	downstream	CRL1
Ca21chr1	277651	A	g	g	g	g	g	g	g	g	g	g	g	g	g	g	g	g	background	688	upstream	orf19.3329	582	downstream	CRL1
Ca21chr1	277704	A	t	t	t	t	t	t	t	t	t	t	t	t	t	t	t	t	background	741	upstream	orf19.3329	529	downstream	CRL1
Ca21chr1	277705	C	t	t	t	t	t	t	t	t	t	t	t	t	t	t	t	t	background	742	upstream	orf19.3329	528	downstream	CRL1
Ca21chr1	277711	T	g	g	g	g	g	g	g	g	g	g	g	g	g	g	g	g	background	748	upstream	orf19.3329	522	downstream	CRL1
Ca21chr1	277904	A	c	c	c	c	c	c	c	c	c	c	c	c	c	c	c	c	background	941	upstream	orf19.3329	329	downstream	CRL1
Ca21chr1	277956	A	G	G	G	G	G	G	G	G	G	G	G	G	G	G	G	G	background	993	upstream	orf19.3329	277	downstream	CRL1
Ca21chr1	277996	C	t	t	t	t	t	t	t	t	t	t	t	t	t	t	t	t	background	1033	upstream	orf19.3329	237	downstream	CRL1
Ca21chr1	278028	C	g	g	g	g	g	g	g	g	g	g	g	g	g	g	g	g	background	1065	upstream	orf19.3329	205	downstream	CRL1
Ca21chr1	278086	T	c	c	c	c	c	c	c	c	c	c	c	c	c	c	c	c	background	1123	upstream	orf19.3329	147	downstream	CRL1
Ca21chr1	278098	C	t	t	t	t	t	t	t	t	t	t	t	t	t	t	t	t	background	1135	upstream	orf19.3329	135	downstream	CRL1
Ca21chr1	278123	T	c	c	c	c	c	c	c	c	c	c	c	c	c	c	c	c	background	1160	upstream	orf19.3329	110	downstream	CRL1
Ca21chr1	278139	C	t	t	t	t	t	t	t	t	t	t	t	t	t	t	t	t	background	1176	upstream	orf19.3329	94	downstream	CRL1
Ca21chr1	278222	A	c	c	c	c	c	c	c	c	c	c	c	c	c	c	c	c	background	1259	upstream	orf19.3329	11	downstream	CRL1
Ca21chr1	278254	T	c	c	c	c	c	c	c	c	c	c	c	c	c	c	c	c	background	CRL1	Lys	Lys
Ca21chr1	278671	A	t	t	t	t	t	t	t	t	t	t	t	t	t	t	t	t	background	CRL1	Ser	Ser
Ca21chr1	278902	T	c	c	c	c	c	c	c	c	c	c	c	c	c	c	c	c	background	CRL1	Val	Val
Ca21chr1	278926	T	a	a	a	a	a	a	a	a	a	a	a	a	a	a	a	a	background	CRL1	Val	Val
Ca21chr1	279697	A	g	g	g	g	g	g	g	g	g	g	g	g	g	g	g	g	background	424	upstream	CRL1	735	downstream	POX18
Ca21chr1	279698	G	a	a	a	a	a	a	a	a	a	a	a	a	a	a	a	a	background	425	upstream	CRL1	734	downstream	POX18
Ca21chr1	279722	T	a	a	a	a	a	a	a	a	a	a	a	a	a	a	a	a	background	449	upstream	CRL1	710	downstream	POX18
Ca21chr1	279875	C	t	t	t	t	t	t	t	t	t	t	t	t	t	t	t	t	background	602	upstream	CRL1	557	downstream	POX18
Ca21chr1	279927	G	A	A	A	A	A	A	A	A	A	A	A	A	A	A	A	A	background	654	upstream	CRL1	505	downstream	POX18
Ca21chr1	280052	T	g	g	g	g	g	g	g	g	g	g	g	g	g	g	g	g	background	779	upstream	CRL1	380	downstream	POX18
Ca21chr1	280072	G	a	a	a	a	a	a	a	a	a	a	a	a	a	a	a	a	background	799	upstream	CRL1	360	downstream	POX18
Ca21chr1	280115	A	t	t	t	t	t	t	t	t	t	t	t	t	t	t	t	t	background	842	upstream	CRL1	317	downstream	POX18
Ca21chr1	280327	C	t	t	t	t	t	t	t	t	t	t	t	t	t	t	t	t	background	1054	upstream	CRL1	105	downstream	POX18
Ca21chr1	280447	G	a	a	a	a	a	a	a	a	a	a	a	a	a	a	a	a	background	POX18	Val	Val
Ca21chr1	280513	T	c	c	c	c	c	c	c	c	c	c	c	c	c	c	c	c	background	POX18	Leu	Leu
Ca21chr1	280668	C	t	t	t	t	t	t	t	t	t	t	t	t	t	t	t	t	background	POX18	Val	Ile
Ca21chr1	280688	C	T	T	T	T	T	T	T	T	T	T	T	T	T	T	T	T	background	POX18	Gly	Glu
Ca21chr1	280839	G	a	a	a	a	a	a	a	a	a	a	a	a	a	a	a	a	background	9	upstream	POX18	1609	upstream	ABC1
Ca21chr1	280938	A	g	g	g	g	g	g	g	g	g	g	g	g	g	g	g	g	background	108	upstream	POX18	1510	upstream	ABC1
Ca21chr1	281162	C	t	t	t	t	t	t	t	t	t	t	t	t	t	t	t	t	background	332	upstream	POX18	1286	upstream	ABC1
Ca21chr1	281226	T	c	c	c	c	c	c	c	c	c	c	c	c	c	c	c	c	background	396	upstream	POX18	1222	upstream	ABC1
Ca21chr1	281350	C	G	G	G	G	G	G	G	G	G	G	G	G	G	G	G	G	background	520	upstream	POX18	1098	upstream	ABC1
Ca21chr1	281627	C	t	t	t	t	t	t	t	t	t	t	t	t	t	t	t	t	background	797	upstream	POX18	821	upstream	ABC1
Ca21chr1	281632	T	g	g	g	g	g	g	g	g	g	g	g	g	g	g	g	g	background	802	upstream	POX18	816	upstream	ABC1
Ca21chr1	281731	T	g	g	g	g	g	g	g	g	g	g	g	g	g	g	g	g	background	901	upstream	POX18	717	upstream	ABC1
Ca21chr1	281755	T	c	c	c	c	c	c	c	c	c	c	c	c	c	c	c	c	background	925	upstream	POX18	693	upstream	ABC1
Ca21chr1	281761	A	t	t	t	t	t	t	t	t	t	t	t	t	t	t	t	t	background	931	upstream	POX18	687	upstream	ABC1
Ca21chr1	281793	T	c	c	c	c	c	c	c	c	c	c	c	c	c	c	c	c	background	963	upstream	POX18	655	upstream	ABC1
Ca21chr1	282125	C	t	t	t	t	t	t	t	t	t	t	t	t	t	t	t	t	background	1295	upstream	POX18	323	upstream	ABC1
Ca21chr1	282262	T	c	c	c	c	c	c	c	c	c	c	c	c	c	c	c	c	background	1432	upstream	POX18	186	upstream	ABC1
Ca21chr1	282263	G	c	c	c	c	c	c	c	c	c	c	c	c	c	c	c	c	background	1433	upstream	POX18	185	upstream	ABC1
Ca21chr1	282272	C	t	t	t	t	t	t	t	t	t	t	t	t	t	t	t	t	background	1442	upstream	POX18	176	upstream	ABC1
Ca21chr1	282578	C	t	t	t	t	t	t	t	t	t	t	t	t	t	t	t	t	background	ABC1	Thr	Ile
Ca21chr1	282809	A	c	c	c	c	c	c	c	c	c	c	c	c	c	c	c	c	background	ABC1	Lys	Thr
Ca21chr1	282816	T	c	c	c	c	c	c	c	c	c	c	c	c	c	c	c	c	background	ABC1	Thr	Thr
Ca21chr1	283471	G	a	a	a	a	a	a	a	a	a	a	a	a	a	a	a	a	background	ABC1	Glu	Lys
Ca21chr1	284206	A	t	t	t	t	t	t	t	t	t	t	t	t	t	t	t	t	background	58	downstream	ABC1	446	upstream	orf19.3332
Ca21chr1	284516	A	t	t	t	t	t	t	t	t	t	t	t	t	t	t	t	t	background	368	downstream	ABC1	136	upstream	orf19.3332
Ca21chr1	284544	T	c	c	c	c	c	c	c	c	c	c	c	c	c	c	c	c	background	396	downstream	ABC1	108	upstream	orf19.3332
Ca21chr1	284852	A	t	t	t	t	t	t	t	t	t	t	t	t	t	t	t	t	background	orf19.3332	Gln	His
Ca21chr1	284903	C	t	t	t	t	t	t	t	t	t	t	t	t	t	t	t	t	background	orf19.3332	Tyr	Tyr
Ca21chr1	284906	G	a	a	a	a	a	a	a	a	a	a	a	a	a	a	a	a	background	orf19.3332	Gln	Gln
Ca21chr1	284937	C	t	t	t	t	t	t	t	t	t	t	t	t	t	t	t	t	background	orf19.3332	His	Tyr
Ca21chr1	284990	T	a	a	a	a	a	a	a	a	a	a	a	a	a	a	a	a	background	orf19.3332	Ala	Ala
Ca21chr1	285538	A	g	g	g	g	g	g	g	g	g	g	g	g	g	g	g	g	background	orf19.3332	Lys	Arg
Ca21chr1	285676	G	t	t	t	t	t	t	t	t	t	t	t	t	t	t	t	t	background	orf19.3332	Trp	Leu
Ca21chr1	286143	G	a	a	a	a	a	a	a	a	a	a	a	a	a	a	a	a	background	orf19.3332	Asp	Asn
Ca21chr1	286517	C	t	t	t	t	t	t	t	t	t	t	t	t	t	t	t	t	background	orf19.3332	Cys	Cys
Ca21chr1	286682	A	g	g	g	g	g	g	g	g	g	g	g	g	g	g	g	g	background	orf19.3332	Ser	Ser
Ca21chr1	286698	A	g	g	g	g	g	g	g	g	g	g	g	g	g	g	g	g	background	orf19.3332	Ile	Val
Ca21chr1	286736	A	g	g	g	g	g	g	g	g	g	g	g	g	g	g	g	g	background	orf19.3332	Gly	Gly
Ca21chr1	287243	T	c	c	c	c	c	c	c	c	c	c	c	c	c	c	c	c	background	orf19.3332	Ala	Ala
Ca21chr1	287381	A	g	g	g	g	g	g	g	g	g	g	g	g	g	g	g	g	background	orf19.3332	Ala	Ala
Ca21chr1	289017	A	g	g	g	g	g	g	g	g	g	g	g	g	g	g	g	g	background	orf19.3333	Ser	Ser
Ca21chr1	289137	C	t	t	t	t	t	t	t	t	t	t	t	t	t	t	t	t	background	orf19.3333	Val	Val
Ca21chr1	289256	A	g	g	g	g	g	g	g	g	g	g	g	g	g	g	g	g	background	orf19.3333	Lys	Arg
Ca21chr1	289487	A	g	g	g	g	g	g	g	g	g	g	g	g	g	g	g	g	background	146	downstream	orf19.3333	225	downstream	RPS21
Ca21chr1	289823	G	a	a	a	a	a	a	a	a	a	a	a	a	a	a	a	a	background	RPS21	Ile	Ile
Ca21chr1	289832	G	a	a	a	a	a	a	a	a	a	a	a	a	a	a	a	a	background	RPS21	Phe	Phe
Ca21chr1	289835	A	g	g	g	g	g	g	g	g	g	g	g	g	g	g	g	g	background	RPS21	Ala	Ala
Ca21chr1	291590	C	t	t	t	t	t	t	t	t	t	t	t	t	t	t	t	t	background	1129	upstream	RPS21	270	upstream	orf19.3335
Ca21chr1	291753	A	t	t	t	t	t	t	-	t	t	t	t	t	t	t	t	t	trans	1292	upstream	RPS21	107	upstream	orf19.3335
Ca21chr1	291833	C	a	a	a	a	a	a	a	a	a	a	a	a	a	a	a	a	background	1372	upstream	RPS21	27	upstream	orf19.3335
Ca21chr1	292470	A	g	g	g	g	g	g	g	g	g	g	g	g	g	g	g	g	background	8	downstream	orf19.3335	3589	upstream	orf19.3336
Ca21chr1	292471	A	g	g	g	g	g	g	g	g	g	g	g	g	g	g	g	g	background	9	downstream	orf19.3335	3588	upstream	orf19.3336
Ca21chr1	292520	G	a	a	a	a	a	a	a	a	a	a	a	a	a	a	a	a	background	58	downstream	orf19.3335	3539	upstream	orf19.3336
Ca21chr1	292899	C	t	t	t	t	t	t	t	t	t	t	t	t	t	t	t	t	background	437	downstream	orf19.3335	3160	upstream	orf19.3336
Ca21chr1	292901	C	t	t	t	t	t	t	t	t	t	t	t	t	t	t	t	t	background	439	downstream	orf19.3335	3158	upstream	orf19.3336
Ca21chr1	293098	C	t	t	t	t	t	t	t	t	t	t	t	t	t	t	t	t	background	636	downstream	orf19.3335	2961	upstream	orf19.3336
Ca21chr1	293155	C	g	g	g	g	g	g	g	g	g	g	g	g	g	g	g	g	background	693	downstream	orf19.3335	2904	upstream	orf19.3336
Ca21chr1	293200	C	t	t	t	t	t	t	t	t	t	t	t	t	t	t	t	t	background	738	downstream	orf19.3335	2859	upstream	orf19.3336
Ca21chr1	293505	A	g	g	g	g	g	g	g	g	g	g	g	g	g	g	g	g	background	1043	downstream	orf19.3335	2554	upstream	orf19.3336
Ca21chr1	293508	A	g	g	g	g	g	g	g	g	g	g	g	g	g	g	g	g	background	1046	downstream	orf19.3335	2551	upstream	orf19.3336
Ca21chr1	293673	A	g	g	g	g	g	g	g	g	g	g	g	g	g	g	g	g	background	1211	downstream	orf19.3335	2386	upstream	orf19.3336
Ca21chr1	293678	T	a	a	a	a	a	a	a	a	a	a	a	a	a	a	a	a	background	1216	downstream	orf19.3335	2381	upstream	orf19.3336
Ca21chr1	293687	A	g	g	g	g	g	g	g	g	g	g	g	g	g	g	g	g	background	1225	downstream	orf19.3335	2372	upstream	orf19.3336
Ca21chr1	293694	A	g	g	g	g	g	g	g	g	g	g	g	g	g	g	g	g	background	1232	downstream	orf19.3335	2365	upstream	orf19.3336
Ca21chr1	293704	T	g	g	g	g	g	g	g	g	g	g	g	g	g	g	g	g	background	1242	downstream	orf19.3335	2355	upstream	orf19.3336
Ca21chr1	293723	A	g	g	g	g	g	g	g	g	g	g	g	g	g	g	g	g	background	1261	downstream	orf19.3335	2336	upstream	orf19.3336
Ca21chr1	293746	A	t	t	t	t	t	t	t	t	t	t	t	t	t	t	t	t	background	1284	downstream	orf19.3335	2313	upstream	orf19.3336
Ca21chr1	293774	C	t	t	t	t	t	t	t	t	t	t	t	t	t	t	t	t	background	1312	downstream	orf19.3335	2285	upstream	orf19.3336
Ca21chr1	294567	T	a	a	a	a	a	a	a	a	a	a	a	a	a	a	a	a	background	2105	downstream	orf19.3335	1492	upstream	orf19.3336
Ca21chr1	294618	G	a	a	a	a	a	a	a	a	a	a	a	a	a	a	a	a	background	2156	downstream	orf19.3335	1441	upstream	orf19.3336
Ca21chr1	294797	A	g	g	g	g	g	g	g	g	g	g	g	g	g	g	g	g	background	2335	downstream	orf19.3335	1262	upstream	orf19.3336
Ca21chr1	294799	T	a	a	a	a	a	a	a	a	a	a	a	a	a	a	a	a	background	2337	downstream	orf19.3335	1260	upstream	orf19.3336
Ca21chr1	294829	T	c	c	c	c	c	c	c	c	c	c	c	c	c	c	c	c	background	2367	downstream	orf19.3335	1230	upstream	orf19.3336
Ca21chr1	294916	A	g	g	g	g	g	g	g	g	g	g	g	g	g	g	g	g	background	2454	downstream	orf19.3335	1143	upstream	orf19.3336
Ca21chr1	294971	T	c	c	c	c	c	c	c	c	c	c	c	c	c	c	c	c	background	2509	downstream	orf19.3335	1088	upstream	orf19.3336
Ca21chr1	295227	A	t	t	t	t	t	t	t	t	t	t	t	t	t	t	t	t	background	2765	downstream	orf19.3335	832	upstream	orf19.3336
Ca21chr1	295228	T	a	a	a	a	a	a	a	a	a	a	a	a	a	a	a	a	background	2766	downstream	orf19.3335	831	upstream	orf19.3336
Ca21chr1	295567	G	a	a	a	a	a	a	a	a	a	a	a	a	a	a	a	a	background	3105	downstream	orf19.3335	492	upstream	orf19.3336
Ca21chr1	295745	T	c	c	c	c	c	c	c	c	c	c	c	c	c	c	c	c	background	3283	downstream	orf19.3335	314	upstream	orf19.3336
Ca21chr1	295761	C	t	t	t	t	t	t	t	t	t	t	t	t	t	t	t	t	background	3299	downstream	orf19.3335	298	upstream	orf19.3336
Ca21chr1	295877	A	g	g	g	g	g	g	g	g	g	g	g	g	g	g	g	g	background	3415	downstream	orf19.3335	182	upstream	orf19.3336
Ca21chr1	295907	T	a	a	a	a	a	a	a	a	a	a	a	a	a	a	a	a	background	3445	downstream	orf19.3335	152	upstream	orf19.3336
Ca21chr1	295961	C	t	t	t	t	t	t	t	t	t	t	t	t	t	t	t	t	background	3499	downstream	orf19.3335	98	upstream	orf19.3336
Ca21chr1	296045	T	a	a	a	a	a	a	a	a	a	a	a	a	a	a	a	a	background	3583	downstream	orf19.3335	14	upstream	orf19.3336
Ca21chr1	296110	C	t	t	t	t	t	t	t	t	t	t	t	t	t	t	t	t	background	orf19.3336	Arg	End
Ca21chr1	296126	A	g	g	g	g	g	g	g	g	g	g	g	g	g	g	g	g	background	orf19.3336	Asn	Ser
Ca21chr1	296164	G	a	a	a	a	a	a	a	a	a	a	a	a	a	a	a	a	background	orf19.3336	Val	Ile
Ca21chr1	296231	A	g	g	g	g	g	g	g	g	g	g	g	g	g	g	g	g	background	orf19.3336	Tyr	Cys
Ca21chr1	296345	C	g	g	g	g	g	g	g	g	g	g	g	g	g	g	g	g	background	orf19.3336	Pro	Arg
Ca21chr1	296849	T	c	c	c	c	c	c	c	c	c	c	c	c	c	c	c	c	background	332	downstream	orf19.3336	2778	upstream	orf19.3337
Ca21chr1	296868	A	g	g	g	g	g	g	g	g	g	g	g	g	g	g	g	g	background	351	downstream	orf19.3336	2759	upstream	orf19.3337
Ca21chr1	297044	A	g	g	g	g	g	g	g	g	g	g	g	g	g	g	g	g	background	527	downstream	orf19.3336	2583	upstream	orf19.3337
Ca21chr1	297147	A	g	g	g	g	g	g	g	g	g	g	g	g	g	g	g	g	background	630	downstream	orf19.3336	2480	upstream	orf19.3337
Ca21chr1	297187	G	a	a	a	a	a	a	a	a	a	a	a	a	a	a	a	a	background	670	downstream	orf19.3336	2440	upstream	orf19.3337
Ca21chr1	297280	T	c	c	c	c	c	c	c	c	c	c	c	c	c	c	c	c	background	763	downstream	orf19.3336	2347	upstream	orf19.3337
Ca21chr1	297284	T	c	c	c	c	c	c	c	c	c	c	c	c	c	c	c	c	background	767	downstream	orf19.3336	2343	upstream	orf19.3337
Ca21chr1	297286	A	t	t	t	t	t	t	t	t	t	t	t	t	t	t	t	t	background	769	downstream	orf19.3336	2341	upstream	orf19.3337
Ca21chr1	297291	T	c	c	c	c	c	c	c	c	c	c	c	c	c	c	c	c	background	774	downstream	orf19.3336	2336	upstream	orf19.3337
Ca21chr1	297305	A	c	c	c	c	c	c	c	c	c	c	c	c	c	c	c	c	background	788	downstream	orf19.3336	2322	upstream	orf19.3337
Ca21chr1	297308	C	t	t	t	t	t	t	t	t	t	t	t	t	t	t	t	t	background	791	downstream	orf19.3336	2319	upstream	orf19.3337
Ca21chr1	297405	A	g	g	g	g	g	g	g	g	g	g	g	g	g	g	g	g	background	888	downstream	orf19.3336	2222	upstream	orf19.3337
Ca21chr1	297759	A	g	g	g	g	g	g	g	g	g	g	g	g	g	g	g	g	background	1242	downstream	orf19.3336	1868	upstream	orf19.3337
Ca21chr1	297763	C	t	t	t	t	t	t	t	t	t	t	t	t	t	t	t	t	background	1246	downstream	orf19.3336	1864	upstream	orf19.3337
Ca21chr1	297793	C	t	t	t	t	t	t	t	t	t	t	t	t	t	t	t	t	background	1276	downstream	orf19.3336	1834	upstream	orf19.3337
Ca21chr1	297820	A	g	g	g	g	g	g	g	g	g	g	g	g	g	g	g	g	background	1303	downstream	orf19.3336	1807	upstream	orf19.3337
Ca21chr1	298073	A	t	t	t	t	t	t	t	t	t	t	t	t	t	t	t	t	background	1556	downstream	orf19.3336	1554	upstream	orf19.3337
Ca21chr1	298074	A	g	g	g	g	g	g	g	g	g	g	g	g	g	g	g	g	background	1557	downstream	orf19.3336	1553	upstream	orf19.3337
Ca21chr1	298078	A	g	g	g	g	g	g	g	g	g	g	g	g	g	g	g	g	background	1561	downstream	orf19.3336	1549	upstream	orf19.3337
Ca21chr1	298440	G	a	a	a	a	a	a	a	a	a	a	a	a	a	a	a	a	background	1923	downstream	orf19.3336	1187	upstream	orf19.3337
Ca21chr1	298638	T	c	c	c	c	c	c	c	c	c	c	c	c	c	c	c	c	background	2121	downstream	orf19.3336	989	upstream	orf19.3337
Ca21chr1	298762	G	a	a	a	a	a	a	a	a	a	a	a	a	a	a	a	a	background	2245	downstream	orf19.3336	865	upstream	orf19.3337
Ca21chr1	298784	T	c	c	c	c	c	c	c	c	c	c	c	c	c	c	c	c	background	2267	downstream	orf19.3336	843	upstream	orf19.3337
Ca21chr1	298818	A	t	t	t	t	t	t	t	t	t	t	t	t	t	t	t	t	background	2301	downstream	orf19.3336	809	upstream	orf19.3337
Ca21chr1	298942	C	t	t	t	t	t	t	t	t	t	t	t	t	t	t	t	t	background	2425	downstream	orf19.3336	685	upstream	orf19.3337
Ca21chr1	299057	A	t	t	t	t	t	t	t	t	t	t	t	t	t	t	t	t	background	2540	downstream	orf19.3336	570	upstream	orf19.3337
Ca21chr1	299304	G	t	t	t	t	t	t	t	t	t	t	t	t	t	t	t	t	background	2787	downstream	orf19.3336	323	upstream	orf19.3337
Ca21chr1	299360	T	-	-	-	-	-	-	-	-	-	-	-	-	-	-	a	-	trans	2843	downstream	orf19.3336	267	upstream	orf19.3337
Ca21chr1	299391	G	a	a	a	a	a	a	a	a	a	a	a	a	a	a	a	a	background	2874	downstream	orf19.3336	236	upstream	orf19.3337
Ca21chr1	299601	A	g	g	g	g	g	g	g	g	g	g	g	g	g	g	g	g	background	3084	downstream	orf19.3336	26	upstream	orf19.3337
Ca21chr1	300034	C	t	t	t	t	t	t	t	t	t	t	t	t	t	t	t	t	background	orf19.3337	Val	Val
Ca21chr1	300064	G	a	a	a	a	a	a	a	a	a	a	a	a	a	a	a	a	background	orf19.3337	Met	Ile
Ca21chr1	300211	G	a	a	a	a	a	a	a	a	a	a	a	a	a	a	a	a	background	orf19.3337	Ser	Ser
Ca21chr1	300250	T	c	c	c	c	c	c	c	c	c	c	c	c	c	c	c	c	background	orf19.3337	Pro	Pro
Ca21chr1	300285	G	a	a	a	a	a	a	a	a	a	a	a	a	a	a	a	a	background	orf19.3337	Ser	Asn
Ca21chr1	300374	G	A	A	A	A	A	A	A	A	A	A	A	A	A	A	A	A	background	orf19.3337	Asp	Asn
Ca21chr1	300375	A	T	T	T	T	T	T	T	T	T	T	T	T	T	T	T	T	background	orf19.3337	Asp	Val
Ca21chr1	300383	T	c	c	c	c	c	c	c	c	c	c	c	c	c	c	c	c	background	orf19.3337	End	Gln
Ca21chr1	300640	A	g	g	g	g	g	g	g	g	g	g	g	g	g	g	g	g	background	orf19.3338	Thr	Ala
Ca21chr1	301005	A	g	g	g	g	g	g	g	g	g	g	g	g	g	g	g	g	background	orf19.3338	Gln	Gln
Ca21chr1	301386	T	c	c	c	c	c	c	c	c	c	c	c	c	c	c	c	c	background	orf19.3338	Gly	Gly
Ca21chr1	301469	A	c	c	c	c	c	c	c	c	c	c	c	c	c	c	c	c	background	orf19.3338	Tyr	Ser
Ca21chr1	301487	C	t	t	t	t	t	t	t	t	t	t	t	t	t	t	t	t	background	orf19.3338	Ala	Val
Ca21chr1	301823	G	a	a	a	a	a	a	a	a	a	a	a	a	a	a	a	a	background	44	downstream	orf19.3338	3501	downstream	SOD2
Ca21chr1	301844	T	c	c	c	c	c	c	c	c	c	c	c	c	c	c	c	c	background	65	downstream	orf19.3338	3480	downstream	SOD2
Ca21chr1	301907	A	c	c	c	c	c	c	c	c	c	c	c	c	c	c	c	c	background	128	downstream	orf19.3338	3417	downstream	SOD2
Ca21chr1	301910	T	c	c	c	c	c	c	c	c	c	c	c	c	c	c	c	c	background	131	downstream	orf19.3338	3414	downstream	SOD2
Ca21chr1	301953	G	a	a	a	a	a	a	a	a	a	a	a	a	a	a	a	a	background	174	downstream	orf19.3338	3371	downstream	SOD2
Ca21chr1	301958	A	t	t	t	t	t	t	t	t	t	t	t	t	t	t	t	t	background	179	downstream	orf19.3338	3366	downstream	SOD2
Ca21chr1	302568	A	c	c	c	c	c	c	c	c	c	c	c	c	c	c	c	c	background	789	downstream	orf19.3338	2756	downstream	SOD2
Ca21chr1	302865	C	a	a	a	a	a	a	a	a	a	a	a	a	a	a	a	a	background	1086	downstream	orf19.3338	2459	downstream	SOD2
Ca21chr1	302914	C	t	t	t	t	t	t	t	t	t	t	t	t	t	t	t	t	background	1135	downstream	orf19.3338	2410	downstream	SOD2
Ca21chr1	302975	G	a	a	a	a	a	a	a	a	a	a	a	a	a	a	a	a	background	1196	downstream	orf19.3338	2349	downstream	SOD2
Ca21chr1	303029	C	t	t	t	t	t	t	t	t	t	t	t	t	t	t	t	t	background	1250	downstream	orf19.3338	2295	downstream	SOD2
Ca21chr1	303197	A	c	c	c	c	c	c	c	c	c	c	c	c	c	c	c	c	background	1418	downstream	orf19.3338	2127	downstream	SOD2
Ca21chr1	303323	T	g	g	g	g	g	g	g	g	g	g	g	g	g	g	g	g	background	1544	downstream	orf19.3338	2001	downstream	SOD2
Ca21chr1	303348	A	g	g	g	g	g	g	g	g	g	g	g	g	g	g	g	g	background	1569	downstream	orf19.3338	1976	downstream	SOD2
Ca21chr1	303361	A	g	g	g	g	g	g	g	g	g	g	g	g	g	g	g	g	background	1582	downstream	orf19.3338	1963	downstream	SOD2
Ca21chr1	303431	T	c	c	c	c	c	c	c	c	c	c	c	c	c	c	c	c	background	1652	downstream	orf19.3338	1893	downstream	SOD2
Ca21chr1	303447	C	a	a	a	a	a	a	a	a	a	a	a	a	a	a	a	a	background	1668	downstream	orf19.3338	1877	downstream	SOD2
Ca21chr1	303524	A	t	t	t	t	t	t	t	t	t	t	t	t	t	t	t	t	background	1745	downstream	orf19.3338	1800	downstream	SOD2
Ca21chr1	303761	T	c	c	c	c	c	c	c	c	c	c	c	c	c	c	c	c	background	1982	downstream	orf19.3338	1563	downstream	SOD2
Ca21chr1	304114	T	c	c	c	c	c	c	c	c	c	c	c	c	c	c	c	c	background	2335	downstream	orf19.3338	1210	downstream	SOD2
Ca21chr1	304253	G	a	a	a	a	a	a	a	a	a	a	a	a	a	a	a	a	background	2474	downstream	orf19.3338	1071	downstream	SOD2
Ca21chr1	304257	T	g	g	g	g	g	g	g	g	g	g	g	g	g	g	g	g	background	2478	downstream	orf19.3338	1067	downstream	SOD2
Ca21chr1	304283	A	t	t	t	t	t	t	t	t	t	t	t	t	t	t	t	t	background	2504	downstream	orf19.3338	1041	downstream	SOD2
Ca21chr1	304457	A	T	T	T	T	T	T	T	T	T	T	T	T	T	T	T	T	background	2678	downstream	orf19.3338	867	downstream	SOD2
Ca21chr1	304519	C	T	T	T	T	T	T	T	T	T	T	T	T	T	T	T	T	background	2740	downstream	orf19.3338	805	downstream	SOD2
Ca21chr1	304528	C	T	T	T	T	T	T	T	T	T	T	T	T	T	T	T	T	background	2749	downstream	orf19.3338	796	downstream	SOD2
Ca21chr1	304602	T	C	C	C	C	C	C	C	C	C	C	C	C	C	C	C	C	background	2823	downstream	orf19.3338	722	downstream	SOD2
Ca21chr1	304606	G	A	A	A	A	A	A	A	A	A	A	A	A	A	A	A	A	background	2827	downstream	orf19.3338	718	downstream	SOD2
Ca21chr1	304663	G	T	T	T	T	T	T	T	T	T	T	T	T	T	T	T	T	background	2884	downstream	orf19.3338	661	downstream	SOD2
Ca21chr1	304737	G	a	a	a	a	a	a	a	a	a	a	a	a	a	a	a	a	background	2958	downstream	orf19.3338	587	downstream	SOD2
Ca21chr1	304766	C	a	a	a	a	a	a	a	a	a	a	a	a	a	a	a	a	background	2987	downstream	orf19.3338	558	downstream	SOD2
Ca21chr1	304926	A	g	g	g	g	g	g	g	g	g	g	g	g	g	g	g	g	background	3147	downstream	orf19.3338	398	downstream	SOD2
Ca21chr1	305546	C	t	t	t	t	t	t	t	t	t	t	t	t	t	t	t	t	background	SOD2	Gly	Gly
Ca21chr1	306069	A	g	g	g	g	g	g	g	g	g	g	g	g	g	g	g	g	background	41	upstream	SOD2	564	downstream	orf19.3341
Ca21chr1	306078	A	g	g	g	g	g	g	g	g	g	g	g	g	g	g	g	g	background	50	upstream	SOD2	555	downstream	orf19.3341
Ca21chr1	306082	G	a	a	a	a	a	a	a	a	a	a	a	a	a	a	a	a	background	54	upstream	SOD2	551	downstream	orf19.3341
Ca21chr1	306163	A	t	t	t	t	t	t	t	t	t	t	t	t	t	t	t	t	background	135	upstream	SOD2	470	downstream	orf19.3341
Ca21chr1	306169	G	a	a	a	a	a	a	a	a	a	a	a	a	a	a	a	a	background	141	upstream	SOD2	464	downstream	orf19.3341
Ca21chr1	306577	C	t	t	t	t	t	t	t	t	t	t	t	t	t	t	t	t	background	549	upstream	SOD2	56	downstream	orf19.3341
Ca21chr1	307005	A	g	g	g	g	g	g	g	g	g	g	g	g	g	g	g	g	background	orf19.3341	Gly	Gly
Ca21chr1	307041	G	a	a	a	a	a	a	a	a	a	a	a	a	a	a	a	a	background	orf19.3341	Tyr	Tyr
Ca21chr1	307224	G	a	a	a	a	a	a	a	a	a	a	a	a	a	a	a	a	background	orf19.3341	Thr	Thr
Ca21chr1	307959	A	g	g	g	g	g	g	g	g	g	g	g	g	g	g	g	g	background	orf19.3341	Asp	Asp
Ca21chr1	307965	G	a	a	a	a	a	a	a	a	a	a	a	a	a	a	a	a	background	orf19.3341	Gly	Gly
Ca21chr1	308148	C	t	t	t	t	t	t	t	t	t	t	t	t	t	t	t	t	background	orf19.3341	Leu	Leu
Ca21chr1	308373	A	g	g	g	g	g	g	g	g	g	g	g	g	g	g	g	g	background	orf19.3341	His	His
Ca21chr1	308375	G	t	t	t	t	t	t	t	t	t	t	t	t	t	t	t	t	background	orf19.3341	His	Asn
Ca21chr1	309074	G	t	t	t	t	t	t	t	t	t	t	t	t	t	t	t	t	background	573	upstream	orf19.3341	63	upstream	orf19.3342
Ca21chr1	309077	A	t	t	t	t	t	t	t	t	t	t	t	t	t	t	t	t	background	576	upstream	orf19.3341	60	upstream	orf19.3342
Ca21chr1	309091	T	c	c	c	c	c	c	c	c	c	c	c	c	c	c	c	c	background	590	upstream	orf19.3341	46	upstream	orf19.3342
Ca21chr1	309126	C	a	a	a	a	a	a	a	a	a	a	a	a	a	a	a	a	background	625	upstream	orf19.3341	11	upstream	orf19.3342
Ca21chr1	309134	G	a	a	a	a	a	a	a	a	a	a	a	a	a	a	a	a	background	633	upstream	orf19.3341	3	upstream	orf19.3342
Ca21chr1	309213	C	t	t	t	t	t	t	t	t	t	t	t	t	t	t	t	t	background	orf19.3342	Ser	Phe
Ca21chr1	309670	T	a	a	a	a	a	a	a	a	a	a	a	a	a	a	a	a	background	orf19.3342	Asp	Glu
Ca21chr1	309763	T	a	a	a	a	a	a	a	a	a	a	a	a	a	a	a	a	background	orf19.3342	Ser	Arg
Ca21chr1	309836	A	g	g	g	g	g	g	g	g	g	g	g	g	g	g	g	g	background	orf19.3342	Lys	Glu
Ca21chr1	309868	T	c	c	c	c	c	c	c	c	c	c	c	c	c	c	c	c	background	orf19.3342	Phe	Phe
Ca21chr1	309874	C	t	t	t	t	t	t	t	t	t	t	t	t	t	t	t	t	background	orf19.3342	Ile	Ile
Ca21chr1	309877	C	t	t	t	t	t	t	t	t	t	t	t	t	t	t	t	t	background	orf19.3342	Asp	Asp
Ca21chr1	309883	C	t	t	t	t	t	t	t	t	t	t	t	t	t	t	t	t	background	orf19.3342	Asp	Asp
Ca21chr1	310063	T	c	c	c	c	c	c	c	c	c	c	c	c	c	c	c	c	background	orf19.3342	Ser	Ser
Ca21chr1	310185	T	g	g	g	g	g	g	g	g	g	g	g	g	g	g	g	g	background	orf19.3342	Ser	Arg
Ca21chr1	310219	T	c	c	c	c	c	c	c	c	c	c	c	c	c	c	c	c	background	orf19.3342	Gly	Gly
Ca21chr1	310255	G	a	a	a	a	a	a	a	a	a	a	a	a	a	a	a	a	background	orf19.3342	Lys	Lys
Ca21chr1	310299	T	c	c	c	c	c	c	c	c	c	c	c	c	c	c	c	c	background	orf19.3342	Ile	Thr
Ca21chr1	311220	G	a	a	a	a	a	a	a	a	a	a	a	a	a	a	a	a	background	VPS17	Ser	Ser
Ca21chr1	312839	A	t	t	t	t	t	t	t	t	t	t	t	t	t	t	t	t	background	65	downstream	VPS17	338	upstream	SIZ1
Ca21chr1	312862	A	g	g	g	g	g	g	g	g	g	g	g	g	g	g	g	g	background	88	downstream	VPS17	315	upstream	SIZ1
Ca21chr1	313027	T	c	c	c	c	c	c	c	c	c	c	c	c	c	c	c	c	background	253	downstream	VPS17	150	upstream	SIZ1
Ca21chr1	313410	G	a	a	a	a	a	a	a	a	a	a	a	a	a	a	a	a	background	SIZ1	Gly	Gly
Ca21chr1	313536	C	t	t	t	t	t	t	t	t	t	t	t	t	t	t	t	t	background	SIZ1	Asp	Asp
Ca21chr1	313575	G	a	a	a	a	a	a	a	a	a	a	a	a	a	a	a	a	background	SIZ1	Ala	Ala
Ca21chr1	313621	T	c	c	c	c	c	c	c	c	c	c	c	c	c	c	c	c	background	SIZ1	Leu	Leu
Ca21chr1	313854	T	c	c	c	c	c	c	c	c	c	c	c	c	c	c	c	c	background	SIZ1	Gly	Gly
Ca21chr1	314364	A	g	g	g	g	g	g	g	g	g	g	g	g	g	g	g	g	background	SIZ1	Gly	Gly
Ca21chr1	314471	A	g	g	g	g	g	g	g	g	g	g	g	g	g	g	g	g	background	SIZ1	Asn	Ser
Ca21chr1	314682	T	c	c	c	c	c	c	c	c	c	c	c	c	c	c	c	c	background	SIZ1	Asn	Asn
Ca21chr1	315030	A	g	g	g	g	g	g	g	g	g	g	g	g	g	g	g	g	background	SIZ1	Val	Val
Ca21chr1	315318	A	t	t	t	t	t	t	t	t	t	t	t	t	t	t	t	t	background	SIZ1	Ala	Ala
Ca21chr1	315330	G	a	a	a	a	a	a	a	a	a	a	a	a	a	a	a	a	background	SIZ1	Lys	Lys
Ca21chr1	315610	C	t	t	t	t	t	t	t	t	t	t	t	t	t	t	t	t	background	SIZ1	Gln	End
Ca21chr1	315641	T	a	a	a	a	a	a	a	a	a	a	a	a	a	a	a	a	background	SIZ1	Leu	Gln
Ca21chr1	315683	T	a	a	a	a	a	a	a	a	a	a	a	a	a	a	a	a	background	SIZ1	Leu	Gln
Ca21chr1	315695	A	g	g	g	g	g	g	g	g	g	g	g	g	g	g	g	g	background	SIZ1	Gln	Arg
Ca21chr1	315777	G	a	a	a	a	a	a	a	a	a	a	a	a	a	a	a	a	background	SIZ1	Arg	Arg
Ca21chr1	316034	T	a	a	a	a	a	a	a	a	a	a	a	a	a	a	a	a	background	SIZ1	Phe	Tyr
Ca21chr1	316069	T	c	c	c	c	c	c	c	c	c	c	c	c	c	c	c	c	background	SIZ1	Ser	Pro
Ca21chr1	316091	C	t	t	t	t	t	t	t	t	t	t	t	t	t	t	t	t	background	SIZ1	Ala	Val
Ca21chr1	316116	C	t	t	t	t	t	t	t	t	t	t	t	t	t	t	t	t	background	SIZ1	Val	Val
Ca21chr1	316523	A	g	g	g	g	g	g	g	g	g	g	g	g	g	g	g	g	background	SIZ1	Asp	Gly
Ca21chr1	316592	T	c	c	c	c	c	c	c	c	c	c	c	c	c	c	c	c	background	SIZ1	Val	Ala
Ca21chr1	316614	C	t	t	t	t	t	t	t	t	t	t	t	t	t	t	t	t	background	SIZ1	Ile	Ile
Ca21chr1	316659	C	t	t	t	t	t	t	t	t	t	t	t	t	t	t	t	t	background	SIZ1	Thr	Thr
Ca21chr1	316916	A	g	g	g	g	g	g	g	g	g	g	g	g	g	g	g	g	background	SIZ1	Asn	Ser
Ca21chr1	316958	C	a	a	a	a	a	a	a	a	a	a	a	a	a	a	a	a	background	SIZ1	Thr	Lys
Ca21chr1	317040	A	t	t	t	t	t	t	t	t	t	t	t	t	t	t	t	t	background	SIZ1	Arg	Arg
Ca21chr1	317082	A	g	g	g	g	g	g	g	g	g	g	g	g	g	g	g	g	background	SIZ1	Thr	Thr
Ca21chr1	317229	A	g	g	g	g	g	g	g	g	g	g	g	g	g	g	g	g	background	SIZ1	Glu	Glu
Ca21chr1	317264	G	a	a	a	a	a	a	a	a	a	a	a	a	a	a	a	a	background	SIZ1	Arg	Lys
Ca21chr1	317267	A	g	g	g	g	g	g	g	g	g	g	g	g	g	g	g	g	background	SIZ1	Lys	Arg
Ca21chr1	317289	T	c	c	c	c	c	c	c	c	c	c	c	c	c	c	c	c	background	SIZ1	Ala	Ala
Ca21chr1	317305	G	a	a	a	a	a	a	a	a	a	a	a	a	a	a	a	a	background	SIZ1	Gly	Ser
Ca21chr1	317463	G	a	a	a	a	a	a	a	a	a	a	a	a	a	a	a	a	background	SIZ1	Leu	Leu
Ca21chr1	317687	G	a	a	a	a	a	a	a	a	a	a	a	a	a	a	a	a	background	SIZ1	Gly	Asp
Ca21chr1	317712	G	a	a	a	a	a	a	a	a	a	a	a	a	a	a	a	a	background	SIZ1	Lys	Lys
Ca21chr1	317797	A	t	t	t	t	t	t	t	t	t	t	t	t	t	t	t	t	background	SIZ1	Met	Leu
Ca21chr1	317829	C	t	t	t	t	t	t	t	t	t	t	t	t	t	t	t	t	background	15	downstream	SIZ1	137	downstream	RPB7
Ca21chr1	318176	G	a	a	a	a	a	a	a	a	a	a	a	a	a	a	a	a	background	RPB7	Gly	Gly
Ca21chr1	318371	C	t	t	t	t	t	t	t	t	t	t	t	t	t	t	t	t	background	RPB7	Thr	Thr
Ca21chr1	318747	C	t	t	t	t	t	t	t	t	t	t	t	t	t	t	t	t	background	260	upstream	RPB7	197	upstream	orf19.3348
Ca21chr1	318749	G	c	c	c	c	c	c	c	c	c	c	c	c	c	c	c	c	background	262	upstream	RPB7	195	upstream	orf19.3348
Ca21chr1	318827	G	a	a	a	a	a	a	a	a	a	a	a	a	a	a	a	a	background	340	upstream	RPB7	117	upstream	orf19.3348
Ca21chr1	318892	A	g	g	g	g	g	g	g	g	g	g	g	g	g	g	g	g	background	405	upstream	RPB7	52	upstream	orf19.3348
Ca21chr1	318915	T	c	c	c	c	c	c	c	c	c	c	c	c	c	c	c	c	background	428	upstream	RPB7	29	upstream	orf19.3348
Ca21chr1	318976	G	a	a	a	a	a	a	a	a	a	a	a	a	a	a	a	a	background	orf19.3348	Ala	Ala
Ca21chr1	319093	C	t	t	t	t	t	t	t	t	t	t	t	t	t	t	t	t	background	orf19.3348	Asn	Asn
Ca21chr1	319117	G	a	a	a	a	a	a	a	a	a	a	a	a	a	a	a	a	background	orf19.3348	Val	Val
Ca21chr1	319417	G	a	a	a	a	a	a	a	a	a	a	a	a	a	a	a	a	background	orf19.3348	Glu	Glu
Ca21chr1	319527	G	a	a	a	a	a	a	a	a	a	a	a	a	a	a	a	a	background	53	downstream	orf19.3348	154	downstream	orf19.3349
Ca21chr1	319795	G	a	a	a	a	a	a	a	a	a	a	a	a	a	a	a	a	background	orf19.3349	Asn	Asn
Ca21chr1	319927	A	g	g	g	g	g	g	g	g	g	g	g	g	g	g	g	g	background	orf19.3349	Phe	Phe
Ca21chr1	320173	G	a	a	a	a	a	a	a	a	a	a	a	a	a	a	a	a	background	orf19.3349	Tyr	Tyr
Ca21chr1	320239	C	a	a	a	a	a	a	a	a	a	a	a	a	a	a	a	a	background	orf19.3349	Gly	Gly
Ca21chr1	321079	G	a	a	a	a	a	a	a	a	a	a	a	a	a	a	a	a	background	orf19.3349	Asn	Asn
Ca21chr1	321136	G	a	a	a	a	a	a	a	a	a	a	a	a	a	a	a	a	background	orf19.3349	Ile	Ile
Ca21chr1	321418	C	t	t	t	t	t	t	t	t	t	t	t	t	t	t	t	t	background	orf19.3349	Gln	Gln
Ca21chr1	321556	A	g	g	g	g	g	g	g	g	g	g	g	g	g	g	g	g	background	orf19.3349	Ile	Ile
Ca21chr1	322048	T	c	c	c	c	c	c	c	c	c	c	c	c	c	c	c	c	background	orf19.3349	Gln	Gln
Ca21chr1	322579	C	t	t	t	t	t	t	t	t	t	t	t	t	t	t	t	t	background	orf19.3349	Leu	Leu
Ca21chr1	322582	G	a	a	a	a	a	a	a	a	a	a	a	a	a	a	a	a	background	orf19.3349	Thr	Thr
Ca21chr1	322603	A	G	G	G	G	G	G	G	G	G	G	G	G	G	G	G	G	background	orf19.3349	Ser	Ser
Ca21chr1	322672	A	g	g	g	g	g	g	g	g	g	g	g	g	g	g	g	g	background	orf19.3349	Ile	Ile
Ca21chr1	322867	A	g	g	g	g	g	g	g	g	g	g	g	g	g	g	g	g	background	orf19.3349	Cys	Cys
Ca21chr1	322879	T	c	c	c	c	c	c	c	c	c	c	c	c	c	c	c	c	background	orf19.3349	Arg	Arg
Ca21chr1	323534	T	c	c	c	c	c	c	c	c	c	-	c	c	c	c	c	c	trans	149	upstream	orf19.3349	132	upstream	MRP20
Ca21chr1	323555	C	t	t	t	t	t	t	t	t	t	t	t	t	t	t	t	t	background	170	upstream	orf19.3349	111	upstream	MRP20
Ca21chr1	323719	T	c	c	c	c	c	c	c	c	c	c	c	c	c	c	c	c	background	MRP20	Phe	Phe
Ca21chr1	324394	T	g	g	g	g	g	g	g	g	g	g	g	g	g	g	g	g	background	MRP20	Asp	Glu
Ca21chr1	324437	C	t	t	t	t	t	t	t	t	t	t	t	t	t	t	t	t	background	MRP20	Leu	Phe
Ca21chr1	324623	T	a	a	a	a	a	a	a	a	a	a	a	a	a	a	a	a	background	76	downstream	MRP20	281	downstream	orf19.3351
Ca21chr1	324709	A	c	c	c	c	c	c	c	c	c	c	c	c	c	c	c	c	background	162	downstream	MRP20	195	downstream	orf19.3351
Ca21chr1	325042	G	a	a	a	a	a	a	a	a	a	a	a	a	a	a	a	a	background	orf19.3351	Thr	Thr
Ca21chr1	325155	G	a	a	a	a	a	a	a	a	a	a	a	a	a	a	a	a	background	orf19.3351	Pro	Ser
Ca21chr1	325178	A	T	T	T	T	T	T	T	T	T	T	T	T	T	T	T	T	background	orf19.3351	Phe	Tyr
Ca21chr1	325185	A	T	T	T	T	T	T	T	T	T	T	T	T	T	T	T	T	background	orf19.3351	Tyr	Asn
Ca21chr1	325384	A	G	G	G	G	G	G	G	G	G	G	G	G	G	G	G	G	background	orf19.3351	Ile	Ile
Ca21chr1	325402	T	C	C	C	C	C	C	C	C	C	C	C	C	C	C	C	C	background	orf19.3351	Thr	Thr
Ca21chr1	325480	A	G	G	G	G	G	G	G	G	G	G	G	G	G	G	G	G	background	orf19.3351	Val	Val
Ca21chr1	325645	G	t	t	t	t	t	t	t	t	t	t	t	t	t	t	t	t	background	orf19.3351	Thr	Thr
Ca21chr1	326214	C	t	t	t	t	t	t	t	t	t	t	t	t	t	t	t	t	background	257	upstream	orf19.3351	231	downstream	orf19.3352
Ca21chr1	326312	T	c	c	c	c	c	c	c	c	c	c	c	c	c	c	c	c	background	355	upstream	orf19.3351	133	downstream	orf19.3352
Ca21chr1	326336	T	c	c	c	c	c	c	c	c	c	c	c	c	c	c	c	c	background	379	upstream	orf19.3351	109	downstream	orf19.3352
Ca21chr1	326430	G	a	a	a	a	a	a	a	a	a	a	a	a	a	a	a	a	background	473	upstream	orf19.3351	15	downstream	orf19.3352
Ca21chr1	326859	A	g	g	g	g	g	g	g	g	g	g	g	g	g	g	g	g	background	orf19.3352	Phe	Phe
Ca21chr1	326979	T	c	c	c	c	c	c	c	c	c	c	c	c	c	c	c	c	background	orf19.3352	Leu	Leu
Ca21chr1	327090	C	t	t	t	t	t	t	t	t	t	t	t	t	t	t	t	t	background	orf19.3352	Leu	Leu
Ca21chr1	327106	A	T	T	T	T	T	T	T	T	T	T	T	T	T	T	T	T	background	orf19.3352	Leu	End
Ca21chr1	327107	A	T	T	T	T	T	T	T	T	T	T	T	T	T	T	T	T	background	orf19.3352	Leu	Ile
Ca21chr1	327108	A	C	C	C	C	C	C	C	C	C	C	C	C	C	C	C	C	background	orf19.3352	Asp	Glu
Ca21chr1	327119	T	c	c	c	c	c	c	c	c	c	c	c	c	c	c	c	c	background	orf19.3352	Thr	Ala
Ca21chr1	327203	C	t	t	t	t	t	t	t	t	t	t	t	t	t	t	t	t	background	orf19.3352	Ala	Thr
Ca21chr1	327209	G	c	c	c	c	c	c	c	c	c	c	c	c	c	c	c	c	background	orf19.3352	Gln	Glu
Ca21chr1	327211	A	T	T	T	T	T	T	T	T	T	T	T	T	T	T	T	T	background	orf19.3352	Ile	Lys
Ca21chr1	327224	A	T	T	T	T	T	T	T	T	T	T	T	T	T	T	T	T	background	orf19.3352	Tyr	Asn
Ca21chr1	327255	A	T	T	T	T	T	T	T	T	T	T	T	T	T	T	T	T	background	orf19.3352	Asn	Lys
Ca21chr1	327290	G	A	A	A	A	A	A	A	A	A	A	A	A	A	A	A	A	background	orf19.3352	His	Tyr
Ca21chr1	327300	C	t	t	t	t	t	t	t	t	t	t	t	t	t	t	t	t	background	orf19.3352	Gly	Gly
Ca21chr1	327321	G	A	A	A	A	A	A	A	A	A	A	A	A	A	A	A	A	background	orf19.3352	Val	Val
Ca21chr1	327475	G	a	a	a	a	a	a	a	a	a	a	a	a	a	a	a	a	background	32	upstream	orf19.3352	3897	upstream	orf19.3353
Ca21chr1	327574	C	a	a	a	a	a	a	a	a	a	a	a	a	a	a	a	a	background	131	upstream	orf19.3352	3798	upstream	orf19.3353
Ca21chr1	327577	T	a	a	a	a	a	a	a	a	a	a	a	a	a	a	a	a	background	134	upstream	orf19.3352	3795	upstream	orf19.3353
Ca21chr1	327590	C	t	t	t	t	t	t	t	t	t	t	t	t	t	t	t	t	background	147	upstream	orf19.3352	3782	upstream	orf19.3353
Ca21chr1	327597	G	c	c	c	c	c	c	c	c	c	c	c	c	c	c	c	c	background	154	upstream	orf19.3352	3775	upstream	orf19.3353
Ca21chr1	327608	A	c	c	c	c	c	c	c	c	c	c	c	c	c	c	c	c	background	165	upstream	orf19.3352	3764	upstream	orf19.3353
Ca21chr1	327658	G	a	a	a	a	a	a	a	a	a	a	a	a	a	a	a	a	background	215	upstream	orf19.3352	3714	upstream	orf19.3353
Ca21chr1	327876	C	t	t	t	t	t	t	t	t	t	t	t	t	t	t	t	t	background	433	upstream	orf19.3352	3496	upstream	orf19.3353
Ca21chr1	327880	T	a	a	a	a	a	a	a	a	a	a	a	a	a	a	a	a	background	437	upstream	orf19.3352	3492	upstream	orf19.3353
Ca21chr1	327906	A	g	g	g	g	g	g	g	g	g	g	g	g	g	g	g	g	background	463	upstream	orf19.3352	3466	upstream	orf19.3353
Ca21chr1	327907	A	g	g	g	g	g	g	g	g	g	g	g	g	g	g	g	g	background	464	upstream	orf19.3352	3465	upstream	orf19.3353
Ca21chr1	327975	T	c	c	c	c	c	c	c	c	c	c	c	c	c	c	c	c	background	532	upstream	orf19.3352	3397	upstream	orf19.3353
Ca21chr1	328175	G	a	a	a	a	a	a	a	a	a	a	a	a	a	a	a	a	background	732	upstream	orf19.3352	3197	upstream	orf19.3353
Ca21chr1	328326	C	t	t	t	t	t	t	t	t	t	t	t	t	t	t	t	t	background	883	upstream	orf19.3352	3046	upstream	orf19.3353
Ca21chr1	328438	A	g	g	g	g	g	g	g	g	g	g	g	g	g	g	g	g	background	995	upstream	orf19.3352	2934	upstream	orf19.3353
Ca21chr1	328540	A	c	c	c	c	c	c	c	c	c	c	c	c	c	c	c	c	background	1097	upstream	orf19.3352	2832	upstream	orf19.3353
Ca21chr1	328547	C	a	a	a	a	a	a	a	a	a	a	a	a	a	a	a	a	background	1104	upstream	orf19.3352	2825	upstream	orf19.3353
Ca21chr1	328699	C	a	a	a	a	a	a	a	a	a	a	a	a	a	a	a	a	background	1256	upstream	orf19.3352	2673	upstream	orf19.3353
Ca21chr1	328713	C	t	t	t	t	t	t	t	t	t	t	t	t	t	t	t	t	background	1270	upstream	orf19.3352	2659	upstream	orf19.3353
Ca21chr1	328714	G	t	t	t	t	t	t	t	t	t	t	t	t	t	t	t	t	background	1271	upstream	orf19.3352	2658	upstream	orf19.3353
Ca21chr1	328783	G	a	a	a	a	a	a	a	a	a	a	a	a	a	a	a	a	background	1340	upstream	orf19.3352	2589	upstream	orf19.3353
Ca21chr1	329029	G	a	a	a	a	a	a	a	a	a	a	a	a	a	a	a	a	background	1586	upstream	orf19.3352	2343	upstream	orf19.3353
Ca21chr1	329053	A	g	g	g	g	g	g	g	g	g	g	g	g	g	g	g	g	background	1610	upstream	orf19.3352	2319	upstream	orf19.3353
Ca21chr1	329054	C	g	g	g	g	g	g	g	g	g	g	g	g	g	g	g	g	background	1611	upstream	orf19.3352	2318	upstream	orf19.3353
Ca21chr1	329056	G	a	a	a	a	a	a	a	a	a	a	a	a	a	a	a	a	background	1613	upstream	orf19.3352	2316	upstream	orf19.3353
Ca21chr1	329145	A	g	g	g	g	g	g	g	g	g	g	g	g	g	g	g	g	background	1702	upstream	orf19.3352	2227	upstream	orf19.3353
Ca21chr1	329152	A	t	t	t	t	t	t	t	t	t	t	t	t	t	t	t	t	background	1709	upstream	orf19.3352	2220	upstream	orf19.3353
Ca21chr1	329154	C	g	g	g	g	g	g	g	g	g	g	g	g	g	g	g	g	background	1711	upstream	orf19.3352	2218	upstream	orf19.3353
Ca21chr1	329162	T	c	c	c	c	c	c	c	c	c	c	c	c	c	c	c	c	background	1719	upstream	orf19.3352	2210	upstream	orf19.3353
Ca21chr1	329400	A	t	t	t	t	t	t	t	t	t	t	t	t	t	t	t	t	background	1957	upstream	orf19.3352	1972	upstream	orf19.3353
Ca21chr1	329526	A	t	t	t	t	t	t	t	t	t	t	t	t	t	t	t	t	background	2083	upstream	orf19.3352	1846	upstream	orf19.3353
Ca21chr1	329674	G	t	t	t	t	t	t	t	t	t	t	t	t	t	t	t	t	background	2231	upstream	orf19.3352	1698	upstream	orf19.3353
Ca21chr1	329718	G	a	a	a	a	a	a	a	a	a	a	a	a	a	a	a	a	background	2275	upstream	orf19.3352	1654	upstream	orf19.3353
Ca21chr1	329743	T	a	a	a	a	a	a	a	a	a	a	a	a	a	a	a	a	background	2300	upstream	orf19.3352	1629	upstream	orf19.3353
Ca21chr1	329843	C	t	t	t	t	t	t	t	t	t	t	t	t	t	t	t	t	background	2400	upstream	orf19.3352	1529	upstream	orf19.3353
Ca21chr1	329855	G	a	a	a	a	a	a	a	a	a	a	a	a	a	a	a	a	background	2412	upstream	orf19.3352	1517	upstream	orf19.3353
Ca21chr1	329856	C	t	t	t	t	t	t	t	t	t	t	t	t	t	t	t	t	background	2413	upstream	orf19.3352	1516	upstream	orf19.3353
Ca21chr1	329867	G	a	a	a	a	a	a	a	a	a	a	a	a	a	a	a	a	background	2424	upstream	orf19.3352	1505	upstream	orf19.3353
Ca21chr1	330095	T	c	c	c	c	c	c	c	c	c	c	c	c	c	c	c	c	background	2652	upstream	orf19.3352	1277	upstream	orf19.3353
Ca21chr1	330157	T	c	c	c	c	c	c	c	c	c	c	c	c	c	c	c	c	background	2714	upstream	orf19.3352	1215	upstream	orf19.3353
Ca21chr1	330195	A	t	t	t	t	t	t	t	t	t	t	t	t	t	t	t	t	background	2752	upstream	orf19.3352	1177	upstream	orf19.3353
Ca21chr1	330230	T	c	c	c	c	c	c	c	c	c	c	c	c	c	c	c	c	background	2787	upstream	orf19.3352	1142	upstream	orf19.3353
Ca21chr1	330359	G	a	a	a	a	a	a	a	a	a	a	a	a	a	a	a	a	background	2916	upstream	orf19.3352	1013	upstream	orf19.3353
Ca21chr1	331016	T	c	c	c	c	c	c	c	c	c	c	c	c	c	c	c	c	background	3573	upstream	orf19.3352	356	upstream	orf19.3353
Ca21chr1	331452	G	t	t	t	t	t	t	t	t	t	t	t	t	t	t	t	t	background	orf19.3353	Ser	Ser
Ca21chr1	331527	T	c	c	c	c	c	c	c	c	c	c	c	c	c	c	c	c	background	orf19.3353	Gly	Gly
Ca21chr1	332081	C	t	t	t	t	t	t	t	t	t	t	t	t	t	t	t	t	background	26	downstream	orf19.3353	1241	upstream	orf19.3354
Ca21chr1	332086	C	t	t	t	t	t	t	t	t	t	t	t	t	t	t	t	t	background	31	downstream	orf19.3353	1236	upstream	orf19.3354
Ca21chr1	332091	G	t	t	t	t	t	t	t	t	t	t	t	t	t	t	t	t	background	36	downstream	orf19.3353	1231	upstream	orf19.3354
Ca21chr1	332093	G	a	a	a	a	a	a	a	a	a	a	a	a	a	a	a	a	background	38	downstream	orf19.3353	1229	upstream	orf19.3354
Ca21chr1	332094	T	c	c	c	c	c	c	c	c	c	c	c	c	c	c	c	c	background	39	downstream	orf19.3353	1228	upstream	orf19.3354
Ca21chr1	332124	A	g	g	g	g	g	g	g	g	g	g	g	g	g	g	g	g	background	69	downstream	orf19.3353	1198	upstream	orf19.3354
Ca21chr1	332131	G	a	a	a	a	a	a	a	a	a	a	a	a	a	a	a	a	background	76	downstream	orf19.3353	1191	upstream	orf19.3354
Ca21chr1	332138	A	g	g	g	g	g	g	g	g	g	g	g	g	g	g	g	g	background	83	downstream	orf19.3353	1184	upstream	orf19.3354
Ca21chr1	332198	T	c	c	c	c	c	c	c	c	c	c	c	c	c	c	c	c	background	143	downstream	orf19.3353	1124	upstream	orf19.3354
Ca21chr1	332218	T	c	c	c	c	c	c	c	c	c	c	c	c	c	c	c	c	background	163	downstream	orf19.3353	1104	upstream	orf19.3354
Ca21chr1	332230	A	g	g	g	g	g	g	g	g	g	g	g	g	g	g	g	g	background	175	downstream	orf19.3353	1092	upstream	orf19.3354
Ca21chr1	332357	T	c	c	c	c	c	c	c	c	c	c	c	c	c	c	c	c	background	302	downstream	orf19.3353	965	upstream	orf19.3354
Ca21chr1	332377	C	t	t	t	t	t	t	t	t	t	t	t	t	t	t	t	t	background	322	downstream	orf19.3353	945	upstream	orf19.3354
Ca21chr1	332420	A	t	t	t	t	t	t	t	t	t	t	t	t	t	t	t	t	background	365	downstream	orf19.3353	902	upstream	orf19.3354
Ca21chr1	332464	T	c	c	c	c	c	c	c	c	c	c	c	c	c	c	c	c	background	409	downstream	orf19.3353	858	upstream	orf19.3354
Ca21chr1	332466	T	c	c	c	c	c	c	c	c	c	c	c	c	c	c	c	c	background	411	downstream	orf19.3353	856	upstream	orf19.3354
Ca21chr1	332717	G	a	a	a	a	a	a	a	a	a	a	a	a	a	a	a	a	background	662	downstream	orf19.3353	605	upstream	orf19.3354
Ca21chr1	332777	A	c	c	c	c	c	c	c	c	c	c	c	c	c	c	c	c	background	orf19.3354	intron
Ca21chr1	332815	T	c	c	c	c	c	c	c	c	c	c	c	c	c	c	c	c	background	orf19.3354	intron
Ca21chr1	332860	C	a	a	a	a	a	a	a	a	a	a	a	a	a	a	a	a	background	orf19.3354	intron
Ca21chr1	332867	A	g	g	g	g	g	g	g	g	g	g	g	g	g	g	g	g	background	orf19.3354	intron
Ca21chr1	332873	T	c	c	c	c	c	c	c	c	c	c	c	c	c	c	c	c	background	orf19.3354	intron
Ca21chr1	332922	A	t	t	t	t	t	t	t	t	t	t	t	t	t	t	t	t	background	orf19.3354	intron
Ca21chr1	332969	T	c	c	c	c	c	c	c	c	c	c	c	c	c	c	c	c	background	orf19.3354	intron
Ca21chr1	333050	G	a	a	a	a	a	a	a	a	a	a	a	a	a	a	a	a	background	orf19.3354	intron
Ca21chr1	333108	G	t	t	t	t	t	t	t	t	t	t	t	t	t	t	t	t	background	orf19.3354	intron
Ca21chr1	334952	T	c	c	c	c	c	c	c	c	c	c	c	c	c	c	c	c	background	ISN1	Phe	Phe
Ca21chr1	335113	T	c	c	c	c	c	c	c	c	c	c	c	c	c	c	c	c	background	ISN1	Ile	Thr
Ca21chr1	335597	T	c	c	c	c	c	c	c	c	c	c	c	c	c	c	c	c	background	ISN1	Thr	Thr
Ca21chr1	335795	C	t	t	t	t	t	t	t	t	t	t	t	t	t	t	t	t	background	ISN1	Ser	Ser
Ca21chr1	335888	T	a	a	a	a	a	a	a	a	a	a	a	a	a	a	a	a	background	ISN1	Pro	Pro
Ca21chr1	336005	G	a	a	a	a	a	a	a	a	a	a	a	a	a	a	a	a	background	ISN1	Val	Val
Ca21chr1	336049	C	t	t	t	t	t	t	t	t	t	t	t	t	t	t	t	t	background	5	downstream	ISN1	89	downstream	tS(UGA)1
Ca21chr1	336072	C	t	t	t	t	t	t	t	t	t	t	t	t	t	t	t	t	background	28	downstream	ISN1	66	downstream	tS(UGA)1
Ca21chr1	336121	C	g	g	g	g	g	g	g	g	g	g	g	g	g	g	g	g	background	77	downstream	ISN1	17	downstream	tS(UGA)1
Ca21chr1	336223	A	g	g	g	g	g	g	g	g	g	g	g	g	g	g	g	g	background	4	upstream	tS(UGA)1	496	downstream	ESP1
Ca21chr1	336241	A	g	g	g	g	g	g	g	g	g	g	g	g	g	g	g	g	background	22	upstream	tS(UGA)1	478	downstream	ESP1
Ca21chr1	336286	C	t	t	t	t	t	t	t	t	t	t	t	t	t	t	t	t	background	67	upstream	tS(UGA)1	433	downstream	ESP1
Ca21chr1	336302	C	t	t	t	t	t	t	t	t	t	t	t	t	t	t	t	t	background	83	upstream	tS(UGA)1	417	downstream	ESP1
Ca21chr1	336305	A	g	g	g	g	g	g	g	g	g	g	g	g	g	g	g	g	background	86	upstream	tS(UGA)1	414	downstream	ESP1
Ca21chr1	336306	C	g	g	g	g	g	g	g	g	g	g	g	g	g	g	g	g	background	87	upstream	tS(UGA)1	413	downstream	ESP1
Ca21chr1	336326	A	g	g	g	g	g	g	g	g	g	g	g	g	g	g	g	g	background	107	upstream	tS(UGA)1	393	downstream	ESP1
Ca21chr1	336336	G	a	a	a	a	a	a	a	a	a	a	a	a	a	a	a	a	background	117	upstream	tS(UGA)1	383	downstream	ESP1
Ca21chr1	336337	G	a	a	a	a	a	a	a	a	a	a	a	a	a	a	a	a	background	118	upstream	tS(UGA)1	382	downstream	ESP1
Ca21chr1	336345	T	g	g	g	g	g	g	g	g	g	g	g	g	g	g	g	g	background	126	upstream	tS(UGA)1	374	downstream	ESP1
Ca21chr1	336348	T	c	c	c	c	c	c	c	c	c	c	c	c	c	c	c	c	background	129	upstream	tS(UGA)1	371	downstream	ESP1
Ca21chr1	336363	A	g	g	g	g	g	g	g	g	g	g	g	g	g	g	g	g	background	144	upstream	tS(UGA)1	356	downstream	ESP1
Ca21chr1	336426	C	a	a	a	a	a	a	a	a	a	a	a	a	a	a	a	a	background	207	upstream	tS(UGA)1	293	downstream	ESP1
Ca21chr1	336497	T	g	g	g	g	g	g	g	g	g	g	g	g	g	g	g	g	background	278	upstream	tS(UGA)1	222	downstream	ESP1
Ca21chr1	336851	G	a	a	a	a	a	a	a	a	a	a	a	a	a	a	a	a	background	ESP1	Gly	Gly
Ca21chr1	336911	G	a	a	a	a	a	a	a	a	a	a	a	a	a	a	a	a	background	ESP1	Asp	Asp
Ca21chr1	336914	T	c	c	c	c	c	c	c	c	c	c	c	c	c	c	c	c	background	ESP1	Lys	Lys
Ca21chr1	337083	A	g	g	g	g	g	g	g	g	g	g	g	g	g	g	g	g	background	ESP1	Leu	Ser
Ca21chr1	337273	G	a	a	a	a	a	a	a	a	a	a	a	a	a	a	a	a	background	ESP1	Leu	Leu
Ca21chr1	337508	G	a	a	a	a	a	a	a	a	a	a	a	a	a	a	a	a	background	ESP1	Asn	Asn
Ca21chr1	337533	T	c	-	c	c	c	c	-	-	c	c	c	c	-	c	-	-	trans	ESP1	Asn	Ser
Ca21chr1	337548	G	T	-	T	T	T	T	-	-	T	T	T	-	-	T	-	-	trans	ESP1	Thr	Asn
Ca21chr1	337563	T	c	c	c	c	c	c	c	c	c	c	c	c	c	c	c	c	background	ESP1	Asn	Ser
Ca21chr1	337571	G	t	t	t	t	t	t	t	t	t	t	t	t	t	t	t	t	background	ESP1	Asn	Lys
Ca21chr1	337827	G	t	t	t	t	t	t	t	t	t	t	t	t	t	t	t	t	background	ESP1	Thr	Asn
Ca21chr1	338161	T	a	a	a	a	a	a	a	a	a	a	a	a	a	a	a	a	background	ESP1	Ile	Phe
Ca21chr1	338228	T	c	c	c	c	c	c	c	c	c	c	c	c	c	c	c	c	background	ESP1	Thr	Thr
Ca21chr1	338338	C	t	t	t	t	t	t	t	t	t	t	t	t	t	t	t	t	background	ESP1	Asp	Asn
Ca21chr1	338346	T	c	c	c	c	c	c	c	c	c	c	c	c	c	c	c	c	background	ESP1	His	Arg
Ca21chr1	338446	T	c	c	c	c	c	c	c	c	c	c	c	c	c	c	c	c	background	ESP1	Ile	Val
Ca21chr1	338475	A	G	G	G	G	G	G	G	G	G	G	G	G	G	G	G	G	background	ESP1	Leu	Ser
Ca21chr1	338554	T	g	g	g	g	g	g	g	g	g	g	g	g	g	g	g	g	background	ESP1	Ser	Arg
Ca21chr1	338809	T	C	C	C	C	C	C	C	C	C	C	C	C	C	C	C	C	background	ESP1	Ser	Gly
Ca21chr1	338833	C	T	T	T	T	T	T	T	T	T	T	T	T	T	T	T	T	background	ESP1	Gly	Arg
Ca21chr1	338856	A	G	G	G	G	G	G	G	G	G	G	G	G	G	G	G	G	background	ESP1	Ile	Thr
Ca21chr1	339342	A	g	g	g	g	g	g	g	g	g	g	g	g	g	g	g	g	background	ESP1	Ile	Thr
Ca21chr1	339354	G	a	a	a	a	a	a	a	a	a	a	a	a	a	a	a	a	background	ESP1	Ala	Val
Ca21chr1	339527	T	g	g	g	g	g	g	g	g	g	g	g	g	g	g	g	g	background	ESP1	Lys	Asn
Ca21chr1	339542	A	g	g	g	g	g	g	g	g	g	g	g	g	g	g	g	g	background	ESP1	Asp	Asp
Ca21chr1	339564	G	a	a	a	a	a	a	a	a	a	a	a	a	a	a	a	a	background	ESP1	Ser	Leu
Ca21chr1	339583	C	t	t	t	t	t	t	t	t	t	t	t	t	t	t	t	t	background	ESP1	Val	Ile
Ca21chr1	339737	T	c	c	c	c	c	c	c	c	c	c	c	c	c	c	c	c	background	ESP1	Val	Val
Ca21chr1	339904	T	C	C	C	C	C	C	C	C	C	C	C	C	C	C	C	C	background	ESP1	Ile	Val
Ca21chr1	340065	T	g	g	g	g	g	g	g	g	g	g	g	g	g	g	g	g	background	ESP1	His	Pro
Ca21chr1	340081	C	t	t	t	t	t	t	t	t	t	t	t	t	t	t	t	t	background	ESP1	Asp	Asn
Ca21chr1	340083	G	t	t	t	t	t	t	t	t	t	t	t	t	t	t	t	t	background	ESP1	Thr	Lys
Ca21chr1	340200	C	t	t	t	t	t	t	t	t	t	t	t	t	t	t	t	t	background	ESP1	Gly	Glu
Ca21chr1	340217	A	g	g	g	g	g	g	g	g	g	g	g	g	g	g	g	g	background	ESP1	Tyr	Tyr
Ca21chr1	340225	C	t	t	t	t	t	t	t	t	t	t	t	t	t	t	t	t	background	ESP1	Val	Ile
Ca21chr1	340244	T	c	c	c	c	c	c	c	c	c	c	c	c	c	c	c	c	background	ESP1	Glu	Glu
Ca21chr1	340313	G	a	a	a	a	a	a	a	a	a	a	a	a	a	a	a	a	background	ESP1	Phe	Phe
Ca21chr1	340343	C	t	t	t	t	t	t	t	t	t	t	t	t	t	t	t	t	background	ESP1	Leu	Leu
Ca21chr1	340384	G	a	a	a	a	a	a	a	a	a	a	a	a	a	a	a	a	background	ESP1	His	Tyr
Ca21chr1	340505	T	c	c	c	c	c	c	c	c	c	c	c	c	c	c	c	c	background	ESP1	Gln	Gln
Ca21chr1	340607	G	a	a	a	a	a	a	a	a	a	a	a	a	a	a	a	a	background	ESP1	Arg	Arg
Ca21chr1	340608	C	t	t	t	t	t	t	t	t	t	t	t	t	t	t	t	t	background	ESP1	Arg	His
Ca21chr1	340616	C	g	g	g	g	g	g	g	g	g	g	g	g	g	g	g	g	background	ESP1	Glu	Asp
Ca21chr1	340681	C	t	t	t	t	t	t	t	t	t	t	t	t	t	t	t	t	background	ESP1	Glu	Lys
Ca21chr1	341521	G	A	A	A	A	A	A	A	A	A	A	A	A	A	A	A	A	background	6	upstream	ESP1	426	downstream	orf19.3357
Ca21chr1	341594	T	A	A	A	A	A	A	A	A	A	A	A	A	A	A	A	A	background	79	upstream	ESP1	353	downstream	orf19.3357
Ca21chr1	341611	A	T	T	T	T	T	T	T	T	T	T	T	T	T	T	T	T	background	96	upstream	ESP1	336	downstream	orf19.3357
Ca21chr1	341619	A	T	T	T	T	T	T	T	T	T	T	T	T	T	T	T	T	background	104	upstream	ESP1	328	downstream	orf19.3357
Ca21chr1	341637	A	g	g	g	g	g	g	g	g	g	g	g	g	g	g	g	g	background	122	upstream	ESP1	310	downstream	orf19.3357
Ca21chr1	341857	C	t	t	t	t	t	t	t	t	t	t	t	t	t	t	t	t	background	342	upstream	ESP1	90	downstream	orf19.3357
Ca21chr1	341919	C	t	t	t	t	t	t	t	t	t	t	t	t	t	t	t	t	background	404	upstream	ESP1	28	downstream	orf19.3357
Ca21chr1	342070	G	a	a	a	a	a	a	a	a	a	a	a	a	a	a	a	a	background	orf19.3357	Asn	Asn
Ca21chr1	342109	C	t	t	t	t	t	t	t	t	t	t	t	t	t	t	t	t	background	orf19.3357	Leu	Leu
Ca21chr1	342336	G	a	a	a	a	a	a	a	a	a	a	a	a	a	a	a	a	background	orf19.3357	Pro	Ser
Ca21chr1	342396	G	a	a	a	a	a	a	a	a	a	a	a	a	a	a	a	a	background	orf19.3357	Leu	Phe
Ca21chr1	342638	C	G	G	G	G	G	G	G	G	G	G	G	G	G	G	G	G	background	179	upstream	orf19.3357	311	downstream	LSC1
Ca21chr1	342641	T	C	C	C	C	C	C	C	C	C	C	C	C	C	C	C	C	background	182	upstream	orf19.3357	308	downstream	LSC1
Ca21chr1	342643	G	C	C	C	C	C	C	C	C	C	C	C	C	C	C	C	C	background	184	upstream	orf19.3357	306	downstream	LSC1
Ca21chr1	342644	C	T	T	T	T	T	T	T	T	T	T	T	T	T	T	T	T	background	185	upstream	orf19.3357	305	downstream	LSC1
Ca21chr1	342657	T	C	C	C	C	C	C	C	C	C	C	C	C	C	C	C	C	background	198	upstream	orf19.3357	292	downstream	LSC1
Ca21chr1	342687	C	T	T	T	T	T	T	T	T	T	T	T	T	T	T	T	T	background	228	upstream	orf19.3357	262	downstream	LSC1
Ca21chr1	342893	G	t	t	t	t	t	t	t	t	t	t	t	t	t	t	t	t	background	434	upstream	orf19.3357	56	downstream	LSC1
Ca21chr1	342924	C	a	a	a	a	a	a	a	a	a	a	a	a	a	a	a	a	background	465	upstream	orf19.3357	25	downstream	LSC1
Ca21chr1	343129	G	a	a	a	a	a	a	a	a	a	a	a	a	a	a	a	a	background	LSC1	Ala	Ala
Ca21chr1	343354	A	g	g	g	g	g	g	g	g	g	g	g	g	g	g	g	g	background	LSC1	Thr	Thr
Ca21chr1	344288	C	t	t	t	t	t	t	t	t	t	t	t	t	t	t	t	t	background	368	upstream	LSC1	1291	upstream	ARP8
Ca21chr1	344402	G	a	a	a	a	a	a	a	a	a	a	a	a	a	a	a	a	background	482	upstream	LSC1	1177	upstream	ARP8
Ca21chr1	344458	C	a	a	a	a	a	a	a	a	a	a	a	a	a	a	a	a	background	538	upstream	LSC1	1121	upstream	ARP8
Ca21chr1	344517	A	g	g	g	g	g	g	g	g	g	g	g	g	g	g	g	g	background	597	upstream	LSC1	1062	upstream	ARP8
Ca21chr1	344530	C	a	a	a	a	a	a	a	a	a	a	a	a	a	a	a	a	background	610	upstream	LSC1	1049	upstream	ARP8
Ca21chr1	344599	A	g	g	g	g	g	g	g	g	g	g	g	g	g	g	g	g	background	679	upstream	LSC1	980	upstream	ARP8
Ca21chr1	344611	C	t	t	t	t	t	t	t	t	t	t	t	t	t	t	t	t	background	691	upstream	LSC1	968	upstream	ARP8
Ca21chr1	344710	C	t	t	t	t	t	t	t	t	t	t	t	t	t	t	t	t	background	790	upstream	LSC1	869	upstream	ARP8
Ca21chr1	344775	T	c	c	c	c	c	c	c	c	c	c	c	c	c	c	c	c	background	855	upstream	LSC1	804	upstream	ARP8
Ca21chr1	344877	A	t	t	t	t	t	t	t	t	t	t	t	t	t	t	t	t	background	957	upstream	LSC1	702	upstream	ARP8
Ca21chr1	345057	C	g	g	g	g	g	g	g	g	g	g	g	g	g	g	g	g	background	1137	upstream	LSC1	522	upstream	ARP8
Ca21chr1	345233	T	g	g	g	g	g	g	g	g	g	g	g	g	g	g	g	g	background	1313	upstream	LSC1	346	upstream	ARP8
Ca21chr1	345290	G	T	T	T	T	T	T	T	T	T	T	T	T	T	T	T	T	background	1370	upstream	LSC1	289	upstream	ARP8
Ca21chr1	345317	A	t	t	t	t	t	t	t	t	t	t	t	t	t	t	t	t	background	1397	upstream	LSC1	262	upstream	ARP8
Ca21chr1	345320	C	t	t	t	t	t	t	t	t	t	t	t	t	t	t	t	t	background	1400	upstream	LSC1	259	upstream	ARP8
Ca21chr1	345402	A	t	t	t	t	t	t	t	t	t	t	t	t	t	t	t	t	background	1482	upstream	LSC1	177	upstream	ARP8
Ca21chr1	345405	G	t	t	t	t	t	t	t	t	t	t	t	t	t	t	t	t	background	1485	upstream	LSC1	174	upstream	ARP8
Ca21chr1	345422	A	c	c	c	c	c	c	c	c	c	c	c	c	c	c	c	c	background	1502	upstream	LSC1	157	upstream	ARP8
Ca21chr1	345432	C	a	a	a	a	a	a	a	a	a	a	a	a	a	a	a	a	background	1512	upstream	LSC1	147	upstream	ARP8
Ca21chr1	345481	T	c	c	c	c	c	c	c	c	c	c	c	c	c	c	c	c	background	1561	upstream	LSC1	98	upstream	ARP8
Ca21chr1	345495	T	a	a	a	a	a	a	a	a	a	a	a	a	a	a	a	a	background	1575	upstream	LSC1	84	upstream	ARP8
Ca21chr1	345501	G	t	t	t	t	t	t	t	t	t	t	t	t	t	t	t	t	background	1581	upstream	LSC1	78	upstream	ARP8
Ca21chr1	345502	T	g	g	g	g	g	g	g	g	g	g	g	g	g	g	g	g	background	1582	upstream	LSC1	77	upstream	ARP8
Ca21chr1	345702	G	a	a	a	a	a	a	a	a	a	a	a	a	a	a	a	a	background	ARP8	Val	Ile
Ca21chr1	345705	C	t	t	t	t	t	t	t	t	t	t	t	t	t	t	t	t	background	ARP8	Gln	End
Ca21chr1	345708	T	c	c	c	c	c	c	c	c	c	c	c	c	c	c	c	c	background	ARP8	Leu	Leu
Ca21chr1	345711	A	t	t	t	t	t	t	t	t	t	t	t	t	t	t	t	t	background	ARP8	Lys	End
Ca21chr1	346499	A	g	g	g	g	g	g	g	g	g	g	g	g	g	g	g	g	background	ARP8	Glu	Glu
Ca21chr1	346678	T	a	a	a	a	a	a	a	a	a	a	a	a	a	a	a	a	background	ARP8	Val	Asp
Ca21chr1	346760	G	a	a	a	a	a	a	a	a	a	a	a	a	a	a	a	a	background	ARP8	Lys	Lys
Ca21chr1	346793	A	g	g	g	g	g	g	g	g	g	g	g	g	g	g	g	g	background	ARP8	Leu	Leu
Ca21chr1	346805	C	t	t	t	t	t	t	t	t	t	t	t	t	t	t	t	t	background	ARP8	Ile	Ile
Ca21chr1	346907	G	c	c	c	c	c	c	c	c	c	c	c	c	c	c	c	c	background	ARP8	Val	Val
Ca21chr1	346988	C	t	t	t	t	t	t	t	t	t	t	t	t	t	t	t	t	background	ARP8	Asp	Asp
Ca21chr1	347220	G	a	a	a	a	a	a	a	a	a	a	a	a	a	a	a	a	background	ARP8	Asp	Asn
Ca21chr1	347813	A	g	g	g	g	g	g	g	g	g	g	g	g	g	g	g	g	background	ARP8	Glu	Glu
Ca21chr1	347861	T	c	c	c	c	c	c	c	c	c	c	c	c	c	c	c	c	background	ARP8	Asn	Asn
Ca21chr1	347864	C	g	g	g	g	g	g	g	g	g	g	g	g	g	g	g	g	background	ARP8	Pro	Pro
Ca21chr1	347906	A	g	g	g	g	g	g	g	g	g	g	g	g	g	g	g	g	background	ARP8	Leu	Leu
Ca21chr1	347951	C	t	t	t	t	t	t	t	t	t	t	t	t	t	t	t	t	background	ARP8	Ile	Ile
Ca21chr1	347975	C	t	t	t	t	t	t	t	t	t	t	t	t	t	t	t	t	background	ARP8	Asp	Asp
Ca21chr1	348043	G	c	c	c	c	c	c	c	c	c	c	c	c	c	c	c	c	background	ARP8	Ser	Thr
Ca21chr1	348338	T	c	c	c	c	c	c	c	c	c	c	c	c	c	c	c	c	background	ARP8	Ile	Ile
Ca21chr1	348416	G	a	a	a	a	a	a	a	a	a	a	a	a	a	a	a	a	background	ARP8	Met	Ile
Ca21chr1	348419	C	t	t	t	t	t	t	t	t	t	t	t	t	t	t	t	t	background	ARP8	Ser	Ser
Ca21chr1	348458	C	t	t	t	t	t	t	t	t	t	t	t	t	t	t	t	t	background	ARP8	Asn	Asn
Ca21chr1	348865	A	g	g	g	g	g	g	g	g	g	g	g	g	g	g	g	g	background	86	downstream	ARP8	2250	upstream	orf19.3360
Ca21chr1	349086	C	g	g	g	g	g	g	g	g	g	g	g	g	g	g	g	g	background	307	downstream	ARP8	2029	upstream	orf19.3360
Ca21chr1	349696	A	t	t	t	t	t	t	t	t	t	t	t	t	t	t	t	t	background	917	downstream	ARP8	1419	upstream	orf19.3360
Ca21chr1	349872	G	a	a	a	a	a	a	a	a	a	a	a	a	a	a	a	a	background	1093	downstream	ARP8	1243	upstream	orf19.3360
Ca21chr1	349931	T	c	c	c	c	c	c	c	c	c	c	c	c	c	c	c	c	background	1152	downstream	ARP8	1184	upstream	orf19.3360
Ca21chr1	350241	T	g	g	g	g	g	g	g	g	g	g	g	g	g	g	g	g	background	1462	downstream	ARP8	874	upstream	orf19.3360
Ca21chr1	350453	G	a	a	a	a	a	a	a	a	a	a	a	a	a	a	a	a	background	1674	downstream	ARP8	662	upstream	orf19.3360
Ca21chr1	350463	T	c	c	c	c	c	c	c	c	c	c	c	c	c	c	c	c	background	1684	downstream	ARP8	652	upstream	orf19.3360
Ca21chr1	350464	C	t	t	t	t	t	t	t	t	t	t	t	t	t	t	t	t	background	1685	downstream	ARP8	651	upstream	orf19.3360
Ca21chr1	350467	A	g	g	g	g	g	g	g	g	g	g	g	g	g	g	g	g	background	1688	downstream	ARP8	648	upstream	orf19.3360
Ca21chr1	350475	G	a	a	a	a	a	a	a	a	a	a	a	a	a	a	a	a	background	1696	downstream	ARP8	640	upstream	orf19.3360
Ca21chr1	350497	A	g	g	g	g	g	g	g	g	g	g	g	g	g	g	g	g	background	1718	downstream	ARP8	618	upstream	orf19.3360
Ca21chr1	350635	T	c	c	c	c	c	c	c	c	c	c	c	c	c	c	c	c	background	1856	downstream	ARP8	480	upstream	orf19.3360
Ca21chr1	350641	G	a	a	a	a	a	a	a	a	a	a	a	a	a	a	a	a	background	1862	downstream	ARP8	474	upstream	orf19.3360
Ca21chr1	350643	G	a	a	a	a	a	a	a	a	a	a	a	a	a	a	a	a	background	1864	downstream	ARP8	472	upstream	orf19.3360
Ca21chr1	350754	C	t	t	t	t	t	t	t	t	t	t	t	t	t	t	t	t	background	1975	downstream	ARP8	361	upstream	orf19.3360
Ca21chr1	350817	G	a	a	a	a	a	a	a	a	a	a	a	a	a	a	a	a	background	2038	downstream	ARP8	298	upstream	orf19.3360
Ca21chr1	351013	A	t	t	t	t	t	t	t	t	t	t	t	t	t	t	t	t	background	2234	downstream	ARP8	102	upstream	orf19.3360
Ca21chr1	351059	G	t	t	t	t	t	t	t	t	t	t	t	t	t	t	t	t	background	2280	downstream	ARP8	56	upstream	orf19.3360
Ca21chr1	351195	G	a	a	a	a	a	a	a	a	a	a	a	a	a	a	a	a	background	orf19.3360	Ala	Ala
Ca21chr1	351233	G	a	a	a	a	a	a	a	a	a	a	a	a	a	a	a	a	background	orf19.3360	Ser	Asn
Ca21chr1	351299	C	t	t	t	t	t	t	t	t	t	t	t	t	t	t	t	t	background	orf19.3360	Ser	Leu
Ca21chr1	351366	A	g	g	g	g	g	g	g	g	g	g	g	g	g	g	g	g	background	orf19.3360	Leu	Leu
Ca21chr1	351504	C	t	t	t	t	t	t	t	t	t	t	t	t	t	t	t	t	background	orf19.3360	Asn	Asn
Ca21chr1	351637	T	c	c	c	c	c	c	c	c	c	c	c	c	c	c	c	c	background	orf19.3360	Leu	Leu
Ca21chr1	351680	G	a	a	a	a	a	a	a	a	a	a	a	a	a	a	a	a	background	orf19.3360	Gly	Asp
Ca21chr1	351714	T	C	C	C	C	C	C	C	C	C	C	C	C	C	C	C	C	background	orf19.3360	Asp	Asp
Ca21chr1	351729	G	A	A	A	A	A	A	A	A	A	A	A	A	A	A	A	A	background	orf19.3360	Arg	Arg
Ca21chr1	351962	T	C	C	C	C	C	C	C	C	C	C	C	C	C	C	C	C	background	orf19.3360	Phe	Ser
Ca21chr1	352204	G	A	A	A	A	A	A	A	A	A	A	A	A	A	A	A	A	background	orf19.3360	Ala	Thr
Ca21chr1	352209	G	A	A	A	A	A	A	A	A	A	A	A	A	A	A	A	A	background	orf19.3360	Arg	Arg
Ca21chr1	353574	G	T	T	T	T	T	T	T	T	T	T	T	T	T	T	T	T	background	456	downstream	orf19.3360	649	upstream	tA(AGC)3
Ca21chr1	353671	T	c	c	c	c	c	c	c	c	c	c	c	c	c	c	c	c	background	553	downstream	orf19.3360	552	upstream	tA(AGC)3
Ca21chr1	353760	A	g	g	g	g	g	g	g	g	g	g	g	g	g	g	g	g	background	642	downstream	orf19.3360	463	upstream	tA(AGC)3
Ca21chr1	354084	C	t	t	t	t	t	t	t	t	t	t	t	t	t	t	t	t	background	966	downstream	orf19.3360	139	upstream	tA(AGC)3
Ca21chr1	354108	G	a	a	a	a	a	a	a	a	a	a	a	a	a	a	a	a	background	990	downstream	orf19.3360	115	upstream	tA(AGC)3
Ca21chr1	354187	G	a	a	a	a	a	a	a	a	a	a	a	a	a	a	-	a	trans	1069	downstream	orf19.3360	36	upstream	tA(AGC)3
Ca21chr1	354189	C	t	t	t	t	t	t	t	t	t	t	t	t	t	t	-	t	trans	1071	downstream	orf19.3360	34	upstream	tA(AGC)3
Ca21chr1	354344	T	c	c	c	c	c	c	c	c	c	c	c	c	c	c	c	c	background	49	downstream	tA(AGC)3	2752	upstream	CTN1
Ca21chr1	354500	G	a	a	a	a	a	a	a	a	a	a	a	a	a	a	a	a	background	205	downstream	tA(AGC)3	2596	upstream	CTN1
Ca21chr1	354507	T	c	c	c	c	c	c	c	c	c	c	c	c	c	c	c	c	background	212	downstream	tA(AGC)3	2589	upstream	CTN1
Ca21chr1	354521	A	g	g	g	g	g	g	g	g	g	g	g	g	g	g	g	g	background	226	downstream	tA(AGC)3	2575	upstream	CTN1
Ca21chr1	354583	T	c	c	c	c	c	c	c	c	c	c	c	c	c	c	c	c	background	288	downstream	tA(AGC)3	2513	upstream	CTN1
Ca21chr1	354626	G	a	a	a	a	a	a	a	a	a	a	a	a	a	a	a	a	background	331	downstream	tA(AGC)3	2470	upstream	CTN1
Ca21chr1	354808	T	c	c	c	c	c	c	c	c	c	c	c	c	c	c	c	c	background	513	downstream	tA(AGC)3	2288	upstream	CTN1
Ca21chr1	354912	G	a	a	a	a	a	a	a	a	a	a	a	a	a	a	a	a	background	617	downstream	tA(AGC)3	2184	upstream	CTN1
Ca21chr1	354916	G	a	a	a	a	a	a	a	a	a	a	a	a	a	a	a	a	background	621	downstream	tA(AGC)3	2180	upstream	CTN1
Ca21chr1	354929	T	c	c	c	c	c	c	c	c	c	c	c	c	c	c	c	c	background	634	downstream	tA(AGC)3	2167	upstream	CTN1
Ca21chr1	354983	C	t	t	t	t	t	t	t	t	t	t	t	t	t	t	t	t	background	688	downstream	tA(AGC)3	2113	upstream	CTN1
Ca21chr1	355282	A	g	g	g	g	g	g	g	g	g	g	g	g	g	g	g	g	background	987	downstream	tA(AGC)3	1814	upstream	CTN1
Ca21chr1	355285	A	g	g	g	g	g	g	g	g	g	g	g	g	g	g	g	g	background	990	downstream	tA(AGC)3	1811	upstream	CTN1
Ca21chr1	355292	T	c	c	c	c	c	c	c	c	c	c	c	c	c	c	c	c	background	997	downstream	tA(AGC)3	1804	upstream	CTN1
Ca21chr1	355298	A	g	g	g	g	g	g	g	g	g	g	g	g	g	g	g	g	background	1003	downstream	tA(AGC)3	1798	upstream	CTN1
Ca21chr1	355311	G	a	a	a	a	a	a	a	a	a	a	a	a	a	a	a	a	background	1016	downstream	tA(AGC)3	1785	upstream	CTN1
Ca21chr1	355422	C	t	t	t	t	t	t	t	t	t	t	t	t	t	t	t	t	background	1127	downstream	tA(AGC)3	1674	upstream	CTN1
Ca21chr1	355521	A	g	g	g	g	g	g	g	g	g	g	g	g	g	g	g	g	background	1226	downstream	tA(AGC)3	1575	upstream	CTN1
Ca21chr1	355549	T	c	c	c	c	c	c	c	c	c	c	c	c	c	c	c	c	background	1254	downstream	tA(AGC)3	1547	upstream	CTN1
Ca21chr1	355551	A	g	g	g	g	g	g	g	g	g	g	g	g	g	g	g	g	background	1256	downstream	tA(AGC)3	1545	upstream	CTN1
Ca21chr1	355650	T	c	c	c	c	c	c	c	c	c	c	c	c	c	c	c	c	background	1355	downstream	tA(AGC)3	1446	upstream	CTN1
Ca21chr1	355676	A	g	g	g	g	g	g	g	g	g	g	g	g	g	g	g	g	background	1381	downstream	tA(AGC)3	1420	upstream	CTN1
Ca21chr1	355773	G	a	a	a	a	a	a	a	a	a	a	a	a	a	a	a	a	background	1478	downstream	tA(AGC)3	1323	upstream	CTN1
Ca21chr1	355825	A	g	g	g	g	g	g	g	g	g	g	g	g	g	g	g	g	background	1530	downstream	tA(AGC)3	1271	upstream	CTN1
Ca21chr1	355984	T	c	c	c	c	c	c	c	c	c	c	c	c	c	c	c	c	background	1689	downstream	tA(AGC)3	1112	upstream	CTN1
Ca21chr1	356008	T	g	g	g	g	g	g	g	g	g	g	g	g	g	g	g	g	background	1713	downstream	tA(AGC)3	1088	upstream	CTN1
Ca21chr1	356110	C	g	g	g	g	g	g	g	g	g	g	g	g	g	g	g	g	background	1815	downstream	tA(AGC)3	986	upstream	CTN1
Ca21chr1	356306	T	c	c	c	c	c	c	c	c	c	c	c	c	c	c	c	c	background	2011	downstream	tA(AGC)3	790	upstream	CTN1
Ca21chr1	356368	C	t	t	t	t	t	t	t	t	t	t	t	t	t	t	t	t	background	2073	downstream	tA(AGC)3	728	upstream	CTN1
Ca21chr1	356390	C	t	t	t	t	t	t	t	t	t	t	t	t	t	t	t	t	background	2095	downstream	tA(AGC)3	706	upstream	CTN1
Ca21chr1	356467	C	t	t	t	t	t	t	t	t	t	t	t	t	t	t	t	t	background	2172	downstream	tA(AGC)3	629	upstream	CTN1
Ca21chr1	356511	C	t	t	t	t	t	t	t	t	t	t	t	t	t	t	t	t	background	2216	downstream	tA(AGC)3	585	upstream	CTN1
Ca21chr1	356636	G	a	a	a	a	a	a	a	a	a	a	a	a	a	a	a	a	background	2341	downstream	tA(AGC)3	460	upstream	CTN1
Ca21chr1	356638	G	a	a	a	a	a	a	a	a	a	a	a	a	a	a	a	a	background	2343	downstream	tA(AGC)3	458	upstream	CTN1
Ca21chr1	356648	T	c	c	c	c	c	c	c	c	c	c	c	c	c	c	c	c	background	2353	downstream	tA(AGC)3	448	upstream	CTN1
Ca21chr1	356649	C	t	t	t	t	t	t	t	t	t	t	t	t	t	t	t	t	background	2354	downstream	tA(AGC)3	447	upstream	CTN1
Ca21chr1	356663	G	t	t	t	t	t	t	t	t	t	t	t	t	t	t	t	t	background	2368	downstream	tA(AGC)3	433	upstream	CTN1
Ca21chr1	356751	T	a	a	a	a	a	a	a	a	a	a	a	a	a	a	a	a	background	2456	downstream	tA(AGC)3	345	upstream	CTN1
Ca21chr1	356870	A	c	c	c	c	c	c	c	c	c	c	c	c	c	c	c	c	background	2575	downstream	tA(AGC)3	226	upstream	CTN1
Ca21chr1	356997	G	c	c	c	c	c	c	c	c	c	c	c	c	c	c	c	c	background	2702	downstream	tA(AGC)3	99	upstream	CTN1
Ca21chr1	357485	T	c	c	c	c	c	c	c	c	c	c	c	c	c	c	c	c	background	CTN1	Ala	Ala
Ca21chr1	358265	A	g	g	g	g	g	g	g	g	g	g	g	g	g	g	g	g	background	CTN1	Leu	Leu
Ca21chr1	358403	T	c	c	c	c	c	c	c	c	c	c	c	c	c	c	c	c	background	CTN1	Ser	Ser
Ca21chr1	358451	G	a	a	a	a	a	a	a	a	a	a	a	a	a	a	a	a	background	CTN1	Ala	Ala
Ca21chr1	358553	A	t	t	t	t	t	t	t	t	t	t	t	t	t	t	t	t	background	CTN1	Thr	Thr
Ca21chr1	358559	C	t	t	t	t	t	t	t	t	t	t	t	t	t	t	t	t	background	CTN1	Ser	Ser
Ca21chr1	358592	T	c	c	c	c	c	c	c	c	c	c	c	c	c	c	c	c	background	CTN1	Phe	Phe
Ca21chr1	358700	C	t	t	t	t	t	t	t	t	t	t	t	t	t	t	t	t	background	CTN1	Tyr	Tyr
Ca21chr1	359459	A	g	g	g	g	g	g	g	g	g	g	g	g	g	g	g	g	background	CTN1	Lys	Lys
Ca21chr1	359492	A	g	g	g	g	g	g	g	g	g	g	g	g	g	g	g	g	background	9	downstream	CTN1	1554	upstream	orf19.4550
Ca21chr1	359526	A	g	g	g	g	g	g	g	g	g	g	g	g	g	g	g	g	background	43	downstream	CTN1	1520	upstream	orf19.4550
Ca21chr1	359586	T	c	c	c	c	c	c	c	c	c	c	c	c	c	c	c	c	background	103	downstream	CTN1	1460	upstream	orf19.4550
Ca21chr1	359656	G	a	a	a	a	a	a	a	a	a	a	a	a	a	a	a	a	background	173	downstream	CTN1	1390	upstream	orf19.4550
Ca21chr1	359900	C	t	t	t	t	t	t	t	t	t	t	t	t	t	t	t	t	background	417	downstream	CTN1	1146	upstream	orf19.4550
Ca21chr1	359905	A	c	c	c	c	c	c	c	c	c	c	c	c	c	c	c	c	background	422	downstream	CTN1	1141	upstream	orf19.4550
Ca21chr1	359907	G	a	a	a	a	a	a	a	a	a	a	a	a	a	a	a	a	background	424	downstream	CTN1	1139	upstream	orf19.4550
Ca21chr1	359956	C	t	t	t	t	t	t	t	t	t	t	t	t	t	t	t	t	background	473	downstream	CTN1	1090	upstream	orf19.4550
Ca21chr1	359996	C	g	g	g	g	g	g	g	g	g	g	g	g	g	g	g	g	background	513	downstream	CTN1	1050	upstream	orf19.4550
Ca21chr1	360008	A	g	g	g	g	g	g	g	g	g	g	g	g	g	g	g	g	background	525	downstream	CTN1	1038	upstream	orf19.4550
Ca21chr1	360032	A	g	g	g	g	g	g	g	g	g	g	g	g	g	g	g	g	background	549	downstream	CTN1	1014	upstream	orf19.4550
Ca21chr1	360046	C	a	a	a	a	a	a	a	a	a	a	a	a	a	a	a	a	background	563	downstream	CTN1	1000	upstream	orf19.4550
Ca21chr1	360051	A	t	t	t	t	t	t	t	t	t	t	t	t	t	t	t	t	background	568	downstream	CTN1	995	upstream	orf19.4550
Ca21chr1	360067	T	g	g	g	g	g	g	g	g	g	g	g	g	g	g	g	g	background	584	downstream	CTN1	979	upstream	orf19.4550
Ca21chr1	360088	T	c	c	c	c	c	c	c	c	c	c	c	c	c	c	c	c	background	605	downstream	CTN1	958	upstream	orf19.4550
Ca21chr1	360096	G	c	c	c	c	c	c	c	c	c	c	c	c	c	c	c	c	background	613	downstream	CTN1	950	upstream	orf19.4550
Ca21chr1	360124	T	g	g	g	g	g	g	g	g	g	g	g	g	g	g	g	g	background	641	downstream	CTN1	922	upstream	orf19.4550
Ca21chr1	360136	G	a	a	a	a	a	a	a	a	a	a	a	a	a	a	a	a	background	653	downstream	CTN1	910	upstream	orf19.4550
Ca21chr1	360212	C	t	t	t	t	t	t	t	t	t	t	t	t	t	t	t	t	background	729	downstream	CTN1	834	upstream	orf19.4550
Ca21chr1	360370	A	g	g	g	g	g	g	g	g	g	g	g	g	g	g	g	g	background	887	downstream	CTN1	676	upstream	orf19.4550
Ca21chr1	360402	A	g	g	g	g	g	g	g	g	g	g	g	g	g	g	g	g	background	919	downstream	CTN1	644	upstream	orf19.4550
Ca21chr1	360516	T	a	a	a	a	a	a	a	a	a	a	a	a	a	a	a	a	background	1033	downstream	CTN1	530	upstream	orf19.4550
Ca21chr1	360521	C	t	t	t	t	t	t	t	t	t	t	t	t	t	t	t	t	background	1038	downstream	CTN1	525	upstream	orf19.4550
Ca21chr1	360538	A	c	c	c	c	c	c	c	c	c	c	c	c	c	c	c	c	background	1055	downstream	CTN1	508	upstream	orf19.4550
Ca21chr1	360548	G	t	t	t	t	t	t	t	t	t	t	t	t	t	t	t	t	background	1065	downstream	CTN1	498	upstream	orf19.4550
Ca21chr1	360592	A	g	g	g	g	g	g	g	g	g	g	g	g	g	g	g	g	background	1109	downstream	CTN1	454	upstream	orf19.4550
Ca21chr1	360790	A	g	g	g	g	g	g	g	g	g	g	g	g	g	g	g	g	background	1307	downstream	CTN1	256	upstream	orf19.4550
Ca21chr1	361213	A	g	g	g	g	g	g	g	g	g	g	g	g	g	g	g	g	background	orf19.4550	Ser	Ser
Ca21chr1	361249	A	g	g	g	g	g	g	g	g	g	g	g	g	g	g	g	g	background	orf19.4550	Ala	Ala
Ca21chr1	361342	G	a	a	a	a	a	a	a	a	a	a	a	a	a	a	a	a	background	orf19.4550	Leu	Leu
Ca21chr1	361405	T	c	c	c	c	c	c	c	c	c	c	c	c	c	c	c	c	background	orf19.4550	Ala	Ala
Ca21chr1	361828	C	t	t	t	t	t	t	t	t	t	t	t	t	t	t	t	t	background	orf19.4550	Asp	Asp
Ca21chr1	361873	C	t	t	t	t	t	t	t	t	t	t	t	t	t	t	t	t	background	orf19.4550	Tyr	Tyr
Ca21chr1	361928	C	g	g	g	g	g	g	g	g	g	g	g	g	g	g	g	g	background	orf19.4550	Leu	Val
Ca21chr1	362056	T	c	c	c	c	c	c	c	c	c	c	c	c	c	c	c	c	background	orf19.4550	Asp	Asp
Ca21chr1	362058	G	a	a	a	a	a	a	a	a	a	a	a	a	a	a	a	a	background	orf19.4550	Gly	Asp
Ca21chr1	362060	A	g	g	g	g	g	g	g	g	g	g	g	g	g	g	g	g	background	orf19.4550	Asn	Asp
Ca21chr1	362065	C	t	t	t	t	t	t	t	t	t	t	t	t	t	t	t	t	background	orf19.4550	Asn	Asn
Ca21chr1	362095	G	a	a	a	a	a	a	a	a	a	a	a	a	a	a	a	a	background	orf19.4550	Ser	Ser
Ca21chr1	362236	G	a	a	a	a	a	a	a	a	a	a	a	a	a	a	a	a	background	orf19.4550	Val	Val
Ca21chr1	362332	G	a	a	a	a	a	a	a	a	a	a	a	a	a	a	a	a	background	orf19.4550	Glu	Glu
Ca21chr1	362341	G	a	a	a	a	a	a	a	a	a	a	a	a	a	a	a	a	background	orf19.4550	Pro	Pro
Ca21chr1	362344	G	a	a	a	a	a	a	a	a	a	a	a	a	a	a	a	a	background	orf19.4550	Val	Val
Ca21chr1	362383	A	g	g	g	g	g	g	g	g	g	g	g	g	g	g	g	g	background	orf19.4550	Leu	Leu
Ca21chr1	362692	T	c	c	c	c	c	c	c	c	c	c	c	c	c	c	c	c	background	orf19.4550	Ile	Ile
Ca21chr1	362809	C	t	t	t	t	t	t	t	t	t	t	t	t	t	t	t	t	background	orf19.4550	Thr	Thr
Ca21chr1	363302	T	g	g	g	g	g	g	g	g	g	g	g	g	g	g	g	g	background	355	downstream	orf19.4550	887	upstream	FGR38
Ca21chr1	363380	G	a	a	a	a	a	a	a	a	a	a	a	a	a	a	a	a	background	433	downstream	orf19.4550	809	upstream	FGR38
Ca21chr1	363450	A	g	g	g	g	g	g	g	g	g	g	g	g	g	g	g	g	background	503	downstream	orf19.4550	739	upstream	FGR38
Ca21chr1	363458	G	a	a	a	a	a	a	a	a	a	a	a	a	a	a	a	a	background	511	downstream	orf19.4550	731	upstream	FGR38
Ca21chr1	363530	A	g	g	g	g	g	g	g	g	g	g	g	g	g	g	g	g	background	583	downstream	orf19.4550	659	upstream	FGR38
Ca21chr1	363764	T	c	c	c	c	c	c	c	c	c	c	c	c	c	c	c	c	background	817	downstream	orf19.4550	425	upstream	FGR38
Ca21chr1	363843	T	c	c	c	c	c	c	c	c	c	c	c	c	c	c	c	c	background	896	downstream	orf19.4550	346	upstream	FGR38
Ca21chr1	363860	G	t	t	t	t	t	t	t	t	t	t	t	t	t	t	t	t	background	913	downstream	orf19.4550	329	upstream	FGR38
Ca21chr1	363876	A	g	g	g	g	g	g	g	g	g	g	g	g	g	g	g	g	background	929	downstream	orf19.4550	313	upstream	FGR38
Ca21chr1	363933	G	a	a	a	a	a	a	a	a	a	a	a	a	a	a	a	a	background	986	downstream	orf19.4550	256	upstream	FGR38
Ca21chr1	363945	T	c	c	c	c	c	c	c	c	c	c	c	c	c	c	c	c	background	998	downstream	orf19.4550	244	upstream	FGR38
Ca21chr1	363981	T	a	a	a	a	a	a	a	a	a	a	a	a	a	a	a	a	background	1034	downstream	orf19.4550	208	upstream	FGR38
Ca21chr1	364688	A	c	c	c	c	c	c	c	c	c	c	c	c	c	c	c	c	background	FGR38	Lys	Thr
Ca21chr1	364775	G	a	a	a	a	a	a	a	a	a	a	a	a	a	a	a	a	background	FGR38	Arg	His
Ca21chr1	364777	A	t	t	t	t	t	t	t	t	t	t	t	t	t	t	t	t	background	FGR38	Thr	Ser
Ca21chr1	364824	T	c	c	c	c	c	c	c	c	c	c	c	c	c	c	c	c	background	FGR38	Asp	Asp
Ca21chr1	365192	C	t	t	t	t	t	t	t	t	t	t	t	t	t	t	t	t	background	FGR38	Ser	Leu
Ca21chr1	365222	T	c	c	c	c	c	c	c	c	c	c	c	c	c	c	c	c	background	FGR38	Phe	Ser
Ca21chr1	365685	C	T	T	T	T	T	T	T	T	T	T	T	T	T	T	T	T	background	FGR38	Ile	Ile
Ca21chr1	365703	T	G	G	G	G	G	G	G	G	G	G	G	G	G	G	G	G	background	FGR38	Asn	Lys
Ca21chr1	365799	G	a	a	a	a	a	a	a	a	a	a	a	a	a	a	a	a	background	FGR38	Glu	Glu
Ca21chr1	365815	T	a	a	a	a	a	a	a	a	a	a	a	a	a	a	a	a	background	FGR38	Cys	Ser
Ca21chr1	365827	T	A	A	A	A	A	A	A	A	A	A	A	A	A	A	A	A	background	FGR38	Tyr	Asn
Ca21chr1	365837	C	A	A	A	A	A	A	A	A	A	A	A	A	A	A	A	A	background	FGR38	Thr	Lys
Ca21chr1	366357	G	t	t	t	t	t	t	t	t	t	t	t	t	t	t	t	t	background	33	downstream	FGR38	390	upstream	MAK32
Ca21chr1	366361	G	a	a	a	a	a	a	a	a	a	a	a	a	a	a	a	a	background	37	downstream	FGR38	386	upstream	MAK32
Ca21chr1	366446	A	c	c	c	c	c	c	c	c	c	c	c	c	c	c	c	c	background	122	downstream	FGR38	301	upstream	MAK32
Ca21chr1	366448	C	t	t	t	t	t	t	t	t	t	t	t	t	t	t	t	t	background	124	downstream	FGR38	299	upstream	MAK32
Ca21chr1	366449	G	a	a	a	a	a	a	a	a	a	a	a	a	a	a	a	a	background	125	downstream	FGR38	298	upstream	MAK32
Ca21chr1	366496	C	g	g	g	g	g	g	g	g	g	g	g	g	g	g	g	g	background	172	downstream	FGR38	251	upstream	MAK32
Ca21chr1	366569	C	a	a	a	a	a	a	a	a	a	a	a	a	a	a	a	a	background	245	downstream	FGR38	178	upstream	MAK32
Ca21chr1	366573	C	g	g	g	g	g	g	g	g	g	g	g	g	g	g	g	g	background	249	downstream	FGR38	174	upstream	MAK32
Ca21chr1	366581	T	g	g	g	g	g	g	g	g	g	g	g	g	g	g	g	g	background	257	downstream	FGR38	166	upstream	MAK32
Ca21chr1	366604	T	c	c	c	c	c	c	c	c	c	c	c	c	c	c	c	c	background	280	downstream	FGR38	143	upstream	MAK32
Ca21chr1	366625	T	c	c	c	c	c	c	c	c	c	c	c	c	c	c	c	c	background	301	downstream	FGR38	122	upstream	MAK32
Ca21chr1	366798	G	a	a	a	a	a	a	a	a	a	a	a	a	a	a	a	a	background	MAK32	Val	Ile
Ca21chr1	366817	T	c	c	c	c	c	c	c	c	c	c	c	c	c	c	c	c	background	MAK32	Leu	Pro
Ca21chr1	366916	A	g	g	g	g	g	g	g	g	g	g	g	g	g	g	g	g	background	MAK32	Asp	Gly
Ca21chr1	366950	C	t	t	t	t	t	t	t	t	t	t	t	t	t	t	t	t	background	MAK32	Ile	Ile
Ca21chr1	366965	G	a	a	a	a	a	a	a	a	a	a	a	a	a	a	a	a	background	MAK32	Ser	Ser
Ca21chr1	367072	G	a	a	a	a	a	a	a	a	a	a	a	a	a	a	a	a	background	MAK32	Arg	Gln
Ca21chr1	367079	C	a	a	a	a	a	a	a	a	a	a	a	a	a	a	a	a	background	MAK32	Thr	Thr
Ca21chr1	367102	C	t	t	t	t	t	t	t	t	t	t	t	t	t	t	t	t	background	MAK32	Ser	Phe
Ca21chr1	367107	G	a	a	a	a	a	a	a	a	a	a	a	a	a	a	a	a	background	MAK32	Glu	Lys
Ca21chr1	367108	A	g	g	g	g	g	g	g	g	g	g	g	g	g	g	g	g	background	MAK32	Glu	Gly
Ca21chr1	367121	T	c	c	c	c	c	c	c	c	c	c	c	c	c	c	c	c	background	MAK32	Asn	Asn
Ca21chr1	367126	T	c	c	c	c	c	c	c	c	c	c	c	c	c	c	c	c	background	MAK32	Leu	Ser
Ca21chr1	367132	C	t	t	t	t	t	t	t	t	t	t	t	t	t	t	t	t	background	MAK32	Ala	Val
Ca21chr1	367305	T	a	a	a	a	a	a	a	a	a	a	a	a	a	a	a	a	background	MAK32	Ser	Thr
Ca21chr1	367469	C	t	t	t	t	t	t	t	t	t	t	t	t	t	t	t	t	background	MAK32	Ser	Ser
Ca21chr1	367625	A	t	t	t	t	t	t	t	t	t	t	t	t	t	t	t	t	background	MAK32	Gln	His
Ca21chr1	367701	G	c	c	c	c	c	c	c	c	c	c	c	c	c	c	c	c	background	MAK32	Gly	Arg
Ca21chr1	367829	C	a	a	a	a	a	a	a	a	a	a	a	a	a	a	a	a	background	MAK32	Thr	Thr
Ca21chr1	367946	G	t	t	t	t	t	t	t	t	t	t	t	t	t	t	t	t	background	69	downstream	MAK32	4	downstream	HOL4
Ca21chr1	368016	T	c	c	c	c	c	c	c	c	c	c	c	c	c	c	c	c	background	HOL4	Lys	Lys
Ca21chr1	368154	C	t	t	t	t	t	t	t	t	t	t	t	t	t	t	t	t	background	HOL4	Gly	Gly
Ca21chr1	368163	G	a	a	a	a	a	a	a	a	a	a	a	a	a	a	a	a	background	HOL4	Thr	Thr
Ca21chr1	368178	G	a	a	a	a	a	a	a	a	a	a	a	a	a	a	a	a	background	HOL4	Arg	Arg
Ca21chr1	368334	G	a	a	a	a	a	a	a	a	a	a	a	a	a	a	a	a	background	HOL4	Gly	Gly
Ca21chr1	368392	A	G	G	G	G	G	G	G	G	G	G	G	G	G	G	G	G	background	HOL4	Leu	Ser
Ca21chr1	368432	A	g	g	g	g	g	g	g	g	g	g	g	g	g	g	g	g	background	HOL4	Phe	Leu
Ca21chr1	368610	T	a	a	a	a	a	a	a	a	a	a	a	a	a	a	a	a	background	HOL4	Pro	Pro
Ca21chr1	368691	T	c	c	c	c	c	c	c	c	c	c	c	c	c	c	c	c	background	HOL4	Leu	Leu
Ca21chr1	369101	T	c	c	c	c	c	c	c	c	c	c	c	c	c	c	c	c	background	HOL4	Ile	Val
Ca21chr1	369291	T	a	a	a	a	a	a	a	a	a	a	a	a	a	a	a	a	background	HOL4	Thr	Thr
Ca21chr1	369297	T	g	g	g	g	g	g	g	g	g	g	g	g	g	g	g	g	background	HOL4	Ser	Ser
Ca21chr1	369303	T	g	g	g	g	g	g	g	g	g	g	g	g	g	g	g	g	background	HOL4	Gly	Gly
Ca21chr1	369339	A	g	g	g	g	g	g	g	g	g	g	g	g	g	g	g	g	background	HOL4	Gly	Gly
Ca21chr1	369462	C	t	t	t	t	t	t	t	t	t	t	t	t	t	t	t	t	background	HOL4	Leu	Leu
Ca21chr1	369991	T	g	g	g	g	g	g	g	g	g	g	g	g	g	g	g	g	background	167	upstream	HOL4	2449	upstream	SWI4
Ca21chr1	370099	G	c	c	c	c	c	c	c	c	c	c	c	c	c	c	c	c	background	275	upstream	HOL4	2341	upstream	SWI4
Ca21chr1	370383	A	g	g	g	g	g	g	g	g	g	g	g	g	g	g	g	g	background	559	upstream	HOL4	2057	upstream	SWI4
Ca21chr1	370406	A	g	g	g	g	g	g	g	g	g	g	g	g	g	g	g	g	background	582	upstream	HOL4	2034	upstream	SWI4
Ca21chr1	370453	T	c	c	c	c	c	c	c	c	c	c	c	c	c	c	c	c	background	629	upstream	HOL4	1987	upstream	SWI4
Ca21chr1	370483	A	g	g	g	g	g	g	g	g	g	g	g	g	g	g	g	g	background	659	upstream	HOL4	1957	upstream	SWI4
Ca21chr1	370502	C	g	g	g	g	g	g	g	g	g	g	g	g	g	g	g	g	background	678	upstream	HOL4	1938	upstream	SWI4
Ca21chr1	370701	A	g	g	g	g	g	g	g	g	g	g	g	g	g	g	g	g	background	877	upstream	HOL4	1739	upstream	SWI4
Ca21chr1	370876	A	T	T	T	T	T	T	T	T	T	T	T	T	T	T	T	T	background	1052	upstream	HOL4	1564	upstream	SWI4
Ca21chr1	371559	G	t	t	t	t	t	t	t	t	t	t	t	t	t	t	t	t	background	1735	upstream	HOL4	881	upstream	SWI4
Ca21chr1	371788	A	c	c	c	c	c	c	c	c	c	c	c	c	c	c	c	c	background	1964	upstream	HOL4	652	upstream	SWI4
Ca21chr1	371822	C	g	g	g	g	g	g	g	g	g	g	g	g	g	g	g	g	background	1998	upstream	HOL4	618	upstream	SWI4
Ca21chr1	371870	T	a	a	a	a	a	a	a	a	a	a	a	a	a	a	a	a	background	2046	upstream	HOL4	570	upstream	SWI4
Ca21chr1	372158	G	c	c	c	c	c	c	c	c	c	c	c	c	c	c	c	c	background	2334	upstream	HOL4	282	upstream	SWI4
Ca21chr1	372174	T	c	c	c	c	c	c	c	c	c	c	c	c	c	c	c	c	background	2350	upstream	HOL4	266	upstream	SWI4
Ca21chr1	372657	A	g	g	g	g	g	g	g	g	g	g	g	g	g	g	g	g	background	SWI4	Gly	Gly
Ca21chr1	372771	C	t	t	t	t	t	t	t	t	t	t	t	t	t	t	t	t	background	SWI4	Asn	Ile
Ca21chr1	372949	T	c	c	c	c	c	c	c	c	c	c	c	c	c	c	c	c	background	SWI4	Thr	Thr
Ca21chr1	372956	A	g	g	g	g	g	g	g	g	g	g	g	g	g	g	g	g	background	SWI4	Gln	Glu
Ca21chr1	373318	G	a	a	a	a	a	a	a	a	a	a	a	a	a	a	a	a	background	SWI4	Ser	Arg
Ca21chr1	373405	G	A	A	A	A	A	A	A	A	A	A	A	A	A	A	A	A	background	SWI4	Ala	Ala
Ca21chr1	373625	G	t	t	t	t	t	t	t	t	t	t	t	t	t	t	t	t	background	SWI4	Leu	Leu
Ca21chr1	373699	T	c	c	c	c	c	c	c	c	c	c	c	c	c	c	c	c	background	SWI4	Ile	Ile
Ca21chr1	374392	A	t	t	t	t	t	t	t	t	t	t	t	t	t	t	t	t	background	SWI4	Pro	Pro
Ca21chr1	374464	T	a	a	a	a	a	a	a	a	a	a	a	a	a	a	a	a	background	SWI4	Thr	Thr
Ca21chr1	374515	T	c	c	c	c	c	c	c	c	c	c	c	c	c	c	c	c	background	SWI4	Thr	Thr
Ca21chr1	374821	C	t	t	t	t	t	t	t	t	t	t	t	t	t	t	t	t	background	SWI4	Thr	Thr
Ca21chr1	375649	T	c	c	c	c	c	c	c	c	c	c	c	c	c	c	c	c	background	3366	downstream	SWI4	203	upstream	orf19.4544
Ca21chr1	375651	G	a	a	a	a	a	a	a	a	a	a	a	a	a	a	a	a	background	3368	downstream	SWI4	201	upstream	orf19.4544
Ca21chr1	375686	A	t	t	t	t	t	t	t	t	t	t	t	t	t	t	t	t	background	3403	downstream	SWI4	166	upstream	orf19.4544
Ca21chr1	376467	G	a	a	a	a	a	a	a	a	a	a	a	a	a	a	a	a	background	orf19.4544	Glu	Lys
Ca21chr1	378390	G	a	a	a	a	a	a	a	a	a	a	a	a	a	a	a	a	background	199	upstream	UGA2	90	downstream	orf19.4542
Ca21chr1	378824	C	t	t	t	t	t	t	t	t	t	t	t	t	t	t	t	t	background	orf19.4542	Gly	Ser
Ca21chr1	379290	T	a	a	a	a	a	a	a	a	a	a	a	a	a	a	a	a	background	orf19.4542	Ala	Ala
Ca21chr1	380274	G	a	a	a	a	a	a	a	a	a	a	a	a	a	a	a	a	background	UBC8	Ser	Ser
Ca21chr1	380277	C	t	t	t	t	t	t	t	t	t	t	t	t	t	t	t	t	background	UBC8	Leu	Leu
Ca21chr1	380694	A	g	g	g	g	g	g	g	g	g	g	g	g	g	g	g	g	background	UBC8	Phe	Phe
Ca21chr1	381307	A	g	g	g	g	g	g	g	g	g	g	g	g	g	g	g	g	background	506	upstream	UBC8	247	downstream	orf19.4539
Ca21chr1	381983	T	c	c	c	c	c	c	c	c	c	c	c	c	c	c	c	c	background	orf19.4539	Gly	Gly
Ca21chr1	382036	C	t	t	t	t	t	t	t	t	t	t	t	t	t	t	t	t	background	orf19.4539	Asp	Asn
Ca21chr1	382535	G	a	a	a	a	a	a	a	a	a	a	a	a	a	a	a	a	background	427	upstream	orf19.4539	241	downstream	orf19.4538
Ca21chr1	382550	G	a	a	a	a	a	a	a	a	a	a	a	a	a	a	a	a	background	442	upstream	orf19.4539	226	downstream	orf19.4538
Ca21chr1	382598	T	c	c	c	c	c	c	c	c	c	c	c	c	c	c	c	c	background	490	upstream	orf19.4539	178	downstream	orf19.4538
Ca21chr1	382674	G	a	a	a	a	a	a	a	a	a	a	a	a	a	a	a	a	background	566	upstream	orf19.4539	102	downstream	orf19.4538
Ca21chr1	382688	T	c	c	c	c	c	c	c	c	c	c	c	c	c	c	c	c	background	580	upstream	orf19.4539	88	downstream	orf19.4538
Ca21chr1	382851	C	t	t	t	t	t	t	t	t	t	t	t	t	t	t	t	t	background	orf19.4538	Glu	Glu
Ca21chr1	383072	T	c	c	c	c	c	c	c	c	c	c	c	c	c	c	c	c	background	orf19.4538	Lys	Glu
Ca21chr1	383267	G	a	a	a	a	a	a	a	a	a	a	a	a	a	a	a	a	background	orf19.4538	Leu	Leu
Ca21chr1	383370	T	c	c	c	c	c	c	c	c	c	c	c	c	c	c	c	c	background	orf19.4538	Thr	Thr
Ca21chr1	383514	T	c	c	c	c	c	c	c	c	c	c	c	c	c	c	c	c	background	orf19.4538	Arg	Arg
Ca21chr1	383795	C	t	t	t	t	t	t	t	t	t	t	t	t	t	t	t	t	background	orf19.4537	Thr	Thr
Ca21chr1	384191	C	t	t	t	t	t	t	t	t	t	t	t	t	t	t	t	t	background	orf19.4537	Tyr	Tyr
Ca21chr1	384404	G	a	a	a	a	a	a	a	a	a	a	a	a	a	a	a	a	background	orf19.4537	Glu	Glu
Ca21chr1	384443	C	t	t	t	t	t	t	t	t	t	t	t	t	t	t	t	t	background	orf19.4537	Ile	Ile
Ca21chr1	384629	A	g	g	g	g	g	g	g	g	g	g	g	g	g	g	g	g	background	orf19.4537	Glu	Glu
Ca21chr1	384706	T	a	a	a	a	a	a	a	a	a	a	a	a	a	a	a	a	background	20	downstream	orf19.4537	100	downstream	CYS4
Ca21chr1	384714	C	t	t	t	t	t	t	t	t	t	t	t	t	t	t	t	t	background	28	downstream	orf19.4537	92	downstream	CYS4
Ca21chr1	384718	T	a	a	a	a	a	a	a	a	a	a	a	a	a	a	a	a	background	32	downstream	orf19.4537	88	downstream	CYS4
Ca21chr1	384720	A	g	g	g	g	g	g	g	g	g	g	g	g	g	g	g	g	background	34	downstream	orf19.4537	86	downstream	CYS4
Ca21chr1	384766	T	c	c	c	c	c	c	c	c	c	c	c	c	c	c	c	c	background	80	downstream	orf19.4537	40	downstream	CYS4
Ca21chr1	384830	A	g	g	g	g	g	g	g	g	g	g	g	g	g	g	g	g	background	CYS4	Tyr	Tyr
Ca21chr1	384899	T	c	c	c	c	c	c	c	c	c	c	c	c	c	c	c	c	background	CYS4	Ser	Ser
Ca21chr1	384992	G	a	a	a	a	a	a	a	a	a	a	a	a	a	a	a	a	background	CYS4	Ile	Ile
Ca21chr1	385199	G	a	a	a	a	a	a	a	a	a	a	a	a	a	a	a	a	background	CYS4	Asp	Asp
Ca21chr1	386334	G	a	a	a	a	a	a	a	a	a	a	a	a	a	a	a	a	background	38	upstream	CYS4	279	downstream	PTR3
Ca21chr1	386469	G	a	a	a	a	a	a	a	a	a	a	a	a	a	a	a	a	background	173	upstream	CYS4	144	downstream	PTR3
Ca21chr1	386473	A	t	t	t	t	t	t	t	t	t	t	t	t	t	t	t	t	background	177	upstream	CYS4	140	downstream	PTR3
Ca21chr1	386566	G	a	a	a	a	a	a	a	a	a	a	a	a	a	a	a	a	background	270	upstream	CYS4	47	downstream	PTR3
Ca21chr1	386576	G	a	a	a	a	a	a	a	a	a	a	a	a	a	a	a	a	background	280	upstream	CYS4	37	downstream	PTR3
Ca21chr1	386628	C	t	t	t	t	t	t	t	t	t	t	t	t	t	t	t	t	background	PTR3	Lys	Lys
Ca21chr1	387042	A	g	g	g	g	g	g	g	g	g	g	g	g	g	g	g	g	background	PTR3	Val	Val
Ca21chr1	387078	C	t	t	t	t	t	t	t	t	t	t	t	t	t	t	t	t	background	PTR3	Leu	Leu
Ca21chr1	387131	T	c	c	c	c	c	c	c	c	c	c	c	c	c	c	c	c	background	PTR3	Ile	Val
Ca21chr1	387143	T	g	g	g	g	g	g	g	g	g	g	g	g	g	g	g	g	background	PTR3	Asn	His
Ca21chr1	387185	A	g	g	g	g	g	g	g	g	g	g	g	g	g	g	g	g	background	PTR3	Leu	Leu
Ca21chr1	387210	T	c	c	c	c	c	c	c	c	c	c	c	c	c	c	c	c	background	PTR3	Arg	Arg
Ca21chr1	387276	C	t	t	t	t	t	t	t	t	t	t	t	t	t	t	t	t	background	PTR3	Lys	Lys
Ca21chr1	387366	T	c	c	c	c	c	c	c	c	c	c	c	c	c	c	c	c	background	PTR3	Glu	Glu
Ca21chr1	387390	A	g	g	g	g	g	g	g	g	g	g	g	g	g	g	g	g	background	PTR3	His	His
Ca21chr1	387799	G	a	a	a	a	a	a	a	a	a	a	a	a	a	a	a	a	background	PTR3	Ala	Val
Ca21chr1	388212	A	g	g	g	g	g	g	g	g	g	g	g	g	g	g	g	g	background	PTR3	Asn	Asn
Ca21chr1	388254	A	g	g	g	g	g	g	g	g	g	g	g	g	g	g	g	g	background	PTR3	Asn	Asn
Ca21chr1	388298	C	t	t	t	t	t	t	t	t	t	t	t	t	t	t	t	t	background	PTR3	Val	Ile
Ca21chr1	388322	T	g	g	g	g	g	g	g	g	g	g	g	g	g	g	g	g	background	PTR3	Asn	His
Ca21chr1	388394	T	c	c	c	c	c	c	c	c	c	c	c	c	c	c	c	c	background	PTR3	Thr	Ala
Ca21chr1	388647	C	t	t	t	t	t	t	t	t	t	t	t	t	t	t	t	t	background	PTR3	Glu	Glu
Ca21chr1	388680	C	g	g	g	g	g	g	g	g	g	g	g	g	g	g	g	g	background	PTR3	Ser	Ser
Ca21chr1	388811	C	g	g	g	g	g	g	g	g	g	g	g	g	g	g	g	g	background	PTR3	Ala	Pro
Ca21chr1	388831	G	a	a	a	a	a	a	a	a	a	a	a	a	a	a	a	a	background	PTR3	Thr	Ile
Ca21chr1	388982	G	a	a	a	a	a	a	a	a	a	a	a	a	a	a	a	a	background	42	upstream	PTR3	305	downstream	orf19.4534
Ca21chr1	389101	T	c	c	c	c	c	c	c	c	c	c	c	c	c	c	c	c	background	161	upstream	PTR3	186	downstream	orf19.4534
Ca21chr1	389141	A	g	g	g	g	g	g	g	g	g	g	g	g	g	g	g	g	background	201	upstream	PTR3	146	downstream	orf19.4534
Ca21chr1	389302	T	a	a	a	a	a	a	a	a	a	a	a	a	a	a	a	a	background	orf19.4534	Glu	Asp
Ca21chr1	389311	T	c	c	c	c	c	c	c	c	c	c	c	c	c	c	c	c	background	orf19.4534	Arg	Arg
Ca21chr1	389329	A	g	g	g	g	g	g	g	g	g	g	g	g	g	g	g	g	background	orf19.4534	Ser	Ser
Ca21chr1	389416	T	c	c	c	c	c	c	c	c	c	c	c	c	c	c	c	c	background	orf19.4534	Arg	Arg
Ca21chr1	389562	T	c	c	c	c	c	c	c	c	c	c	c	c	c	c	c	c	background	orf19.4534	Ile	Val
Ca21chr1	389563	A	g	g	g	g	g	g	g	g	g	g	g	g	g	g	g	g	background	orf19.4534	Asn	Asn
Ca21chr1	389671	C	t	t	t	t	t	t	t	t	t	t	t	t	t	t	t	t	background	orf19.4534	Glu	Glu
Ca21chr1	389774	A	t	t	t	t	t	t	t	t	t	t	t	t	t	t	t	t	background	orf19.4534	Phe	Tyr
Ca21chr1	389791	G	a	a	a	a	a	a	a	a	a	a	a	a	a	a	a	a	background	orf19.4534	Ser	Ser
Ca21chr1	390145	G	a	a	a	a	a	a	a	a	a	a	a	a	a	a	a	a	background	orf19.4534	Ser	Ser
Ca21chr1	390313	T	c	c	c	c	c	c	c	c	c	c	c	c	c	c	c	c	background	orf19.4534	Arg	Arg
Ca21chr1	391001	T	g	g	g	g	g	g	g	g	g	g	g	g	g	g	g	g	background	185	upstream	orf19.4534	262	downstream	orf19.4533
Ca21chr1	391086	G	t	t	t	t	t	t	t	t	t	t	t	t	t	t	t	t	background	270	upstream	orf19.4534	177	downstream	orf19.4533
Ca21chr1	391401	T	a	a	a	a	a	a	a	a	a	a	a	a	a	a	a	a	background	orf19.4533	Ser	Ser
Ca21chr1	391443	A	g	g	g	g	g	g	g	g	g	g	g	g	g	g	g	g	background	orf19.4533	Thr	Thr
Ca21chr1	391544	G	a	a	a	a	a	a	a	a	a	a	a	a	a	a	a	a	background	orf19.4533	His	Tyr
Ca21chr1	391545	G	a	a	a	a	a	a	a	a	a	a	a	a	a	a	a	a	background	orf19.4533	Val	Val
Ca21chr1	391584	A	g	g	g	g	g	g	g	g	g	g	g	g	g	g	g	g	background	orf19.4533	Thr	Thr
Ca21chr1	391617	T	c	c	c	c	c	c	c	c	c	c	c	c	c	c	c	c	background	orf19.4533	Ile	Met
Ca21chr1	391643	T	c	c	c	c	c	c	c	c	c	c	c	c	c	c	c	c	background	orf19.4533	Thr	Ala
Ca21chr1	391707	T	c	c	c	c	c	c	c	c	c	c	c	c	c	c	c	c	background	orf19.4533	Leu	Leu
Ca21chr1	391816	G	a	a	a	a	a	a	a	a	a	a	a	a	a	a	a	a	background	orf19.4533	Thr	Ile
Ca21chr1	391891	G	a	a	a	a	a	a	a	a	a	a	a	a	a	a	a	a	background	orf19.4533	Thr	Ile
Ca21chr1	391932	G	c	c	c	c	c	c	c	c	c	c	c	c	c	c	c	c	background	orf19.4533	Val	Val
Ca21chr1	392138	G	a	a	a	a	a	a	a	a	a	a	a	a	a	a	a	a	background	orf19.4533	Leu	Phe
Ca21chr1	392160	G	c	c	c	c	c	c	c	c	c	c	c	c	c	c	c	c	background	orf19.4533	Pro	Pro
Ca21chr1	392205	A	g	g	g	g	g	g	g	g	g	g	g	g	g	g	g	g	background	orf19.4533	Asp	Asp
Ca21chr1	392312	T	c	c	c	c	c	c	c	c	c	c	c	c	c	c	c	c	background	orf19.4533	Thr	Ala
Ca21chr1	392870	T	g	g	g	g	g	g	g	g	g	g	g	g	g	g	g	g	background	90	upstream	orf19.4533	442	upstream	orf19.4532
Ca21chr1	392929	A	g	g	g	g	g	g	g	g	g	g	g	g	g	g	g	g	background	149	upstream	orf19.4533	383	upstream	orf19.4532
Ca21chr1	392997	T	a	a	a	a	a	a	a	a	a	a	a	a	a	a	a	a	background	217	upstream	orf19.4533	315	upstream	orf19.4532
Ca21chr1	393328	A	g	g	g	g	g	g	g	g	g	g	g	g	g	g	g	g	background	orf19.4532	Asn	Ser
Ca21chr1	393355	T	c	c	c	c	c	c	c	c	c	c	c	c	c	c	c	c	background	orf19.4532	Ile	Thr
Ca21chr1	393356	T	c	c	c	c	c	c	c	c	c	c	c	c	c	c	c	c	background	orf19.4532	Ile	Ile
Ca21chr1	393382	A	g	g	g	g	g	g	g	g	g	g	g	g	g	g	g	g	background	orf19.4532	Asn	Ser
Ca21chr1	393409	C	t	t	t	t	t	t	t	t	t	t	t	t	t	t	t	t	background	orf19.4532	Ala	Val
Ca21chr1	393506	T	c	c	c	c	c	c	c	c	c	c	c	c	c	c	c	c	background	orf19.4532	Val	Val
Ca21chr1	393596	C	t	t	t	t	t	t	t	t	t	t	t	t	t	t	t	t	background	orf19.4532	His	His
Ca21chr1	393614	C	t	t	t	t	t	t	t	t	t	t	t	t	t	t	t	t	background	orf19.4532	Thr	Thr
Ca21chr1	393617	T	g	g	g	g	g	g	g	g	g	g	g	g	g	g	g	g	background	orf19.4532	Thr	Thr
Ca21chr1	393634	C	a	a	a	a	a	a	a	a	a	a	a	a	a	a	a	a	background	orf19.4532	Thr	Lys
Ca21chr1	393694	G	a	a	a	a	a	a	a	a	a	a	a	a	a	a	a	a	background	orf19.4532	Gly	Glu
Ca21chr1	393813	G	a	a	a	a	a	a	a	a	a	a	a	a	a	a	a	a	background	orf19.4532	Val	Ile
Ca21chr1	393824	G	a	a	a	a	a	a	a	a	a	a	a	a	a	a	a	a	background	orf19.4532	Lys	Lys
Ca21chr1	394184	T	C	c	c	c	c	c	c	c	c	c	c	c	c	c	c	c	pers	orf19.4532	Val	Val
Ca21chr1	394281	A	-	g	g	g	g	g	g	g	g	g	g	g	g	g	g	g	pers	orf19.4532	Ser	Gly
Ca21chr1	394379	T	-	c	c	c	c	c	c	c	c	c	c	c	c	c	c	c	pers	3	downstream	orf19.4532	1224	upstream	orf19.4531
Ca21chr1	394386	G	-	a	a	a	a	a	a	a	a	a	a	a	a	a	a	a	pers	10	downstream	orf19.4532	1217	upstream	orf19.4531
Ca21chr1	394392	G	-	a	a	a	a	a	a	a	a	a	a	a	a	a	a	a	pers	16	downstream	orf19.4532	1211	upstream	orf19.4531
Ca21chr1	394406	T	-	a	a	a	a	a	a	a	a	a	a	a	a	a	a	a	pers	30	downstream	orf19.4532	1197	upstream	orf19.4531
Ca21chr1	394418	A	-	c	c	c	c	c	c	c	c	c	c	c	c	c	c	c	pers	42	downstream	orf19.4532	1185	upstream	orf19.4531
Ca21chr1	394430	A	-	g	g	g	g	g	g	g	g	g	g	g	g	g	g	g	pers	54	downstream	orf19.4532	1173	upstream	orf19.4531
Ca21chr1	394488	T	-	g	g	g	g	g	g	g	g	g	g	g	g	g	g	g	pers	112	downstream	orf19.4532	1115	upstream	orf19.4531
Ca21chr1	394607	T	-	c	c	c	c	c	c	c	c	c	c	c	c	c	c	c	pers	231	downstream	orf19.4532	996	upstream	orf19.4531
Ca21chr1	394649	C	-	t	t	t	t	t	t	t	t	t	t	t	t	t	t	t	pers	273	downstream	orf19.4532	954	upstream	orf19.4531
Ca21chr1	394716	G	-	c	c	c	c	c	c	c	c	c	c	c	c	c	c	c	pers	340	downstream	orf19.4532	887	upstream	orf19.4531
Ca21chr1	394754	T	-	c	c	c	c	c	c	c	c	c	c	c	c	c	c	c	pers	378	downstream	orf19.4532	849	upstream	orf19.4531
Ca21chr1	394769	C	-	g	g	g	g	g	g	g	g	g	g	g	g	g	g	g	pers	393	downstream	orf19.4532	834	upstream	orf19.4531
Ca21chr1	395023	A	-	t	t	t	t	t	t	t	t	t	t	t	t	t	t	t	pers	647	downstream	orf19.4532	580	upstream	orf19.4531
Ca21chr1	395049	A	-	t	t	t	t	t	t	t	t	t	t	t	t	t	t	t	pers	673	downstream	orf19.4532	554	upstream	orf19.4531
Ca21chr1	395065	G	-	t	t	t	t	t	t	t	t	t	t	t	t	t	t	t	pers	689	downstream	orf19.4532	538	upstream	orf19.4531
Ca21chr1	395128	T	-	a	a	a	a	a	a	a	a	a	a	a	a	a	a	a	pers	752	downstream	orf19.4532	475	upstream	orf19.4531
Ca21chr1	395153	A	-	g	g	g	g	g	g	g	g	g	g	g	g	g	g	g	pers	777	downstream	orf19.4532	450	upstream	orf19.4531
Ca21chr1	395174	G	-	c	c	c	c	c	c	c	c	c	c	c	c	c	c	c	pers	798	downstream	orf19.4532	429	upstream	orf19.4531
Ca21chr1	395242	T	-	c	c	c	c	c	c	c	c	c	c	c	c	c	c	c	pers	866	downstream	orf19.4532	361	upstream	orf19.4531
Ca21chr1	395770	A	g	g	g	g	g	g	g	g	g	g	g	g	g	g	g	g	background	orf19.4531	Leu	Leu
Ca21chr1	396271	A	g	g	g	g	g	g	g	g	g	g	g	g	g	g	g	g	background	orf19.4531	Lys	Lys
Ca21chr1	396581	C	a	a	a	a	a	a	a	a	a	a	a	a	a	a	a	a	background	orf19.4531	His	Asn
Ca21chr1	396907	C	t	t	t	t	t	t	t	t	t	t	t	t	t	t	t	t	background	orf19.4531	Ile	Ile
Ca21chr1	397231	C	t	t	t	t	t	t	t	t	t	t	t	t	t	t	t	t	background	orf19.4531	Ala	Ala
Ca21chr1	397348	T	c	c	c	c	c	c	c	c	c	c	c	c	c	c	c	c	background	orf19.4531	His	His
Ca21chr1	397883	A	g	g	g	g	g	g	g	g	g	g	g	g	g	g	g	g	background	orf19.4531	Lys	Glu
Ca21chr1	398374	T	C	C	C	C	C	C	C	C	C	C	C	C	C	C	C	C	background	orf19.4531	Gly	Gly
Ca21chr1	398627	G	A	A	A	A	A	A	A	A	A	A	A	A	A	A	A	A	background	orf19.4531	Ala	Thr
Ca21chr1	398686	T	A	A	A	A	A	A	A	A	A	A	A	A	A	A	A	A	background	orf19.4531	Arg	Arg
Ca21chr1	398734	G	A	A	A	A	A	A	A	A	A	A	A	A	A	A	A	A	background	orf19.4531	Thr	Thr
Ca21chr1	398962	C	T	T	T	T	T	T	T	T	T	T	T	T	T	T	T	T	background	orf19.4531	Ala	Ala
Ca21chr1	399242	A	g	g	g	g	g	g	g	g	g	g	g	g	g	g	g	g	background	orf19.4531	Lys	Glu
Ca21chr1	399298	A	g	g	g	g	g	g	g	g	g	g	g	g	g	g	g	g	background	orf19.4531	Gly	Gly
Ca21chr1	399845	T	c	c	c	c	c	c	c	c	c	c	c	c	c	c	c	c	background	418	downstream	orf19.4531	1079	upstream	orf19.4530.1
Ca21chr1	400195	A	t	t	t	t	t	t	t	t	t	t	t	t	t	t	t	t	background	768	downstream	orf19.4531	729	upstream	orf19.4530.1
Ca21chr1	400345	T	c	c	c	c	c	c	c	c	c	c	c	c	c	c	c	c	background	918	downstream	orf19.4531	579	upstream	orf19.4530.1
Ca21chr1	400678	A	t	t	t	t	t	t	t	t	t	t	t	t	t	t	t	t	background	orf19.4530.1	intron
Ca21chr1	400776	G	t	t	t	t	t	t	t	t	t	t	t	t	t	t	t	t	background	orf19.4530.1	intron
Ca21chr1	401007	T	c	c	c	c	c	c	c	c	c	c	c	c	c	c	c	c	background	orf19.4530.1	Ala	Ala
Ca21chr1	401011	A	c	c	c	c	c	c	c	c	c	c	c	c	c	c	c	c	background	orf19.4530.1	Lys	Gln
Ca21chr1	402174	C	t	t	t	t	t	t	t	t	t	t	t	t	t	t	t	t	background	1537	downstream	orf19.4530.1	107	downstream	orf19.4529
Ca21chr1	402195	A	g	g	g	g	g	g	g	g	g	g	g	g	g	g	g	g	background	1558	downstream	orf19.4530.1	86	downstream	orf19.4529
Ca21chr1	402290	T	c	c	c	c	c	c	c	c	c	c	c	c	c	c	c	c	background	orf19.4529	Lys	Lys
Ca21chr1	402422	A	g	g	g	g	g	g	g	g	g	g	g	g	g	g	g	g	background	orf19.4529	Ser	Ser
Ca21chr1	402431	G	a	a	a	a	a	a	a	a	a	a	a	a	a	a	a	a	background	orf19.4529	Ile	Ile
Ca21chr1	402466	C	t	t	t	t	t	t	t	t	t	t	t	t	t	t	t	t	background	orf19.4529	Gly	Ser
Ca21chr1	402821	G	a	a	a	a	a	a	a	a	a	a	a	a	a	a	a	a	background	34	upstream	orf19.4529	341	downstream	orf19.4528
Ca21chr1	402889	A	g	g	g	g	g	g	g	g	g	g	g	g	g	g	g	g	background	102	upstream	orf19.4529	273	downstream	orf19.4528
Ca21chr1	403031	C	g	g	g	g	g	g	g	g	g	g	g	g	g	g	g	g	background	244	upstream	orf19.4529	131	downstream	orf19.4528
Ca21chr1	403033	A	g	g	g	g	g	g	g	g	g	g	g	g	g	g	g	g	background	246	upstream	orf19.4529	129	downstream	orf19.4528
Ca21chr1	403172	T	c	c	c	c	c	c	c	c	c	c	c	c	c	c	c	c	background	orf19.4528	Lys	Arg
Ca21chr1	403540	A	t	t	t	t	t	t	t	t	t	t	t	t	t	t	t	t	background	orf19.4528	Phe	Leu
Ca21chr1	403558	G	a	a	a	a	a	a	a	a	a	a	a	a	a	a	a	a	background	orf19.4528	Phe	Phe
Ca21chr1	403570	C	t	t	t	t	t	t	t	t	t	t	t	t	t	t	t	t	background	orf19.4528	Pro	Pro
Ca21chr1	403612	A	t	t	t	t	t	t	t	t	t	t	t	t	t	t	t	t	background	orf19.4528	Phe	Leu
Ca21chr1	404342	C	a	a	a	a	a	a	a	a	a	a	a	a	a	a	a	a	background	635	upstream	orf19.4528	2349	upstream	HGT1
Ca21chr1	404347	G	a	a	a	a	a	a	a	a	a	a	a	a	a	a	a	a	background	640	upstream	orf19.4528	2344	upstream	HGT1
Ca21chr1	404351	A	c	c	c	c	c	c	c	c	c	c	c	c	c	c	c	c	background	644	upstream	orf19.4528	2340	upstream	HGT1
Ca21chr1	404390	C	t	t	t	t	t	t	t	t	t	t	t	t	t	t	t	t	background	683	upstream	orf19.4528	2301	upstream	HGT1
Ca21chr1	404394	A	t	t	t	t	t	t	t	t	t	t	t	t	t	t	t	t	background	687	upstream	orf19.4528	2297	upstream	HGT1
Ca21chr1	404399	A	g	g	g	g	g	g	g	g	g	g	g	g	g	g	g	g	background	692	upstream	orf19.4528	2292	upstream	HGT1
Ca21chr1	404428	A	g	g	g	g	g	g	g	g	g	g	g	g	g	g	g	g	background	721	upstream	orf19.4528	2263	upstream	HGT1
Ca21chr1	404767	A	g	g	g	g	g	g	g	g	g	g	g	g	g	g	g	g	background	1060	upstream	orf19.4528	1924	upstream	HGT1
Ca21chr1	404820	G	t	t	t	t	t	t	t	t	t	t	t	t	t	t	t	t	background	1113	upstream	orf19.4528	1871	upstream	HGT1
Ca21chr1	404978	G	a	a	a	a	a	a	a	a	a	a	a	a	a	a	a	a	background	1271	upstream	orf19.4528	1713	upstream	HGT1
Ca21chr1	404997	T	c	c	c	c	c	c	c	c	c	c	c	c	c	c	c	c	background	1290	upstream	orf19.4528	1694	upstream	HGT1
Ca21chr1	405029	A	t	t	t	t	t	t	t	t	t	t	t	t	t	t	t	t	background	1322	upstream	orf19.4528	1662	upstream	HGT1
Ca21chr1	405096	T	c	c	c	c	c	c	c	c	c	c	c	c	c	c	c	c	background	1389	upstream	orf19.4528	1595	upstream	HGT1
Ca21chr1	405224	G	a	a	a	a	a	a	a	a	a	a	a	a	a	a	a	a	background	1517	upstream	orf19.4528	1467	upstream	HGT1
Ca21chr1	405239	T	c	c	c	c	c	c	c	c	c	c	c	c	c	c	c	c	background	1532	upstream	orf19.4528	1452	upstream	HGT1
Ca21chr1	405313	T	g	g	g	g	g	g	g	g	g	g	g	g	g	g	g	g	background	1606	upstream	orf19.4528	1378	upstream	HGT1
Ca21chr1	405369	G	a	a	a	a	a	a	a	a	a	a	a	a	a	a	a	a	background	1662	upstream	orf19.4528	1322	upstream	HGT1
Ca21chr1	405384	T	c	c	c	c	c	c	c	c	c	c	c	c	c	c	c	c	background	1677	upstream	orf19.4528	1307	upstream	HGT1
Ca21chr1	405428	T	c	c	c	c	c	c	c	c	c	c	c	c	c	c	c	c	background	1721	upstream	orf19.4528	1263	upstream	HGT1
Ca21chr1	405453	A	t	t	t	t	t	t	t	t	t	t	t	t	t	t	t	t	background	1746	upstream	orf19.4528	1238	upstream	HGT1
Ca21chr1	405474	T	a	a	a	a	a	a	a	a	a	a	a	a	a	a	a	a	background	1767	upstream	orf19.4528	1217	upstream	HGT1
Ca21chr1	405897	G	a	a	a	a	a	a	a	a	a	a	a	a	a	a	a	a	background	2190	upstream	orf19.4528	794	upstream	HGT1
Ca21chr1	406083	G	a	a	a	a	a	a	a	a	a	a	a	a	a	a	a	a	background	2376	upstream	orf19.4528	608	upstream	HGT1
Ca21chr1	406161	A	c	c	c	c	c	c	c	c	c	c	c	c	c	c	c	c	background	2454	upstream	orf19.4528	530	upstream	HGT1
Ca21chr1	406387	C	t	t	t	t	t	t	t	t	t	t	t	t	t	t	t	t	background	2680	upstream	orf19.4528	304	upstream	HGT1
Ca21chr1	406624	G	a	a	a	a	a	a	a	a	a	a	a	a	a	a	a	a	background	2917	upstream	orf19.4528	67	upstream	HGT1
Ca21chr1	406630	T	c	c	c	c	c	c	c	c	c	c	c	c	c	c	c	c	background	2923	upstream	orf19.4528	61	upstream	HGT1
Ca21chr1	406786	C	t	t	t	t	t	t	t	t	t	t	t	t	t	t	t	t	background	HGT1	Ile	Ile
Ca21chr1	406834	T	g	g	g	g	g	g	g	g	g	g	g	g	g	g	g	g	background	HGT1	Ser	Ser
Ca21chr1	406885	C	t	t	t	t	t	t	t	t	t	t	t	t	t	t	t	t	background	HGT1	Ser	Ser
Ca21chr1	406895	A	g	g	g	g	g	g	g	g	g	g	g	g	g	g	g	g	background	HGT1	Asn	Asp
Ca21chr1	407155	T	c	c	c	c	c	c	c	c	c	c	c	c	c	c	c	c	background	HGT1	Ile	Ile
Ca21chr1	407680	C	T	T	T	T	T	T	T	T	T	T	T	T	T	T	T	T	background	HGT1	Thr	Thr
Ca21chr1	407683	T	G	G	G	G	G	G	G	G	G	G	G	G	G	G	G	G	background	HGT1	Val	Val
Ca21chr1	407920	G	T	T	T	T	T	T	T	T	T	T	T	T	T	T	T	T	background	HGT1	Gly	Gly
Ca21chr1	407989	T	C	C	C	C	C	C	C	C	C	C	C	C	C	C	C	C	background	HGT1	Ile	Ile
Ca21chr1	408001	T	C	C	C	C	C	C	C	C	C	C	C	C	C	C	C	C	background	HGT1	Ala	Ala
Ca21chr1	408046	C	T	T	T	T	T	T	T	T	T	T	T	T	T	T	T	T	background	HGT1	Gly	Gly
Ca21chr1	408136	T	C	C	C	C	C	C	C	C	C	C	C	C	C	C	C	C	background	HGT1	Thr	Thr
Ca21chr1	408229	C	T	T	T	T	T	T	T	T	T	T	T	T	T	T	T	T	background	HGT1	Ala	Ala
Ca21chr1	408341	C	T	T	T	T	T	T	T	T	T	T	T	T	T	T	T	T	background	13	downstream	HGT1	3017	upstream	HSP30
Ca21chr1	408521	T	A	A	A	A	A	A	A	A	A	A	A	A	A	A	A	A	background	193	downstream	HGT1	2837	upstream	HSP30
Ca21chr1	408620	T	C	C	C	C	C	C	C	C	C	C	C	C	C	C	C	C	background	292	downstream	HGT1	2738	upstream	HSP30
Ca21chr1	408653	T	C	C	C	C	C	C	C	C	C	C	C	C	C	C	C	C	background	325	downstream	HGT1	2705	upstream	HSP30
Ca21chr1	408681	A	T	T	T	T	T	T	T	T	T	T	T	T	T	T	T	T	background	353	downstream	HGT1	2677	upstream	HSP30
Ca21chr1	408685	A	T	T	T	T	T	T	T	T	T	T	T	T	T	T	T	T	background	357	downstream	HGT1	2673	upstream	HSP30
Ca21chr1	408733	A	G	G	G	G	G	G	G	G	G	G	G	G	G	G	G	G	background	405	downstream	HGT1	2625	upstream	HSP30
Ca21chr1	408883	T	C	C	C	C	C	C	C	C	C	C	C	C	C	C	C	C	background	555	downstream	HGT1	2475	upstream	HSP30
Ca21chr1	409000	G	T	T	T	T	T	T	T	T	T	T	T	T	T	T	T	T	background	672	downstream	HGT1	2358	upstream	HSP30
Ca21chr1	409007	T	C	C	C	C	C	C	C	C	C	C	C	C	C	C	C	C	background	679	downstream	HGT1	2351	upstream	HSP30
Ca21chr1	409755	T	C	C	C	C	C	C	C	C	C	C	C	C	C	C	C	C	background	1427	downstream	HGT1	1603	upstream	HSP30
Ca21chr1	409777	G	A	A	A	A	A	A	A	A	A	A	A	A	A	A	A	A	background	1449	downstream	HGT1	1581	upstream	HSP30
Ca21chr1	409884	C	T	T	T	T	T	T	T	T	T	T	T	T	T	T	T	T	background	1556	downstream	HGT1	1474	upstream	HSP30
Ca21chr1	410247	C	T	T	T	T	T	T	T	T	T	T	T	T	T	T	T	T	background	1919	downstream	HGT1	1111	upstream	HSP30
Ca21chr1	410519	G	A	A	A	A	A	A	A	A	A	A	A	A	A	A	A	A	background	2191	downstream	HGT1	839	upstream	HSP30
Ca21chr1	410848	A	G	G	G	G	G	G	G	G	G	G	G	G	G	G	G	G	background	2520	downstream	HGT1	510	upstream	HSP30
Ca21chr1	412281	A	T	T	T	T	T	T	T	T	T	T	T	T	T	T	T	T	background	HSP30	Ala	Ala
Ca21chr1	412418	T	C	C	C	C	C	C	C	C	C	C	C	C	C	C	C	C	background	32	downstream	HSP30	418	upstream	orf19.4525
Ca21chr1	412477	T	G	G	G	G	G	G	G	G	G	G	G	G	G	G	G	G	background	91	downstream	HSP30	359	upstream	orf19.4525
Ca21chr1	413223	A	C	C	C	C	C	C	C	C	C	C	C	C	C	C	C	C	background	orf19.4525	Arg	Arg
Ca21chr1	413312	T	C	C	C	C	C	C	C	C	C	C	C	C	C	C	C	C	background	orf19.4525	Ala	Ala
Ca21chr1	413316	A	G	G	G	G	G	G	G	G	G	G	G	G	G	G	G	G	background	orf19.4525	Ile	Val
Ca21chr1	413397	C	T	T	T	T	T	T	T	T	T	T	T	T	T	T	T	T	background	orf19.4525	Ser	Leu
Ca21chr1	413486	C	t	t	t	t	t	t	t	t	t	t	t	t	t	t	t	t	background	orf19.4525	Thr	Thr
Ca21chr1	413834	A	g	g	g	g	g	g	g	g	g	g	g	g	g	g	g	g	background	orf19.4525	Lys	Lys
Ca21chr1	414069	G	t	t	t	t	t	t	t	t	t	t	t	t	t	t	t	t	background	229	downstream	orf19.4525	43	downstream	orf19.4524
Ca21chr1	414070	T	c	c	c	c	c	c	c	c	c	c	c	c	c	c	c	c	background	230	downstream	orf19.4525	42	downstream	orf19.4524
Ca21chr1	414072	G	t	t	t	t	t	t	t	t	t	t	t	t	t	t	t	t	background	232	downstream	orf19.4525	40	downstream	orf19.4524
Ca21chr1	414088	T	a	a	a	a	a	a	a	a	a	a	a	a	a	a	a	a	background	248	downstream	orf19.4525	24	downstream	orf19.4524
Ca21chr1	414099	C	t	t	t	t	t	t	t	t	t	t	t	t	t	t	t	t	background	259	downstream	orf19.4525	13	downstream	orf19.4524
Ca21chr1	414163	T	c	c	c	c	c	c	c	c	c	c	c	c	c	c	c	c	background	orf19.4524	Leu	Leu
Ca21chr1	414166	A	t	t	t	t	t	t	t	t	t	t	t	t	t	t	t	t	background	orf19.4524	Ile	Ile
Ca21chr1	414187	A	g	g	g	g	g	g	g	g	g	g	g	g	g	g	g	g	background	orf19.4524	Phe	Phe
Ca21chr1	414235	T	g	g	g	g	g	g	g	g	g	g	g	g	g	g	g	g	background	orf19.4524	Val	Val
Ca21chr1	414640	C	t	t	t	t	t	t	t	t	t	t	t	t	t	t	t	t	background	orf19.4524	Ser	Ser
Ca21chr1	414643	C	t	t	t	t	t	t	t	t	t	t	t	t	t	t	t	t	background	orf19.4524	Leu	Leu
Ca21chr1	414682	G	a	a	a	a	a	a	a	a	a	a	a	a	a	a	a	a	background	orf19.4524	Asn	Asn
Ca21chr1	415077	T	g	g	g	g	g	g	g	g	g	g	g	g	g	g	g	g	background	orf19.4524	Arg	Arg
Ca21chr1	415087	C	t	t	t	t	t	t	t	t	t	t	t	t	t	t	t	t	background	orf19.4524	Val	Val
Ca21chr1	415114	G	a	a	a	a	a	a	a	a	a	a	a	a	a	a	a	a	background	orf19.4524	Cys	Cys
Ca21chr1	415363	A	g	g	g	g	g	g	g	g	g	g	g	g	g	g	g	g	background	orf19.4524	Tyr	Tyr
Ca21chr1	415420	G	a	a	a	a	a	a	a	a	a	a	a	a	a	a	a	a	background	orf19.4524	Ala	Ala
Ca21chr1	415426	A	g	g	g	g	g	g	g	g	g	g	g	g	g	g	g	g	background	orf19.4524	Phe	Phe
Ca21chr1	415635	G	a	a	a	a	a	a	a	a	a	a	a	a	a	a	a	a	background	orf19.4524	Pro	Ser
Ca21chr1	415939	T	c	c	c	c	c	c	c	c	c	c	c	c	c	c	c	c	background	orf19.4524	Glu	Glu
Ca21chr1	415975	A	g	g	g	g	g	g	g	g	g	g	g	g	g	g	g	g	background	orf19.4524	Tyr	Tyr
Ca21chr1	416010	C	t	t	t	t	t	t	t	t	t	t	t	t	t	t	t	t	background	orf19.4524	Ala	Thr
Ca21chr1	416089	C	g	g	g	g	g	g	g	g	g	g	g	g	g	g	g	g	background	orf19.4524	Ser	Ser
Ca21chr1	416110	C	t	t	t	t	t	t	t	t	t	t	t	t	t	t	t	t	background	orf19.4524	Pro	Pro
Ca21chr1	416152	A	g	g	g	g	g	g	g	g	g	g	g	g	g	g	g	g	background	orf19.4524	Asn	Asn
Ca21chr1	416347	A	g	g	g	g	g	g	g	g	g	g	g	g	g	g	g	g	background	52	upstream	orf19.4524	128	upstream	orf19.4523
Ca21chr1	416390	T	g	g	g	g	g	g	g	g	g	g	g	g	g	g	g	g	background	95	upstream	orf19.4524	85	upstream	orf19.4523
Ca21chr1	416437	C	t	t	t	t	t	t	t	t	t	t	t	t	t	t	t	t	background	142	upstream	orf19.4524	38	upstream	orf19.4523
Ca21chr1	416549	C	g	g	g	g	g	g	g	g	g	g	g	g	g	g	g	g	background	orf19.4523	Thr	Thr
Ca21chr1	416573	T	c	c	c	c	c	c	c	c	c	c	c	c	c	c	c	c	background	orf19.4523	Ser	Ser
Ca21chr1	416591	C	t	t	t	t	t	t	t	t	t	t	t	t	t	t	t	t	background	orf19.4523	Asn	Asn
Ca21chr1	416599	A	g	g	g	g	g	g	g	g	g	g	g	g	g	g	g	g	background	orf19.4523	Asn	Ser
Ca21chr1	416975	T	c	c	c	c	c	c	c	c	c	c	c	c	c	c	c	c	background	orf19.4523	Asn	Asn
Ca21chr1	417236	G	a	a	a	a	a	a	a	a	a	a	a	a	a	a	a	a	background	orf19.4522	Phe	Phe
Ca21chr1	417491	A	g	g	g	g	g	g	g	g	g	g	g	g	g	g	g	g	background	orf19.4522	Ala	Ala
Ca21chr1	417530	C	t	t	t	t	t	t	t	t	t	t	t	t	t	t	t	t	background	orf19.4522	Arg	Arg
Ca21chr1	417648	C	g	g	g	g	g	g	g	g	g	g	g	g	g	g	g	g	background	104	upstream	orf19.4522	394	downstream	orf19.3661
Ca21chr1	417856	G	t	t	t	t	t	t	t	t	t	t	t	t	t	t	t	t	background	312	upstream	orf19.4522	186	downstream	orf19.3661
Ca21chr1	417869	T	g	g	g	g	g	g	g	g	g	g	g	g	g	g	g	g	background	325	upstream	orf19.4522	173	downstream	orf19.3661
Ca21chr1	417901	G	a	a	a	a	a	a	a	a	a	a	a	a	a	a	a	a	background	357	upstream	orf19.4522	141	downstream	orf19.3661
Ca21chr1	417919	A	g	g	g	g	g	g	g	g	g	g	g	g	g	g	g	g	background	375	upstream	orf19.4522	123	downstream	orf19.3661
Ca21chr1	417920	T	a	a	a	a	a	a	a	a	a	a	a	a	a	a	a	a	background	376	upstream	orf19.4522	122	downstream	orf19.3661
Ca21chr1	417922	T	c	c	c	c	c	c	c	c	c	c	c	c	c	c	c	c	background	378	upstream	orf19.4522	120	downstream	orf19.3661
Ca21chr1	417948	A	t	t	t	t	t	t	t	t	t	t	t	t	t	t	t	t	background	404	upstream	orf19.4522	94	downstream	orf19.3661
Ca21chr1	418087	G	a	a	a	a	a	a	a	a	a	a	a	a	a	a	a	a	background	orf19.3661	Tyr	Tyr
Ca21chr1	418126	A	t	t	t	t	t	t	t	t	t	t	t	t	t	t	t	t	background	orf19.3661	Ala	Ala
Ca21chr1	418159	A	g	g	g	g	g	g	g	g	g	g	g	g	g	g	g	g	background	orf19.3661	Ile	Ile
Ca21chr1	418239	T	a	a	a	a	a	a	a	a	a	a	a	a	a	a	a	a	background	orf19.3661	Thr	Ser
Ca21chr1	418297	T	c	c	c	c	c	c	c	c	c	c	c	c	c	c	c	c	background	orf19.3661	Glu	Glu
Ca21chr1	418321	G	a	a	a	a	a	a	a	a	a	a	a	a	a	a	a	a	background	orf19.3661	Asp	Asp
Ca21chr1	418513	A	g	g	g	g	g	g	g	g	g	g	g	g	g	g	g	g	background	orf19.3661	Ala	Ala
Ca21chr1	418519	A	g	g	g	g	g	g	g	g	g	g	g	g	g	g	g	g	background	orf19.3661	Asn	Asn
Ca21chr1	418873	A	c	c	c	c	c	c	c	c	c	c	c	c	c	c	c	c	background	orf19.3661	Ser	Ser
Ca21chr1	418879	A	g	g	g	g	g	g	g	g	g	g	g	g	g	g	g	g	background	orf19.3661	Val	Val
Ca21chr1	418885	C	t	t	t	t	t	t	t	t	t	t	t	t	t	t	t	t	background	orf19.3661	Ser	Ser
Ca21chr1	418897	A	t	t	t	t	t	t	t	t	t	t	t	t	t	t	t	t	background	orf19.3661	Asp	Glu
Ca21chr1	418903	T	a	a	a	a	a	a	a	a	a	a	a	a	a	a	a	a	background	orf19.3661	Glu	Asp
Ca21chr1	418942	T	g	g	g	g	g	g	g	g	g	g	g	g	g	g	g	g	background	orf19.3661	Thr	Thr
Ca21chr1	418990	A	g	g	g	g	g	g	g	g	g	g	g	g	g	g	g	g	background	orf19.3661	Asp	Asp
Ca21chr1	418993	T	g	g	g	g	g	g	g	g	g	g	g	g	g	g	g	g	background	orf19.3661	Glu	Asp
Ca21chr1	419029	T	c	c	c	c	c	c	c	c	c	c	c	c	c	c	c	c	background	orf19.3661	Glu	Glu
Ca21chr1	419398	T	c	c	c	c	c	c	c	c	c	c	c	c	c	c	c	c	background	orf19.3661	Pro	Pro
Ca21chr1	419413	C	g	g	g	g	g	g	g	g	g	g	g	g	g	g	g	g	background	orf19.3661	Gly	Gly
Ca21chr1	419414	C	t	t	t	t	t	t	t	t	t	t	t	t	t	t	t	t	background	orf19.3661	Gly	Glu
Ca21chr1	419437	C	a	a	a	a	a	a	a	a	a	a	a	a	a	a	a	a	background	orf19.3661	Val	Val
Ca21chr1	419440	A	g	g	g	g	g	g	g	g	g	g	g	g	g	g	g	g	background	orf19.3661	Asp	Asp
Ca21chr1	419723	C	t	t	t	t	t	t	t	t	t	t	t	t	t	t	t	t	background	orf19.3661	Arg	Gln
Ca21chr1	420374	G	a	a	a	a	a	a	a	a	a	a	a	a	a	a	a	a	background	orf19.3661	Ser	Leu
Ca21chr1	420541	A	g	g	g	g	g	g	g	g	g	g	g	g	g	g	g	g	background	25	upstream	orf19.3661	747	downstream	PHO91
Ca21chr1	420562	T	a	a	a	a	a	a	a	a	a	a	a	a	a	a	a	a	background	46	upstream	orf19.3661	726	downstream	PHO91
Ca21chr1	420659	G	a	a	a	a	a	a	a	a	a	a	a	a	a	a	a	a	background	143	upstream	orf19.3661	629	downstream	PHO91
Ca21chr1	420663	G	a	a	a	a	a	a	a	a	a	a	a	a	a	a	a	a	background	147	upstream	orf19.3661	625	downstream	PHO91
Ca21chr1	420716	A	g	g	g	g	g	g	g	g	g	g	g	g	g	g	g	g	background	200	upstream	orf19.3661	572	downstream	PHO91
Ca21chr1	421003	T	c	c	c	c	c	c	c	c	c	c	c	c	c	c	c	c	background	487	upstream	orf19.3661	285	downstream	PHO91
Ca21chr1	421666	A	t	t	t	t	t	t	t	t	t	t	t	t	t	t	t	t	background	PHO91	Thr	Thr
Ca21chr1	421672	G	a	a	a	a	a	a	a	a	a	a	a	a	a	a	a	a	background	PHO91	Ala	Ala
Ca21chr1	421705	A	t	t	t	t	t	t	t	t	t	t	t	t	t	t	t	t	background	PHO91	Ala	Ala
Ca21chr1	421807	T	c	c	c	c	c	c	c	c	c	c	c	c	c	c	c	c	background	PHO91	Val	Val
Ca21chr1	421898	G	a	a	a	a	a	a	a	a	a	a	a	a	a	a	a	a	background	PHO91	Thr	Ile
Ca21chr1	421942	T	c	c	c	c	c	c	c	c	c	c	c	c	c	c	c	c	background	PHO91	Arg	Arg
Ca21chr1	421945	G	a	a	a	a	a	a	a	a	a	a	a	a	a	a	a	a	background	PHO91	Ile	Ile
Ca21chr1	421960	A	t	t	t	t	t	t	t	t	t	t	t	t	t	t	t	t	background	PHO91	Thr	Thr
Ca21chr1	422092	G	a	a	a	a	a	a	a	a	a	a	a	a	a	a	a	a	background	PHO91	Ile	Ile
Ca21chr1	422119	T	c	c	c	c	c	c	c	c	c	c	c	c	c	c	c	c	background	PHO91	Ser	Ser
Ca21chr1	422479	G	a	a	a	a	a	a	a	a	a	a	a	a	a	a	a	a	background	PHO91	Asp	Asp
Ca21chr1	423046	G	a	a	a	a	a	a	a	a	a	a	a	a	a	a	a	a	background	PHO91	Asp	Asp
Ca21chr1	423505	A	g	g	g	g	g	g	g	g	g	g	g	g	g	g	g	g	background	PHO91	Pro	Pro
Ca21chr1	423896	T	a	a	a	a	a	a	a	a	a	a	a	a	a	a	a	a	background	26	upstream	PHO91	2505	upstream	orf19.3663.1
Ca21chr1	424167	T	a	a	a	a	a	a	a	a	a	a	a	a	a	a	a	a	background	297	upstream	PHO91	2234	upstream	orf19.3663.1
Ca21chr1	424311	A	g	g	g	g	g	g	g	g	g	g	g	g	g	g	g	g	background	441	upstream	PHO91	2090	upstream	orf19.3663.1
Ca21chr1	424403	G	a	a	a	a	a	a	a	a	a	a	a	a	a	a	a	a	background	533	upstream	PHO91	1998	upstream	orf19.3663.1
Ca21chr1	424415	A	c	c	c	c	c	c	c	c	c	c	c	c	c	c	c	c	background	545	upstream	PHO91	1986	upstream	orf19.3663.1
Ca21chr1	425036	T	c	c	c	c	c	c	c	c	c	c	c	c	c	c	c	c	background	1166	upstream	PHO91	1365	upstream	orf19.3663.1
Ca21chr1	425226	T	c	c	c	c	c	c	c	c	c	c	c	c	c	c	c	c	background	1356	upstream	PHO91	1175	upstream	orf19.3663.1
Ca21chr1	426651	A	c	c	c	c	c	c	c	c	c	c	c	c	c	c	c	c	background	615	downstream	orf19.3663.1	1215	upstream	HSP31
Ca21chr1	426754	C	a	a	a	a	a	a	a	a	a	a	a	a	a	a	a	a	background	718	downstream	orf19.3663.1	1112	upstream	HSP31
Ca21chr1	426806	T	c	c	c	c	c	c	c	c	c	c	c	c	c	c	c	c	background	770	downstream	orf19.3663.1	1060	upstream	HSP31
Ca21chr1	426931	T	c	c	c	c	c	c	c	c	c	c	c	c	c	c	c	c	background	895	downstream	orf19.3663.1	935	upstream	HSP31
Ca21chr1	427077	A	g	g	g	g	g	g	g	g	g	g	g	g	g	g	g	g	background	1041	downstream	orf19.3663.1	789	upstream	HSP31
Ca21chr1	427079	T	c	c	c	c	c	c	c	c	c	c	c	c	c	c	c	c	background	1043	downstream	orf19.3663.1	787	upstream	HSP31
Ca21chr1	427154	A	t	t	t	t	t	t	t	t	t	t	t	t	t	t	t	t	background	1118	downstream	orf19.3663.1	712	upstream	HSP31
Ca21chr1	427160	G	a	a	a	a	a	a	a	a	a	a	a	a	a	a	a	a	background	1124	downstream	orf19.3663.1	706	upstream	HSP31
Ca21chr1	427161	T	c	c	c	c	c	c	c	c	c	c	c	c	c	c	c	c	background	1125	downstream	orf19.3663.1	705	upstream	HSP31
Ca21chr1	427168	A	t	t	t	t	t	t	t	t	t	t	t	t	t	t	t	t	background	1132	downstream	orf19.3663.1	698	upstream	HSP31
Ca21chr1	427197	A	c	c	c	c	c	c	c	c	c	c	c	c	c	c	c	c	background	1161	downstream	orf19.3663.1	669	upstream	HSP31
Ca21chr1	427248	C	t	t	t	t	t	t	t	t	t	t	t	t	t	t	t	t	background	1212	downstream	orf19.3663.1	618	upstream	HSP31
Ca21chr1	427250	T	c	c	c	c	c	c	c	c	c	c	c	c	c	c	c	c	background	1214	downstream	orf19.3663.1	616	upstream	HSP31
Ca21chr1	427371	G	c	c	c	c	c	c	c	c	c	c	c	c	c	c	c	c	background	1335	downstream	orf19.3663.1	495	upstream	HSP31
Ca21chr1	427385	A	c	c	c	c	c	c	c	c	c	c	c	c	c	c	c	c	background	1349	downstream	orf19.3663.1	481	upstream	HSP31
Ca21chr1	427617	G	t	t	t	t	t	t	t	t	t	t	t	t	t	t	t	t	background	1581	downstream	orf19.3663.1	249	upstream	HSP31
Ca21chr1	427662	A	t	T	T	T	T	T	T	T	T	T	T	T	T	T	T	T	pers	1626	downstream	orf19.3663.1	204	upstream	HSP31
Ca21chr1	427756	A	c	c	c	c	c	c	c	c	c	c	c	c	c	c	c	c	background	1720	downstream	orf19.3663.1	110	upstream	HSP31
Ca21chr1	427785	T	a	a	a	a	a	a	a	a	a	a	a	a	a	a	a	a	background	1749	downstream	orf19.3663.1	81	upstream	HSP31
Ca21chr1	428108	T	c	c	c	c	c	c	c	c	c	c	c	c	c	c	c	c	background	HSP31	Thr	Thr
Ca21chr1	428357	G	a	a	a	a	a	a	a	a	a	a	a	a	a	a	a	a	background	HSP31	Val	Val
Ca21chr1	428694	G	a	a	a	a	a	a	a	a	a	a	a	a	a	a	a	a	background	HSP31	Ala	Thr
Ca21chr1	428786	T	c	c	c	c	c	c	c	c	c	c	c	c	c	c	c	c	background	HSP31	Ala	Ala
Ca21chr1	428789	T	c	c	c	c	c	c	c	c	c	c	c	c	c	c	c	c	background	HSP31	Val	Val
Ca21chr1	428798	C	t	t	t	t	t	t	t	t	t	t	t	t	t	t	t	t	background	HSP31	Thr	Thr
Ca21chr1	428873	A	g	g	g	g	g	g	g	g	g	g	g	g	g	g	g	g	background	12	downstream	HSP31	521	upstream	orf19.3665
Ca21chr1	428877	G	a	a	a	a	a	a	a	a	a	a	a	a	a	a	a	a	background	16	downstream	HSP31	517	upstream	orf19.3665
Ca21chr1	428882	G	c	c	c	c	c	c	c	c	c	c	c	c	c	c	c	c	background	21	downstream	HSP31	512	upstream	orf19.3665
Ca21chr1	428885	A	g	g	g	g	g	g	g	g	g	g	g	g	g	g	g	g	background	24	downstream	HSP31	509	upstream	orf19.3665
Ca21chr1	428893	G	a	a	a	a	a	a	a	a	a	a	a	a	a	a	a	a	background	32	downstream	HSP31	501	upstream	orf19.3665
Ca21chr1	428917	G	t	t	t	t	t	t	t	t	t	t	t	t	t	t	t	t	background	56	downstream	HSP31	477	upstream	orf19.3665
Ca21chr1	428973	G	a	a	a	a	a	a	a	a	a	a	a	a	a	a	a	a	background	112	downstream	HSP31	421	upstream	orf19.3665
Ca21chr1	428977	T	-	-	-	-	-	-	-	c	-	-	-	-	c	-	-	-	trans	116	downstream	HSP31	417	upstream	orf19.3665
Ca21chr1	429126	C	t	t	t	t	t	t	t	t	t	t	t	t	t	t	t	t	background	265	downstream	HSP31	268	upstream	orf19.3665
Ca21chr1	429230	C	t	t	t	t	t	t	t	t	t	t	t	t	t	t	t	t	background	369	downstream	HSP31	164	upstream	orf19.3665
Ca21chr1	429280	G	a	a	a	a	a	a	a	a	a	a	a	a	a	a	a	a	background	419	downstream	HSP31	114	upstream	orf19.3665
Ca21chr1	429341	G	a	a	a	a	a	a	a	a	a	a	a	a	a	a	a	a	background	480	downstream	HSP31	53	upstream	orf19.3665
Ca21chr1	429364	C	t	t	t	t	t	t	t	t	t	t	t	t	t	t	t	t	background	503	downstream	HSP31	30	upstream	orf19.3665
Ca21chr1	429392	C	t	t	t	t	t	t	t	t	t	t	t	t	t	t	t	t	background	531	downstream	HSP31	2	upstream	orf19.3665
Ca21chr1	429514	C	a	a	a	a	a	a	a	a	a	a	a	a	a	a	a	a	background	orf19.3665	Pro	Thr
Ca21chr1	429684	T	a	a	a	a	a	a	a	a	a	a	a	a	a	a	a	a	background	orf19.3665	Leu	Leu
Ca21chr1	429808	C	g	g	g	g	g	g	g	g	g	g	g	g	g	g	g	g	background	orf19.3665	Pro	Ala
Ca21chr1	429951	T	c	c	c	c	c	c	c	c	c	c	c	c	c	c	c	c	background	orf19.3665	Ile	Ile
Ca21chr1	430089	A	c	c	c	c	c	c	c	c	c	c	c	c	c	c	c	c	background	orf19.3665	Ser	Ser
Ca21chr1	430104	A	g	g	g	g	g	g	g	g	g	g	g	g	g	g	g	g	background	orf19.3665	Val	Val
Ca21chr1	430143	C	t	t	t	t	t	t	t	t	t	t	t	t	t	t	t	t	background	orf19.3665	Ile	Ile
Ca21chr1	430191	C	t	t	t	t	t	t	t	t	t	t	t	t	t	t	t	t	background	orf19.3665	Ile	Ile
Ca21chr1	430263	C	t	t	t	t	t	t	t	t	t	t	t	t	t	t	t	t	background	orf19.3665	Thr	Thr
Ca21chr1	430266	C	t	t	t	t	t	t	t	t	t	t	t	t	t	t	t	t	background	orf19.3665	Asp	Asp
Ca21chr1	430815	G	a	a	a	a	a	a	a	a	a	a	a	a	a	a	a	a	background	orf19.3666	Phe	Phe
Ca21chr1	430820	G	c	c	c	c	c	c	c	c	c	c	c	c	c	c	c	c	background	orf19.3666	His	Asp
Ca21chr1	430957	C	t	t	t	t	t	t	t	t	t	t	t	t	t	t	t	t	background	orf19.3666	Gly	Glu
Ca21chr1	431246	A	g	g	g	g	g	g	g	g	g	g	g	g	g	g	g	g	background	orf19.3666	Ser	Pro
Ca21chr1	431805	T	a	a	a	a	a	a	a	a	a	a	a	a	a	a	a	a	background	orf19.3666	Val	Val
Ca21chr1	431856	T	c	c	c	c	c	c	c	c	c	c	c	c	c	c	c	c	background	orf19.3666	Lys	Lys
Ca21chr1	431889	A	g	g	g	g	g	g	g	g	g	g	g	g	g	g	g	g	background	orf19.3666	Val	Val
Ca21chr1	431937	T	c	c	c	c	c	c	c	c	c	c	c	c	c	c	c	c	background	orf19.3666	Gln	Gln
Ca21chr1	431942	T	c	c	c	c	c	c	c	c	c	c	c	c	c	c	c	c	background	orf19.3666	Thr	Ala
Ca21chr1	431965	C	a	a	a	a	a	a	a	a	a	a	a	a	a	a	a	a	background	orf19.3666	Ser	Ile
Ca21chr1	432020	G	a	a	a	a	a	a	a	a	a	a	a	a	a	a	a	a	background	3	upstream	orf19.3666	228	upstream	orf19.3667
Ca21chr1	432033	A	t	t	t	t	t	t	t	t	t	t	t	t	t	t	t	t	background	16	upstream	orf19.3666	215	upstream	orf19.3667
Ca21chr1	432052	G	a	a	a	a	a	a	a	a	a	a	a	a	a	a	a	a	background	35	upstream	orf19.3666	196	upstream	orf19.3667
Ca21chr1	432057	T	g	g	g	g	g	g	g	g	g	g	g	g	g	g	g	g	background	40	upstream	orf19.3666	191	upstream	orf19.3667
Ca21chr1	432061	C	t	t	t	t	t	t	t	t	t	t	t	t	t	t	t	t	background	44	upstream	orf19.3666	187	upstream	orf19.3667
Ca21chr1	432070	G	a	a	a	a	a	a	a	a	a	a	a	a	a	a	a	a	background	53	upstream	orf19.3666	178	upstream	orf19.3667
Ca21chr1	432074	C	t	t	t	t	t	t	t	t	t	t	t	t	t	t	t	t	background	57	upstream	orf19.3666	174	upstream	orf19.3667
Ca21chr1	432075	A	g	g	g	g	g	g	g	g	g	g	g	g	g	g	g	g	background	58	upstream	orf19.3666	173	upstream	orf19.3667
Ca21chr1	432076	T	c	c	c	c	c	c	c	c	c	c	c	c	c	c	c	c	background	59	upstream	orf19.3666	172	upstream	orf19.3667
Ca21chr1	432079	T	a	a	a	a	a	a	a	a	a	a	a	a	a	a	a	a	background	62	upstream	orf19.3666	169	upstream	orf19.3667
Ca21chr1	432092	C	t	t	t	t	t	t	t	t	t	t	t	t	t	t	t	t	background	75	upstream	orf19.3666	156	upstream	orf19.3667
Ca21chr1	432102	A	g	g	g	g	g	g	g	g	g	g	g	g	g	g	g	g	background	85	upstream	orf19.3666	146	upstream	orf19.3667
Ca21chr1	432106	T	a	a	a	a	a	a	a	a	a	a	a	a	a	a	a	a	background	89	upstream	orf19.3666	142	upstream	orf19.3667
Ca21chr1	432116	A	t	t	t	t	t	t	t	t	t	t	t	t	t	t	t	t	background	99	upstream	orf19.3666	132	upstream	orf19.3667
Ca21chr1	432117	G	a	a	a	a	a	a	a	a	a	a	a	a	a	a	a	a	background	100	upstream	orf19.3666	131	upstream	orf19.3667
Ca21chr1	432120	A	g	g	g	g	g	g	g	g	g	g	g	g	g	g	g	g	background	103	upstream	orf19.3666	128	upstream	orf19.3667
Ca21chr1	432135	G	a	a	a	a	a	a	a	a	a	a	a	a	a	a	a	a	background	118	upstream	orf19.3666	113	upstream	orf19.3667
Ca21chr1	432180	C	t	t	t	t	t	t	t	t	t	t	t	t	t	t	t	t	background	163	upstream	orf19.3666	68	upstream	orf19.3667
Ca21chr1	432427	T	c	c	c	c	c	c	c	c	c	c	c	c	c	c	c	c	background	orf19.3667	Asp	Asp
Ca21chr1	432495	T	c	c	c	c	c	c	c	c	c	c	c	c	c	c	c	c	background	orf19.3667	Ile	Thr
Ca21chr1	432730	T	c	c	c	c	c	c	c	c	c	c	c	c	c	c	c	c	background	orf19.3667	Ile	Ile
Ca21chr1	433032	C	t	t	t	t	t	t	t	t	t	t	t	t	t	t	t	t	background	orf19.3667	Ser	Phe
Ca21chr1	433150	A	t	t	t	t	t	t	t	t	t	t	t	t	t	t	t	t	background	orf19.3667	Gly	Gly
Ca21chr1	433273	A	g	g	g	g	g	g	g	g	g	g	g	g	g	g	g	g	background	orf19.3667	Thr	Thr
Ca21chr1	433305	C	g	g	g	g	g	g	g	g	g	g	g	g	g	g	g	g	background	orf19.3667	Ser	Cys
Ca21chr1	433636	A	g	g	g	g	g	g	g	g	g	g	g	g	g	g	g	g	background	orf19.3667	Leu	Leu
Ca21chr1	433674	G	A	A	A	A	A	A	A	A	A	A	A	A	A	A	A	A	background	orf19.3667	Gly	Glu
Ca21chr1	433746	A	g	g	g	g	g	g	g	g	g	g	g	g	g	g	g	g	background	orf19.3667	His	Arg
Ca21chr1	433819	G	a	a	a	a	a	a	a	a	a	a	a	a	a	a	a	a	background	orf19.3667	Glu	Glu
Ca21chr1	433824	G	a	a	a	a	a	a	a	a	a	a	a	a	a	a	a	a	background	orf19.3667	Arg	Lys
Ca21chr1	433828	G	a	a	a	a	a	a	a	a	a	a	a	a	a	a	a	a	background	orf19.3667	Glu	Glu
Ca21chr1	433876	A	t	t	t	t	t	t	t	t	t	t	t	t	t	t	t	t	background	12	downstream	orf19.3667	559	downstream	HGT2
Ca21chr1	433891	A	t	t	t	t	t	t	t	t	t	t	t	t	t	t	t	t	background	27	downstream	orf19.3667	544	downstream	HGT2
Ca21chr1	433917	G	a	a	a	a	a	a	a	a	a	a	a	a	a	a	a	a	background	53	downstream	orf19.3667	518	downstream	HGT2
Ca21chr1	433919	A	g	g	g	g	g	g	g	g	g	g	g	g	g	g	g	g	background	55	downstream	orf19.3667	516	downstream	HGT2
Ca21chr1	433926	C	t	t	t	t	t	t	t	t	t	t	t	t	t	t	t	t	background	62	downstream	orf19.3667	509	downstream	HGT2
Ca21chr1	434003	C	t	t	t	t	t	t	t	t	t	t	t	t	t	t	t	t	background	139	downstream	orf19.3667	432	downstream	HGT2
Ca21chr1	434007	T	g	g	g	g	g	g	g	g	g	g	g	g	g	g	g	g	background	143	downstream	orf19.3667	428	downstream	HGT2
Ca21chr1	434008	G	a	a	a	a	a	a	a	a	a	a	a	a	a	a	a	a	background	144	downstream	orf19.3667	427	downstream	HGT2
Ca21chr1	434010	C	g	g	g	g	g	g	g	g	g	g	g	g	g	g	g	g	background	146	downstream	orf19.3667	425	downstream	HGT2
Ca21chr1	434023	C	t	t	t	t	t	t	t	t	t	t	t	t	t	t	t	t	background	159	downstream	orf19.3667	412	downstream	HGT2
Ca21chr1	434160	A	g	g	g	g	g	g	g	g	g	g	g	g	g	g	g	g	background	296	downstream	orf19.3667	275	downstream	HGT2
Ca21chr1	434162	T	a	a	a	a	a	a	a	a	a	a	a	a	a	a	a	a	background	298	downstream	orf19.3667	273	downstream	HGT2
Ca21chr1	434230	T	g	g	g	g	g	g	g	g	g	g	g	g	g	g	g	g	background	366	downstream	orf19.3667	205	downstream	HGT2
Ca21chr1	434250	T	c	c	c	c	c	c	c	c	c	c	c	c	c	c	c	c	background	386	downstream	orf19.3667	185	downstream	HGT2
Ca21chr1	434330	T	a	a	a	a	a	a	a	a	a	a	a	a	a	a	a	a	background	466	downstream	orf19.3667	105	downstream	HGT2
Ca21chr1	434900	A	g	g	g	g	g	g	g	g	g	g	g	g	g	g	g	g	background	HGT2	Ser	Ser
Ca21chr1	434903	A	g	g	g	g	g	g	g	g	g	g	g	g	g	g	g	g	background	HGT2	Ala	Ala
Ca21chr1	434933	G	a	a	a	a	a	a	a	a	a	a	a	a	a	a	a	a	background	HGT2	Asn	Asn
Ca21chr1	434939	T	a	a	a	a	a	a	a	a	a	a	a	a	a	a	a	a	background	HGT2	Ser	Ser
Ca21chr1	434954	A	c	c	c	c	c	c	c	c	c	c	c	c	c	c	c	c	background	HGT2	Asp	Glu
Ca21chr1	435218	G	t	t	t	t	t	t	t	t	t	t	t	t	t	t	t	t	background	HGT2	Ala	Ala
Ca21chr1	435644	A	g	g	g	g	g	g	g	g	g	g	g	g	g	g	g	g	background	HGT2	Ala	Ala
Ca21chr1	436384	A	C	C	C	C	C	C	C	C	C	C	C	C	C	C	C	C	background	312	upstream	HGT2	6088	downstream	SHA3
[truncated: 81,565 more rows]

## Sheet: (a) Patient 7
Chromosome	Position on Chromosome	Reference Base (SC5314)	412	2307	Status
Ca21chr1	61	T	C	c	pers	3998	upstream	orf19.6115
Ca21chr1	84	C	G	G	background	3975	upstream	orf19.6115
Ca21chr1	109	C	T	T	background	3950	upstream	orf19.6115
Ca21chr1	115	A	T	T	background	3944	upstream	orf19.6115
Ca21chr1	120	C	T	T	background	3939	upstream	orf19.6115
Ca21chr1	277	T	A	A	background	3782	upstream	orf19.6115
Ca21chr1	295	C	T	T	background	3764	upstream	orf19.6115
Ca21chr1	296	C	T	T	background	3763	upstream	orf19.6115
Ca21chr1	319	C	T	T	background	3740	upstream	orf19.6115
Ca21chr1	1093	A	G	G	background	2966	upstream	orf19.6115
Ca21chr1	1161	C	A	A	background	2898	upstream	orf19.6115
Ca21chr1	1183	T	C	C	background	2876	upstream	orf19.6115
Ca21chr1	1532	A	T	T	background	2527	upstream	orf19.6115
Ca21chr1	1538	C	T	T	background	2521	upstream	orf19.6115
Ca21chr1	1546	A	G	G	background	2513	upstream	orf19.6115
Ca21chr1	1560	T	A	A	background	2499	upstream	orf19.6115
Ca21chr1	1860	C	A	A	background	2199	upstream	orf19.6115
Ca21chr1	1875	A	G	G	background	2184	upstream	orf19.6115
Ca21chr1	1914	A	T	T	background	2145	upstream	orf19.6115
Ca21chr1	1919	C	T	T	background	2140	upstream	orf19.6115
Ca21chr1	1936	G	A	A	background	2123	upstream	orf19.6115
Ca21chr1	5585	C	T	T	background	865	upstream	orf19.6114	3012	downstream	orf19.6113
Ca21chr1	6046	T	c	c	background	1326	upstream	orf19.6114	2551	downstream	orf19.6113
Ca21chr1	6047	T	c	c	background	1327	upstream	orf19.6114	2550	downstream	orf19.6113
Ca21chr1	6063	G	a	a	background	1343	upstream	orf19.6114	2534	downstream	orf19.6113
Ca21chr1	6447	T	C	C	background	1727	upstream	orf19.6114	2150	downstream	orf19.6113
Ca21chr1	6473	A	G	G	background	1753	upstream	orf19.6114	2124	downstream	orf19.6113
Ca21chr1	6567	G	a	a	background	1847	upstream	orf19.6114	2030	downstream	orf19.6113
Ca21chr1	6570	C	t	t	background	1850	upstream	orf19.6114	2027	downstream	orf19.6113
Ca21chr1	6639	G	-	t	pers	1919	upstream	orf19.6114	1958	downstream	orf19.6113
Ca21chr1	6783	C	-	g	pers	2063	upstream	orf19.6114	1814	downstream	orf19.6113
Ca21chr1	6817	A	-	c	pers	2097	upstream	orf19.6114	1780	downstream	orf19.6113
Ca21chr1	6835	G	-	t	pers	2115	upstream	orf19.6114	1762	downstream	orf19.6113
Ca21chr1	6840	A	-	g	pers	2120	upstream	orf19.6114	1757	downstream	orf19.6113
Ca21chr1	7092	A	T	T	background	2372	upstream	orf19.6114	1505	downstream	orf19.6113
Ca21chr1	10403	C	g	g	background	1495	upstream	orf19.6113	315	upstream	CTA2
Ca21chr1	12735	T	C	C	background	TUP1	Ile	Ile
Ca21chr1	19846	G	C	C	background	orf19.6094	Asp	Glu
Ca21chr1	24668	G	A	A	background	KEL1	Ser	Asn
Ca21chr1	31147	C	A	A	background	LEU4	Val	Val
Ca21chr1	42187	G	T	-	pers	14	upstream	tT(AGU)6	419	upstream	orf19.6079
Ca21chr1	42188	T	G	g	pers	15	upstream	tT(AGU)6	418	upstream	orf19.6079
Ca21chr1	42189	T	A	-	pers	16	upstream	tT(AGU)6	417	upstream	orf19.6079
Ca21chr1	42191	T	-	A	pers	18	upstream	tT(AGU)6	415	upstream	orf19.6079
Ca21chr1	42194	A	-	T	pers	21	upstream	tT(AGU)6	412	upstream	orf19.6079
Ca21chr1	42662	A	C	C	background	orf19.6079	Ile	Ile
Ca21chr1	42749	G	c	C	pers	orf19.6079	Lys	Asn
Ca21chr1	42755	G	a	a	background	orf19.6079	Lys	Lys
Ca21chr1	42761	A	T	t	pers	orf19.6079	Gly	Gly
Ca21chr1	43316	G	T	T	background	orf19.6079	Ser	Ser
Ca21chr1	43335	G	A	A	background	orf19.6079	Val	Ile
Ca21chr1	43354	T	C	C	background	orf19.6079	Ile	Thr
Ca21chr1	43355	C	T	T	background	orf19.6079	Ile	Ile
Ca21chr1	43427	T	C	C	background	orf19.6079	Ala	Ala
Ca21chr1	43432	A	G	G	background	orf19.6079	Tyr	Cys
Ca21chr1	43452	C	T	T	background	orf19.6079	His	Tyr
Ca21chr1	43867	A	G	-	pers	POL93	Thr	Ala
Ca21chr1	43889	C	T	-	pers	POL93	Ala	Val
Ca21chr1	43901	A	G	-	pers	POL93	Asp	Gly
Ca21chr1	43914	T	C	-	pers	POL93	Asp	Asp
Ca21chr1	43936	A	G	-	pers	POL93	Thr	Ala
Ca21chr1	44820	A	G	G	background	POL93	Leu	Leu
Ca21chr1	44841	A	G	G	background	POL93	Val	Val
Ca21chr1	44937	C	T	T	background	POL93	Ala	Ala
Ca21chr1	45141	A	T	-	pers	POL93	Arg	Arg
Ca21chr1	45153	T	G	-	pers	POL93	Gly	Gly
Ca21chr1	45168	C	T	-	pers	POL93	Tyr	Tyr
Ca21chr1	46161	A	t	-	pers	396	downstream	POL93	643	upstream	orf19.6077
Ca21chr1	46163	A	t	t	background	398	downstream	POL93	641	upstream	orf19.6077
Ca21chr1	46165	T	g	g	background	400	downstream	POL93	639	upstream	orf19.6077
Ca21chr1	46166	A	t	t	background	401	downstream	POL93	638	upstream	orf19.6077
Ca21chr1	46308	C	G	G	background	543	downstream	POL93	496	upstream	orf19.6077
Ca21chr1	46451	A	G	G	background	686	downstream	POL93	353	upstream	orf19.6077
Ca21chr1	46731	C	A	A	background	966	downstream	POL93	73	upstream	orf19.6077
Ca21chr1	49336	T	C	C	background	orf19.6075	Lys	Arg
Ca21chr1	49971	G	C	C	background	127	upstream	orf19.6075	27	upstream	HBR1
Ca21chr1	54567	C	T	T	background	124	downstream	CDC13	271	downstream	orf19.6071
Ca21chr1	55245	G	A	A	background	orf19.6071	Leu	Leu
Ca21chr1	59317	C	T	T	background	2242	upstream	orf19.6071	33	upstream	ENA2
Ca21chr1	61755	A	G	G	background	ENA2	Arg	Arg
Ca21chr1	65656	T	C	C	background	orf19.6066	Lys	Glu
Ca21chr1	70774	G	C	C	background	orf19.6064	Leu	Phe
Ca21chr1	72926	C	T	T	background	orf19.6062.3	Ser	Asn
Ca21chr1	77212	A	G	G	background	GCN20	Tyr	Tyr
Ca21chr1	77395	T	C	C	background	GCN20	Glu	Glu
Ca21chr1	77695	G	A	A	background	GCN20	Ile	Ile
Ca21chr1	78363	A	G	G	background	TTR1	Phe	Phe
Ca21chr1	78918	G	A	A	background	GLO1	Thr	Thr
Ca21chr1	80145	T	G	G	background	orf19.6057	Val	Val
Ca21chr1	85675	T	C	C	background	orf19.6054	Ala	Ala
Ca21chr1	86396	G	A	A	background	orf19.6054	Thr	Ile
Ca21chr1	86401	C	T	T	background	orf19.6054	Thr	Thr
Ca21chr1	86467	G	T	T	background	orf19.6054	Arg	Arg
Ca21chr1	89036	A	G	G	background	CIS2	Asn	Ser
Ca21chr1	92147	A	C	C	background	orf19.6049	Cys	Gly
Ca21chr1	93604	T	A	A	background	orf19.6049	Asn	Ile
Ca21chr1	96348	T	C	C	background	TUF1	Asp	Asp
Ca21chr1	96660	G	A	A	background	165	downstream	TUF1	157	upstream	APC1
Ca21chr1	96802	A	T	T	background	307	downstream	TUF1	15	upstream	APC1
Ca21chr1	96833	G	A	A	background	APC1	Gly	Asp
Ca21chr1	96834	C	T	T	background	APC1	Gly	Gly
Ca21chr1	96841	A	C	C	background	APC1	Ile	Leu
Ca21chr1	97098	T	C	C	background	APC1	His	His
Ca21chr1	97386	C	G	G	background	APC1	Ser	Ser
Ca21chr1	97423	A	G	G	background	APC1	Ser	Gly
Ca21chr1	98691	T	C	C	background	APC1	Thr	Thr
Ca21chr1	98748	G	A	A	background	APC1	Gly	Gly
Ca21chr1	98913	G	A	A	background	APC1	Lys	Lys
Ca21chr1	98929	T	C	C	background	APC1	Phe	Leu
Ca21chr1	98931	C	T	T	background	APC1	Phe	Phe
Ca21chr1	98934	G	A	A	background	APC1	Leu	Leu
Ca21chr1	98940	A	G	G	background	APC1	Ala	Ala
Ca21chr1	99120	A	G	G	background	APC1	Thr	Thr
Ca21chr1	100214	T	C	C	background	APC1	Val	Ala
Ca21chr1	109532	A	G	G	background	RPO41	Ile	Ile
Ca21chr1	111133	A	T	T	background	105	upstream	RPO41	439	downstream	SNF7
Ca21chr1	115359	A	G	G	background	orf19.6038	Ile	Thr
Ca21chr1	115474	T	C	C	background	orf19.6038	Lys	Glu
Ca21chr1	115493	T	A	A	background	orf19.6038	Ser	Ser
Ca21chr1	115501	T	C	C	background	orf19.6038	Arg	Gly
Ca21chr1	115526	A	G	G	background	orf19.6038	Asp	Asp
Ca21chr1	115529	A	G	G	background	orf19.6038	Asn	Asn
Ca21chr1	115567	C	T	T	background	orf19.6038	Glu	Lys
Ca21chr1	115610	T	C	C	background	orf19.6038	Lys	Lys
Ca21chr1	115622	A	G	G	background	orf19.6038	Phe	Phe
Ca21chr1	116878	G	A	A	background	999	upstream	orf19.6038	442	upstream	ASM3
Ca21chr1	122465	G	T	T	background	RIC1	Ala	Ser
Ca21chr1	123464	A	G	G	background	32	downstream	orf19.6035	405	downstream	TUB2
Ca21chr1	126513	G	A	A	background	916	upstream	TUB2	8	upstream	tP(UGG)3
Ca21chr1	126636	T	C	C	background	24	downstream	tP(UGG)3	154	downstream	CMP1
Ca21chr1	126645	T	C	C	background	33	downstream	tP(UGG)3	145	downstream	CMP1
Ca21chr1	126784	G	A	A	background	172	downstream	tP(UGG)3	6	downstream	CMP1
Ca21chr1	126970	A	G	G	background	CMP1	Thr	Thr
Ca21chr1	127176	C	A	A	background	CMP1	Ala	Ser
Ca21chr1	129767	G	A	A	background	SPE1	Ser	Leu
Ca21chr1	130615	A	G	G	background	SPE1	Ile	Ile
Ca21chr1	130704	T	C	C	background	24	upstream	SPE1	708	downstream	VPS27
Ca21chr1	131139	C	T	T	background	459	upstream	SPE1	273	downstream	VPS27
Ca21chr1	131325	A	G	G	background	645	upstream	SPE1	87	downstream	VPS27
Ca21chr1	136376	G	A	A	background	ROT1	Phe	Phe
Ca21chr1	136488	A	G	G	background	50	upstream	ROT1	2091	downstream	HGC1
Ca21chr1	136742	A	G	G	background	304	upstream	ROT1	1837	downstream	HGC1
Ca21chr1	136999	C	T	T	background	561	upstream	ROT1	1580	downstream	HGC1
Ca21chr1	137128	C	A	A	background	690	upstream	ROT1	1451	downstream	HGC1
Ca21chr1	137142	C	G	G	background	704	upstream	ROT1	1437	downstream	HGC1
Ca21chr1	137180	T	A	A	background	742	upstream	ROT1	1399	downstream	HGC1
Ca21chr1	137307	T	G	G	background	869	upstream	ROT1	1272	downstream	HGC1
Ca21chr1	137501	T	C	C	background	1063	upstream	ROT1	1078	downstream	HGC1
Ca21chr1	137613	G	A	A	background	1175	upstream	ROT1	966	downstream	HGC1
Ca21chr1	137673	G	T	T	background	1235	upstream	ROT1	906	downstream	HGC1
Ca21chr1	137681	A	C	C	background	1243	upstream	ROT1	898	downstream	HGC1
Ca21chr1	137739	G	A	A	background	1301	upstream	ROT1	840	downstream	HGC1
Ca21chr1	138018	T	A	A	background	1580	upstream	ROT1	561	downstream	HGC1
Ca21chr1	138440	A	T	T	background	2002	upstream	ROT1	139	downstream	HGC1
Ca21chr1	140211	A	G	G	background	HGC1	Ile	Ile
Ca21chr1	140253	G	A	A	background	HGC1	His	His
Ca21chr1	140283	G	A	A	background	HGC1	Asp	Asp
Ca21chr1	140412	T	A	A	background	HGC1	Gln	His
Ca21chr1	142253	A	C	C	background	1317	upstream	HGC1	8361	upstream	orf19.6027
Ca21chr1	142652	A	G	G	background	1716	upstream	HGC1	7962	upstream	orf19.6027
Ca21chr1	142654	A	G	G	background	1718	upstream	HGC1	7960	upstream	orf19.6027
Ca21chr1	144136	T	g	g	background	3200	upstream	HGC1	6478	upstream	orf19.6027
Ca21chr1	145613	G	T	T	background	4677	upstream	HGC1	5001	upstream	orf19.6027
Ca21chr1	146113	T	A	A	background	5177	upstream	HGC1	4501	upstream	orf19.6027
Ca21chr1	146116	G	A	A	background	5180	upstream	HGC1	4498	upstream	orf19.6027
Ca21chr1	146478	C	T	T	background	5542	upstream	HGC1	4136	upstream	orf19.6027
Ca21chr1	146533	C	T	T	background	5597	upstream	HGC1	4081	upstream	orf19.6027
Ca21chr1	146557	G	T	T	background	5621	upstream	HGC1	4057	upstream	orf19.6027
Ca21chr1	147060	C	T	T	background	6124	upstream	HGC1	3554	upstream	orf19.6027
Ca21chr1	147062	G	A	A	background	6126	upstream	HGC1	3552	upstream	orf19.6027
Ca21chr1	147074	A	T	T	background	6138	upstream	HGC1	3540	upstream	orf19.6027
Ca21chr1	147077	T	C	C	background	6141	upstream	HGC1	3537	upstream	orf19.6027
Ca21chr1	147198	A	C	C	background	6262	upstream	HGC1	3416	upstream	orf19.6027
Ca21chr1	147248	A	G	G	background	6312	upstream	HGC1	3366	upstream	orf19.6027
Ca21chr1	147354	T	G	G	background	6418	upstream	HGC1	3260	upstream	orf19.6027
Ca21chr1	147651	C	T	T	background	6715	upstream	HGC1	2963	upstream	orf19.6027
Ca21chr1	147967	T	-	g	pers	7031	upstream	HGC1	2647	upstream	orf19.6027
Ca21chr1	147980	A	t	-	pers	7044	upstream	HGC1	2634	upstream	orf19.6027
Ca21chr1	148013	C	-	t	pers	7077	upstream	HGC1	2601	upstream	orf19.6027
Ca21chr1	148082	C	T	T	background	7146	upstream	HGC1	2532	upstream	orf19.6027
Ca21chr1	148181	T	A	A	background	7245	upstream	HGC1	2433	upstream	orf19.6027
Ca21chr1	148589	G	A	A	background	7653	upstream	HGC1	2025	upstream	orf19.6027
Ca21chr1	148592	A	C	C	background	7656	upstream	HGC1	2022	upstream	orf19.6027
Ca21chr1	148657	T	C	C	background	7721	upstream	HGC1	1957	upstream	orf19.6027
Ca21chr1	148680	G	A	A	background	7744	upstream	HGC1	1934	upstream	orf19.6027
Ca21chr1	149376	A	G	G	background	8440	upstream	HGC1	1238	upstream	orf19.6027
Ca21chr1	149426	A	-	c	pers	8490	upstream	HGC1	1188	upstream	orf19.6027
Ca21chr1	149688	T	C	C	background	8752	upstream	HGC1	926	upstream	orf19.6027
Ca21chr1	149719	A	G	G	background	8783	upstream	HGC1	895	upstream	orf19.6027
Ca21chr1	149786	T	A	A	background	8850	upstream	HGC1	828	upstream	orf19.6027
Ca21chr1	150096	T	A	A	background	9160	upstream	HGC1	518	upstream	orf19.6027
Ca21chr1	150334	C	T	T	background	9398	upstream	HGC1	280	upstream	orf19.6027
Ca21chr1	150344	T	C	C	background	9408	upstream	HGC1	270	upstream	orf19.6027
Ca21chr1	150516	C	T	T	background	9580	upstream	HGC1	98	upstream	orf19.6027
Ca21chr1	150586	C	T	T	background	9650	upstream	HGC1	28	upstream	orf19.6027
Ca21chr1	150591	C	T	T	background	9655	upstream	HGC1	23	upstream	orf19.6027
Ca21chr1	150739	G	T	T	background	orf19.6027	Lys	Asn
Ca21chr1	150810	G	-	a	pers	orf19.6027	Gly	Asp
Ca21chr1	150816	A	-	g	pers	orf19.6027	Asp	Gly
Ca21chr1	150830	T	C	C	background	orf19.6027	Leu	Ser
Ca21chr1	150831	T	C	C	background	orf19.6027	Leu	Ser
Ca21chr1	150839	A	G	G	background	orf19.6027	Asn	Asp
Ca21chr1	150842	A	G	G	background	orf19.6027	Asn	Asp
Ca21chr1	151586	T	A	A	background	orf19.6027	Tyr	Asn
Ca21chr1	151589	T	G	G	background	orf19.6027	Cys	Gly
Ca21chr1	151606	T	C	C	background	orf19.6027	Ile	Ile
Ca21chr1	151706	T	C	C	background	orf19.6027	Trp	Arg
Ca21chr1	152302	T	A	A	background	588	downstream	orf19.6027	2336	downstream	ERG2
Ca21chr1	152526	A	G	G	background	812	downstream	orf19.6027	2112	downstream	ERG2
Ca21chr1	152631	A	g	g	background	917	downstream	orf19.6027	2007	downstream	ERG2
Ca21chr1	152658	T	C	C	background	944	downstream	orf19.6027	1980	downstream	ERG2
Ca21chr1	152660	G	A	A	background	946	downstream	orf19.6027	1978	downstream	ERG2
Ca21chr1	152793	T	C	C	background	1079	downstream	orf19.6027	1845	downstream	ERG2
Ca21chr1	153124	G	T	T	background	1410	downstream	orf19.6027	1514	downstream	ERG2
Ca21chr1	153172	G	T	T	background	1458	downstream	orf19.6027	1466	downstream	ERG2
Ca21chr1	153261	T	C	C	background	1547	downstream	orf19.6027	1377	downstream	ERG2
Ca21chr1	153270	A	T	T	background	1556	downstream	orf19.6027	1368	downstream	ERG2
Ca21chr1	153490	G	A	A	background	1776	downstream	orf19.6027	1148	downstream	ERG2
Ca21chr1	153617	A	T	T	background	1903	downstream	orf19.6027	1021	downstream	ERG2
Ca21chr1	153749	C	t	t	background	2035	downstream	orf19.6027	889	downstream	ERG2
Ca21chr1	153754	C	t	t	background	2040	downstream	orf19.6027	884	downstream	ERG2
Ca21chr1	153849	A	G	G	background	2135	downstream	orf19.6027	789	downstream	ERG2
Ca21chr1	154047	G	A	A	background	2333	downstream	orf19.6027	591	downstream	ERG2
Ca21chr1	154115	A	G	G	background	2401	downstream	orf19.6027	523	downstream	ERG2
Ca21chr1	154159	G	A	A	background	2445	downstream	orf19.6027	479	downstream	ERG2
Ca21chr1	154234	T	A	A	background	2520	downstream	orf19.6027	404	downstream	ERG2
Ca21chr1	154256	A	C	C	background	2542	downstream	orf19.6027	382	downstream	ERG2
Ca21chr1	154462	T	A	A	background	2748	downstream	orf19.6027	176	downstream	ERG2
Ca21chr1	154572	A	G	G	background	2858	downstream	orf19.6027	66	downstream	ERG2
Ca21chr1	154606	T	A	A	background	2892	downstream	orf19.6027	32	downstream	ERG2
Ca21chr1	155149	G	A	A	background	ERG2	Pro	Leu
Ca21chr1	155307	G	A	A	background	16	upstream	ERG2	141	upstream	orf19.6025
Ca21chr1	155308	T	C	C	background	17	upstream	ERG2	140	upstream	orf19.6025
Ca21chr1	155709	G	A	A	background	orf19.6025	Glu	Lys
Ca21chr1	155730	G	T	T	background	orf19.6025	Val	Leu
Ca21chr1	155846	A	T	T	background	orf19.6025	Thr	Thr
Ca21chr1	155921	C	T	T	background	orf19.6025	Asp	Asp
Ca21chr1	156044	C	T	T	background	orf19.6025	Ile	Ile
Ca21chr1	156340	T	C	C	background	11	downstream	orf19.6025	308	upstream	orf19.6024
Ca21chr1	156380	C	T	T	background	51	downstream	orf19.6025	268	upstream	orf19.6024
Ca21chr1	156384	C	T	T	background	55	downstream	orf19.6025	264	upstream	orf19.6024
Ca21chr1	156464	G	A	A	background	135	downstream	orf19.6025	184	upstream	orf19.6024
Ca21chr1	156591	C	T	T	background	262	downstream	orf19.6025	57	upstream	orf19.6024
Ca21chr1	156593	C	T	T	background	264	downstream	orf19.6025	55	upstream	orf19.6024
Ca21chr1	156788	C	T	T	background	orf19.6024	Ile	Ile
Ca21chr1	156875	A	G	G	background	orf19.6024	Ile	Met
Ca21chr1	157253	A	T	T	background	orf19.6024	Glu	Asp
Ca21chr1	157263	G	C	C	background	orf19.6024	Glu	Gln
Ca21chr1	157332	A	G	G	background	orf19.6024	Ser	Gly
Ca21chr1	157377	T	C	C	background	orf19.6024	Tyr	His
Ca21chr1	157876	A	G	G	background	182	downstream	orf19.6024	853	upstream	orf19.6023
Ca21chr1	157965	A	G	G	background	271	downstream	orf19.6024	764	upstream	orf19.6023
Ca21chr1	158065	T	C	C	background	371	downstream	orf19.6024	664	upstream	orf19.6023
Ca21chr1	158172	C	T	T	background	478	downstream	orf19.6024	557	upstream	orf19.6023
Ca21chr1	158428	G	T	T	background	734	downstream	orf19.6024	301	upstream	orf19.6023
Ca21chr1	158478	C	T	T	background	784	downstream	orf19.6024	251	upstream	orf19.6023
Ca21chr1	158508	G	T	T	background	814	downstream	orf19.6024	221	upstream	orf19.6023
Ca21chr1	158523	A	G	G	background	829	downstream	orf19.6024	206	upstream	orf19.6023
Ca21chr1	158561	G	T	T	background	867	downstream	orf19.6024	168	upstream	orf19.6023
Ca21chr1	158582	C	A	A	background	888	downstream	orf19.6024	147	upstream	orf19.6023
Ca21chr1	158595	C	A	A	background	901	downstream	orf19.6024	134	upstream	orf19.6023
Ca21chr1	158995	G	A	A	background	orf19.6023	Arg	Arg
Ca21chr1	159025	G	A	A	background	orf19.6023	Gly	Gly
Ca21chr1	159172	T	A	A	background	orf19.6023	Thr	Thr
Ca21chr1	159181	T	A	A	background	orf19.6023	Ser	Ser
Ca21chr1	159268	G	A	A	background	orf19.6023	Met	Ile
Ca21chr1	159529	G	A	A	background	orf19.6023	Glu	Glu
Ca21chr1	159930	A	G	G	background	orf19.6023	Asn	Ser
Ca21chr1	160157	G	T	T	background	orf19.6023	Ala	Ser
Ca21chr1	160234	A	T	T	background	orf19.6023	Arg	Arg
Ca21chr1	160780	A	C	C	background	252	downstream	orf19.6023	166	downstream	orf19.6022
Ca21chr1	160945	G	A	A	background	417	downstream	orf19.6023	1	downstream	orf19.6022
Ca21chr1	161216	C	T	T	background	orf19.6022	Met	Ile
Ca21chr1	161286	T	G	G	background	orf19.6022	Asn	Thr
Ca21chr1	161421	C	T	T	background	orf19.6022	Gly	Asp
Ca21chr1	161788	T	C	C	background	orf19.6022	Asn	Asp
Ca21chr1	161957	A	G	G	background	orf19.6022	Ile	Ile
Ca21chr1	162052	T	G	G	background	orf19.6022	Thr	Pro
Ca21chr1	162368	C	T	T	background	orf19.6022	Ser	Ser
Ca21chr1	162554	G	A	A	background	orf19.6022	Pro	Pro
Ca21chr1	165447	C	T	T	background	2771	upstream	orf19.6022	1637	upstream	IHD2
Ca21chr1	165454	T	C	C	background	2778	upstream	orf19.6022	1630	upstream	IHD2
Ca21chr1	165465	A	G	G	background	2789	upstream	orf19.6022	1619	upstream	IHD2
Ca21chr1	165526	A	G	G	background	2850	upstream	orf19.6022	1558	upstream	IHD2
Ca21chr1	165554	T	C	C	background	2878	upstream	orf19.6022	1530	upstream	IHD2
Ca21chr1	165678	C	T	T	background	3002	upstream	orf19.6022	1406	upstream	IHD2
Ca21chr1	165712	G	A	A	background	3036	upstream	orf19.6022	1372	upstream	IHD2
Ca21chr1	165813	C	T	T	background	3137	upstream	orf19.6022	1271	upstream	IHD2
Ca21chr1	165815	C	T	T	background	3139	upstream	orf19.6022	1269	upstream	IHD2
Ca21chr1	165825	C	T	T	background	3149	upstream	orf19.6022	1259	upstream	IHD2
Ca21chr1	165833	C	T	T	background	3157	upstream	orf19.6022	1251	upstream	IHD2
Ca21chr1	165852	C	T	T	background	3176	upstream	orf19.6022	1232	upstream	IHD2
Ca21chr1	167632	A	G	G	background	IHD2	Arg	Arg
Ca21chr1	169636	C	T	T	background	95	downstream	orf19.6020	529	upstream	LRO1
Ca21chr1	169637	A	G	G	background	96	downstream	orf19.6020	528	upstream	LRO1
Ca21chr1	169644	G	A	A	background	103	downstream	orf19.6020	521	upstream	LRO1
Ca21chr1	169764	T	G	G	background	223	downstream	orf19.6020	401	upstream	LRO1
Ca21chr1	169849	A	G	G	background	308	downstream	orf19.6020	316	upstream	LRO1
Ca21chr1	169890	A	G	G	background	349	downstream	orf19.6020	275	upstream	LRO1
Ca21chr1	169914	C	T	T	background	373	downstream	orf19.6020	251	upstream	LRO1
Ca21chr1	169976	C	g	g	background	435	downstream	orf19.6020	189	upstream	LRO1
Ca21chr1	169979	T	C	C	background	438	downstream	orf19.6020	186	upstream	LRO1
Ca21chr1	170091	A	G	G	background	550	downstream	orf19.6020	74	upstream	LRO1
Ca21chr1	170196	C	T	T	background	LRO1	Thr	Ile
Ca21chr1	170207	A	C	C	background	LRO1	Lys	Gln
Ca21chr1	170220	C	A	A	background	LRO1	Thr	Lys
Ca21chr1	170227	A	T	T	background	LRO1	Ser	Ser
Ca21chr1	170303	G	A	A	background	LRO1	Ala	Thr
Ca21chr1	170329	C	T	T	background	LRO1	Pro	Pro
Ca21chr1	170408	A	G	G	background	LRO1	Asn	Asp
Ca21chr1	170515	G	A	A	background	LRO1	Leu	Leu
Ca21chr1	170530	A	G	G	background	LRO1	Leu	Leu
Ca21chr1	170536	T	C	C	background	LRO1	Thr	Thr
Ca21chr1	170551	C	A	A	background	LRO1	Ser	Ser
Ca21chr1	170554	C	T	T	background	LRO1	Phe	Phe
Ca21chr1	170559	G	A	A	background	LRO1	Arg	Lys
Ca21chr1	170677	G	A	A	background	LRO1	Lys	Lys
Ca21chr1	170680	T	G	G	background	LRO1	Gly	Gly
Ca21chr1	170771	T	C	C	background	LRO1	Tyr	His
Ca21chr1	170848	A	C	C	background	LRO1	Pro	Pro
Ca21chr1	170894	G	T	T	background	LRO1	Val	Leu
Ca21chr1	170944	A	G	G	background	LRO1	Leu	Leu
Ca21chr1	171232	T	C	C	background	LRO1	Gly	Gly
Ca21chr1	171277	A	T	T	background	LRO1	Gly	Gly
Ca21chr1	171335	A	G	G	background	LRO1	Asn	Asp
Ca21chr1	171355	G	A	A	background	LRO1	Leu	Leu
Ca21chr1	171388	T	A	A	background	LRO1	Ser	Ser
Ca21chr1	174712	G	C	C	background	orf19.6017	Glu	Gln
Ca21chr1	174818	T	C	C	background	orf19.6017	Leu	Pro
Ca21chr1	174951	T	C	C	background	orf19.6017	Ser	Ser
Ca21chr1	175092	A	G	G	background	orf19.6017	Arg	Arg
Ca21chr1	175449	T	C	C	background	orf19.6017	Cys	Cys
Ca21chr1	175791	G	T	T	background	orf19.6017	Pro	Pro
Ca21chr1	175979	C	T	T	background	orf19.6017	Ala	Val
Ca21chr1	176176	A	T	T	background	85	downstream	orf19.6017	156	upstream	orf19.6016
Ca21chr1	176814	C	A	A	background	orf19.6016	Pro	Pro
Ca21chr1	177015	A	G	G	background	orf19.6016	Pro	Pro
Ca21chr1	177024	C	T	T	background	orf19.6016	Asp	Asp
Ca21chr1	177093	C	T	T	background	orf19.6016	Thr	Thr
Ca21chr1	177111	G	A	A	background	orf19.6016	Leu	Leu
Ca21chr1	177195	G	A	A	background	orf19.6016	Leu	Leu
Ca21chr1	177198	C	T	T	background	orf19.6016	Ile	Ile
Ca21chr1	177348	C	T	T	background	orf19.6016	Asn	Asn
Ca21chr1	190638	A	G	G	background	486	upstream	SIN3	203	upstream	RPB11
Ca21chr1	190653	G	T	T	background	501	upstream	SIN3	188	upstream	RPB11
Ca21chr1	202456	T	C	C	background	201	upstream	NMA111	82	downstream	orf19.3289
Ca21chr1	204870	T	C	C	background	448	downstream	orf19.3290	122	upstream	tA(AGC)4
Ca21chr1	204937	A	G	G	background	515	downstream	orf19.3290	55	upstream	tA(AGC)4
Ca21chr1	204978	C	T	T	background	556	downstream	orf19.3290	14	upstream	tA(AGC)4
Ca21chr1	205204	T	C	C	background	140	downstream	tA(AGC)4	68	upstream	HMT1
Ca21chr1	205484	C	T	T	background	HMT1	Ala	Ala
Ca21chr1	205496	T	C	C	background	HMT1	Gly	Gly
Ca21chr1	206192	C	T	T	background	HMT1	Asn	Asn
Ca21chr1	206288	C	T	T	background	HMT1	Arg	Arg
Ca21chr1	206333	A	G	G	background	42	downstream	HMT1	151	upstream	orf19.3292
Ca21chr1	206371	T	A	A	background	80	downstream	HMT1	113	upstream	orf19.3292
Ca21chr1	206378	A	G	G	background	87	downstream	HMT1	106	upstream	orf19.3292
Ca21chr1	206717	T	C	C	background	orf19.3292	Gly	Gly
Ca21chr1	206823	T	C	C	background	orf19.3292	Leu	Leu
Ca21chr1	206932	C	A	A	background	orf19.3293	Val	Phe
Ca21chr1	208543	A	G	G	background	MBF1	Lys	Lys
Ca21chr1	208546	G	C	C	background	MBF1	Ala	Ala
Ca21chr1	208840	T	A	A	background	93	downstream	MBF1	247	downstream	orf19.3295
Ca21chr1	208898	G	A	A	background	151	downstream	MBF1	189	downstream	orf19.3295
Ca21chr1	209433	A	T	T	background	orf19.3295	Leu	Gln
Ca21chr1	209645	T	C	C	background	orf19.3295	Lys	Lys
Ca21chr1	209774	A	T	T	background	orf19.3295	Ser	Ser
Ca21chr1	209786	T	C	C	background	orf19.3295	Lys	Lys
Ca21chr1	213465	G	A	A	background	709	upstream	orf19.3297	179	upstream	CCH1
Ca21chr1	213930	G	A	A	background	CCH1	Arg	Gln
Ca21chr1	216751	A	G	G	background	CCH1	Leu	Leu
Ca21chr1	216859	C	G	G	background	CCH1	Thr	Thr
Ca21chr1	220565	C	T	T	background	ZPR1	Asp	Asn
Ca21chr1	223130	A	G	G	background	1053	upstream	ZPR1	1546	upstream	orf19.3301
Ca21chr1	226298	T	C	C	background	orf19.3301	Gly	Gly
Ca21chr1	230753	T	C	C	background	965	upstream	orf19.3302	2121	downstream	orf19.3303
Ca21chr1	231180	C	T	T	background	1392	upstream	orf19.3302	1694	downstream	orf19.3303
Ca21chr1	231262	A	G	G	background	1474	upstream	orf19.3302	1612	downstream	orf19.3303
Ca21chr1	231428	T	C	C	background	1640	upstream	orf19.3302	1446	downstream	orf19.3303
Ca21chr1	231569	C	T	T	background	1781	upstream	orf19.3302	1305	downstream	orf19.3303
Ca21chr1	231586	C	T	T	background	1798	upstream	orf19.3302	1288	downstream	orf19.3303
Ca21chr1	231588	T	G	G	background	1800	upstream	orf19.3302	1286	downstream	orf19.3303
Ca21chr1	231612	A	T	T	background	1824	upstream	orf19.3302	1262	downstream	orf19.3303
Ca21chr1	231648	T	C	C	background	1860	upstream	orf19.3302	1226	downstream	orf19.3303
Ca21chr1	231695	G	C	C	background	1907	upstream	orf19.3302	1179	downstream	orf19.3303
Ca21chr1	231747	G	A	A	background	1959	upstream	orf19.3302	1127	downstream	orf19.3303
Ca21chr1	231755	T	C	C	background	1967	upstream	orf19.3302	1119	downstream	orf19.3303
Ca21chr1	231767	G	A	A	background	1979	upstream	orf19.3302	1107	downstream	orf19.3303
Ca21chr1	231774	G	A	A	background	1986	upstream	orf19.3302	1100	downstream	orf19.3303
Ca21chr1	231902	A	G	G	background	2114	upstream	orf19.3302	972	downstream	orf19.3303
Ca21chr1	231987	T	C	C	background	2199	upstream	orf19.3302	887	downstream	orf19.3303
Ca21chr1	232012	T	C	C	background	2224	upstream	orf19.3302	862	downstream	orf19.3303
Ca21chr1	232048	A	G	G	background	2260	upstream	orf19.3302	826	downstream	orf19.3303
Ca21chr1	232215	C	G	G	background	2427	upstream	orf19.3302	659	downstream	orf19.3303
Ca21chr1	232515	G	A	A	background	2727	upstream	orf19.3302	359	downstream	orf19.3303
Ca21chr1	232576	T	C	C	background	2788	upstream	orf19.3302	298	downstream	orf19.3303
Ca21chr1	232762	G	C	C	background	2974	upstream	orf19.3302	112	downstream	orf19.3303
Ca21chr1	232874	T	C	C	background	orf19.3303	End	End
Ca21chr1	232880	T	C	C	background	orf19.3303	Glu	Glu
Ca21chr1	233003	T	C	C	background	orf19.3303	Lys	Lys
Ca21chr1	233049	A	G	G	background	orf19.3303	Ile	Thr
Ca21chr1	233063	T	C	C	background	orf19.3303	Thr	Thr
Ca21chr1	233366	C	T	T	background	orf19.3303	Lys	Lys
Ca21chr1	233428	T	C	C	background	orf19.3303	Thr	Ala
Ca21chr1	233435	A	T	T	background	orf19.3303	Ser	Ser
Ca21chr1	233786	C	T	T	background	orf19.3303	Lys	Lys
Ca21chr1	234284	G	A	A	background	orf19.3303	Tyr	Tyr
Ca21chr1	234344	A	G	G	background	orf19.3303	Arg	Arg
Ca21chr1	234345	C	T	T	background	orf19.3303	Arg	His
Ca21chr1	234930	A	G	G	background	orf19.3303	Ser	Pro
Ca21chr1	235150	A	C	C	background	orf19.3304	Leu	Arg
Ca21chr1	235272	T	C	C	background	orf19.3304	Lys	Lys
Ca21chr1	235369	G	-	a	pers	orf19.3304	Thr	Ile
Ca21chr1	235901	C	T	T	background	3	upstream	orf19.3304	193	downstream	orf19.3305
Ca21chr1	236088	A	G	G	background	190	upstream	orf19.3304	6	downstream	orf19.3305
Ca21chr1	237790	C	T	T	background	orf19.3305	Ser	Asn
Ca21chr1	240308	T	C	C	background	orf19.3306	Ser	Gly
Ca21chr1	242796	A	C	C	background	orf19.3308	His	Pro
Ca21chr1	244270	T	C	C	background	orf19.3308	Gly	Gly
Ca21chr1	248626	G	A	A	background	1204	upstream	orf19.3310	199	upstream	IFD3
Ca21chr1	250927	T	C	C	background	orf19.3312	Val	Val
Ca21chr1	252093	T	G	G	background	orf19.3314	Ser	Ser
Ca21chr1	253523	G	A	A	background	CTA9	Glu	Glu
Ca21chr1	253847	G	C	C	background	CTA9	Glu	Asp
Ca21chr1	256265	C	G	G	background	orf19.3318	Lys	Asn
Ca21chr1	256768	C	G	G	background	orf19.3318	Ala	Pro
Ca21chr1	256832	T	C	C	background	orf19.3318	Glu	Glu
Ca21chr1	256842	A	G	G	background	orf19.3318	Leu	Pro
Ca21chr1	256847	C	T	T	background	orf19.3318	Glu	Glu
Ca21chr1	257227	C	T	T	background	orf19.3318	Asp	Asn
Ca21chr1	257252	G	T	T	background	orf19.3318	Gly	Gly
Ca21chr1	257323	C	T	T	background	orf19.3318	Ala	Thr
Ca21chr1	258832	A	G	G	background	orf19.3319	Thr	Thr
Ca21chr1	260585	C	T	T	background	orf19.3321	Asn	Asn
Ca21chr1	261111	A	G	G	background	orf19.3321	Thr	Ala
Ca21chr1	261125	C	G	G	background	orf19.3321	Asn	Lys
Ca21chr1	261141	A	G	G	background	orf19.3321	Thr	Ala
Ca21chr1	261248	G	C	C	background	66	downstream	orf19.3321	120	downstream	DUT1
Ca21chr1	261572	G	A	A	background	DUT1	Gly	Gly
Ca21chr1	261779	T	C	C	background	DUT1	Leu	Leu
Ca21chr1	261853	A	G	G	background	6	upstream	DUT1	373	downstream	orf19.3323
Ca21chr1	261921	A	t	t	background	74	upstream	DUT1	305	downstream	orf19.3323
Ca21chr1	261953	G	C	C	background	106	upstream	DUT1	273	downstream	orf19.3323
Ca21chr1	262039	C	T	T	background	192	upstream	DUT1	187	downstream	orf19.3323
Ca21chr1	262063	A	G	G	background	216	upstream	DUT1	163	downstream	orf19.3323
Ca21chr1	262064	T	C	C	background	217	upstream	DUT1	162	downstream	orf19.3323
Ca21chr1	262092	T	C	C	background	245	upstream	DUT1	134	downstream	orf19.3323
Ca21chr1	262094	T	A	A	background	247	upstream	DUT1	132	downstream	orf19.3323
Ca21chr1	262119	C	A	A	background	272	upstream	DUT1	107	downstream	orf19.3323
Ca21chr1	262145	C	T	T	background	298	upstream	DUT1	81	downstream	orf19.3323
Ca21chr1	262175	C	T	T	background	328	upstream	DUT1	51	downstream	orf19.3323
Ca21chr1	262966	A	G	G	background	orf19.3323	Phe	Leu
Ca21chr1	265660	G	A	A	background	orf19.3325	Ile	Ile
Ca21chr1	265768	G	A	A	background	orf19.3325	Asn	Asn
Ca21chr1	266067	A	G	G	background	orf19.3325	Tyr	His
Ca21chr1	267626	A	G	G	background	152	upstream	orf19.3325	1756	downstream	RPS21B
Ca21chr1	267723	A	G	G	background	249	upstream	orf19.3325	1659	downstream	RPS21B
Ca21chr1	268568	G	T	T	background	1094	upstream	orf19.3325	814	downstream	RPS21B
Ca21chr1	268648	A	G	G	background	1174	upstream	orf19.3325	734	downstream	RPS21B
Ca21chr1	268760	A	G	G	background	1286	upstream	orf19.3325	622	downstream	RPS21B
Ca21chr1	269577	A	G	G	background	RPS21B	Ile	Ile
Ca21chr1	269658	G	A	A	background	RPS21B	intron
Ca21chr1	269930	T	C	C	background	RPS21B	intron
Ca21chr1	269951	A	C	C	background	RPS21B	intron
Ca21chr1	269955	G	A	A	background	RPS21B	intron
Ca21chr1	269964	C	T	T	background	RPS21B	intron
Ca21chr1	271308	C	T	T	background	TRM2	Leu	Leu
Ca21chr1	276356	G	A	A	background	orf19.3329	Ser	Leu
Ca21chr1	276457	G	A	A	background	orf19.3329	His	His
Ca21chr1	276463	C	T	T	background	orf19.3329	Ser	Ser
Ca21chr1	276766	G	T	T	background	orf19.3329	Pro	Pro
Ca21chr1	277039	C	T	T	background	76	upstream	orf19.3329	1194	downstream	CRL1
Ca21chr1	277092	G	t	t	background	129	upstream	orf19.3329	1141	downstream	CRL1
Ca21chr1	277093	A	-	G	pers	130	upstream	orf19.3329	1140	downstream	CRL1
Ca21chr1	277508	A	T	T	background	545	upstream	orf19.3329	725	downstream	CRL1
Ca21chr1	277611	A	G	G	background	648	upstream	orf19.3329	622	downstream	CRL1
Ca21chr1	277619	A	G	G	background	656	upstream	orf19.3329	614	downstream	CRL1
Ca21chr1	277622	T	C	C	background	659	upstream	orf19.3329	611	downstream	CRL1
Ca21chr1	277643	A	G	G	background	680	upstream	orf19.3329	590	downstream	CRL1
Ca21chr1	277651	A	G	G	background	688	upstream	orf19.3329	582	downstream	CRL1
Ca21chr1	277704	A	T	T	background	741	upstream	orf19.3329	529	downstream	CRL1
Ca21chr1	277705	C	T	T	background	742	upstream	orf19.3329	528	downstream	CRL1
Ca21chr1	277711	T	G	G	background	748	upstream	orf19.3329	522	downstream	CRL1
Ca21chr1	277904	A	C	C	background	941	upstream	orf19.3329	329	downstream	CRL1
Ca21chr1	277956	A	G	G	background	993	upstream	orf19.3329	277	downstream	CRL1
Ca21chr1	277996	C	T	T	background	1033	upstream	orf19.3329	237	downstream	CRL1
Ca21chr1	278028	C	G	G	background	1065	upstream	orf19.3329	205	downstream	CRL1
Ca21chr1	278086	T	C	C	background	1123	upstream	orf19.3329	147	downstream	CRL1
Ca21chr1	278671	A	T	T	background	CRL1	Ser	Ser
Ca21chr1	279697	A	G	G	background	424	upstream	CRL1	735	downstream	POX18
Ca21chr1	279698	G	A	A	background	425	upstream	CRL1	734	downstream	POX18
Ca21chr1	279722	T	A	A	background	449	upstream	CRL1	710	downstream	POX18
Ca21chr1	279875	C	T	T	background	602	upstream	CRL1	557	downstream	POX18
Ca21chr1	279927	G	A	A	background	654	upstream	CRL1	505	downstream	POX18
Ca21chr1	280052	T	G	G	background	779	upstream	CRL1	380	downstream	POX18
Ca21chr1	280072	G	A	A	background	799	upstream	CRL1	360	downstream	POX18
Ca21chr1	280115	A	T	T	background	842	upstream	CRL1	317	downstream	POX18
Ca21chr1	280327	C	T	T	background	1054	upstream	CRL1	105	downstream	POX18
Ca21chr1	280447	G	A	A	background	POX18	Val	Val
Ca21chr1	280513	T	C	C	background	POX18	Leu	Leu
Ca21chr1	280688	C	T	T	background	POX18	Gly	Glu
Ca21chr1	281350	C	G	G	background	520	upstream	POX18	1098	upstream	ABC1
Ca21chr1	283471	G	A	A	background	ABC1	Glu	Lys
Ca21chr1	284206	A	T	T	background	58	downstream	ABC1	446	upstream	orf19.3332
Ca21chr1	284516	A	T	T	background	368	downstream	ABC1	136	upstream	orf19.3332
Ca21chr1	284544	T	C	C	background	396	downstream	ABC1	108	upstream	orf19.3332
Ca21chr1	284852	A	T	T	background	orf19.3332	Gln	His
Ca21chr1	284903	C	T	T	background	orf19.3332	Tyr	Tyr
Ca21chr1	284906	G	A	A	background	orf19.3332	Gln	Gln
Ca21chr1	284937	C	T	T	background	orf19.3332	His	Tyr
Ca21chr1	284990	T	A	A	background	orf19.3332	Ala	Ala
Ca21chr1	286143	G	A	A	background	orf19.3332	Asp	Asn
Ca21chr1	286736	A	G	G	background	orf19.3332	Gly	Gly
Ca21chr1	287243	T	C	C	background	orf19.3332	Ala	Ala
Ca21chr1	289017	A	G	G	background	orf19.3333	Ser	Ser
Ca21chr1	289137	C	T	T	background	orf19.3333	Val	Val
Ca21chr1	289776	G	A	A	background	RPS21	Pro	Leu
Ca21chr1	292899	C	T	T	background	437	downstream	orf19.3335	3160	upstream	orf19.3336
Ca21chr1	292901	C	T	T	background	439	downstream	orf19.3335	3158	upstream	orf19.3336
Ca21chr1	293098	C	T	T	background	636	downstream	orf19.3335	2961	upstream	orf19.3336
Ca21chr1	293155	C	G	G	background	693	downstream	orf19.3335	2904	upstream	orf19.3336
Ca21chr1	293200	C	T	T	background	738	downstream	orf19.3335	2859	upstream	orf19.3336
Ca21chr1	293505	A	G	G	background	1043	downstream	orf19.3335	2554	upstream	orf19.3336
Ca21chr1	293508	A	G	G	background	1046	downstream	orf19.3335	2551	upstream	orf19.3336
Ca21chr1	293673	A	G	G	background	1211	downstream	orf19.3335	2386	upstream	orf19.3336
Ca21chr1	293678	T	A	A	background	1216	downstream	orf19.3335	2381	upstream	orf19.3336
Ca21chr1	293687	A	G	G	background	1225	downstream	orf19.3335	2372	upstream	orf19.3336
Ca21chr1	293694	A	G	G	background	1232	downstream	orf19.3335	2365	upstream	orf19.3336
Ca21chr1	293704	T	G	G	background	1242	downstream	orf19.3335	2355	upstream	orf19.3336
Ca21chr1	293723	A	G	G	background	1261	downstream	orf19.3335	2336	upstream	orf19.3336
Ca21chr1	293746	A	T	T	background	1284	downstream	orf19.3335	2313	upstream	orf19.3336
Ca21chr1	293774	C	T	T	background	1312	downstream	orf19.3335	2285	upstream	orf19.3336
Ca21chr1	294567	T	A	A	background	2105	downstream	orf19.3335	1492	upstream	orf19.3336
Ca21chr1	294618	G	A	A	background	2156	downstream	orf19.3335	1441	upstream	orf19.3336
Ca21chr1	294797	A	G	G	background	2335	downstream	orf19.3335	1262	upstream	orf19.3336
Ca21chr1	294799	T	A	A	background	2337	downstream	orf19.3335	1260	upstream	orf19.3336
Ca21chr1	294829	T	C	C	background	2367	downstream	orf19.3335	1230	upstream	orf19.3336
Ca21chr1	294916	A	G	G	background	2454	downstream	orf19.3335	1143	upstream	orf19.3336
Ca21chr1	294971	T	C	C	background	2509	downstream	orf19.3335	1088	upstream	orf19.3336
Ca21chr1	295227	A	T	T	background	2765	downstream	orf19.3335	832	upstream	orf19.3336
Ca21chr1	295228	T	A	A	background	2766	downstream	orf19.3335	831	upstream	orf19.3336
Ca21chr1	295567	G	A	A	background	3105	downstream	orf19.3335	492	upstream	orf19.3336
Ca21chr1	295745	T	C	C	background	3283	downstream	orf19.3335	314	upstream	orf19.3336
Ca21chr1	295761	C	T	T	background	3299	downstream	orf19.3335	298	upstream	orf19.3336
Ca21chr1	295877	A	G	G	background	3415	downstream	orf19.3335	182	upstream	orf19.3336
Ca21chr1	295907	T	A	A	background	3445	downstream	orf19.3335	152	upstream	orf19.3336
Ca21chr1	295961	C	T	T	background	3499	downstream	orf19.3335	98	upstream	orf19.3336
Ca21chr1	296045	T	A	A	background	3583	downstream	orf19.3335	14	upstream	orf19.3336
Ca21chr1	296110	C	T	T	background	orf19.3336	Arg	End
Ca21chr1	296126	A	G	G	background	orf19.3336	Asn	Ser
Ca21chr1	296164	G	A	A	background	orf19.3336	Val	Ile
Ca21chr1	296231	A	G	G	background	orf19.3336	Tyr	Cys
Ca21chr1	296345	C	G	G	background	orf19.3336	Pro	Arg
Ca21chr1	296849	T	C	C	background	332	downstream	orf19.3336	2778	upstream	orf19.3337
Ca21chr1	296868	A	G	G	background	351	downstream	orf19.3336	2759	upstream	orf19.3337
Ca21chr1	297044	A	G	G	background	527	downstream	orf19.3336	2583	upstream	orf19.3337
Ca21chr1	297147	A	G	G	background	630	downstream	orf19.3336	2480	upstream	orf19.3337
Ca21chr1	297187	G	A	A	background	670	downstream	orf19.3336	2440	upstream	orf19.3337
Ca21chr1	297280	T	C	C	background	763	downstream	orf19.3336	2347	upstream	orf19.3337
Ca21chr1	297284	T	C	C	background	767	downstream	orf19.3336	2343	upstream	orf19.3337
Ca21chr1	297286	A	T	T	background	769	downstream	orf19.3336	2341	upstream	orf19.3337
Ca21chr1	297291	T	C	C	background	774	downstream	orf19.3336	2336	upstream	orf19.3337
Ca21chr1	297305	A	C	C	background	788	downstream	orf19.3336	2322	upstream	orf19.3337
Ca21chr1	297308	C	T	T	background	791	downstream	orf19.3336	2319	upstream	orf19.3337
Ca21chr1	297405	A	G	G	background	888	downstream	orf19.3336	2222	upstream	orf19.3337
Ca21chr1	297759	A	G	G	background	1242	downstream	orf19.3336	1868	upstream	orf19.3337
Ca21chr1	297763	C	T	T	background	1246	downstream	orf19.3336	1864	upstream	orf19.3337
Ca21chr1	297793	C	T	T	background	1276	downstream	orf19.3336	1834	upstream	orf19.3337
Ca21chr1	298073	A	T	T	background	1556	downstream	orf19.3336	1554	upstream	orf19.3337
Ca21chr1	298074	A	G	G	background	1557	downstream	orf19.3336	1553	upstream	orf19.3337
Ca21chr1	298078	A	G	G	background	1561	downstream	orf19.3336	1549	upstream	orf19.3337
Ca21chr1	298440	G	A	A	background	1923	downstream	orf19.3336	1187	upstream	orf19.3337
Ca21chr1	298638	T	C	C	background	2121	downstream	orf19.3336	989	upstream	orf19.3337
Ca21chr1	298762	G	A	A	background	2245	downstream	orf19.3336	865	upstream	orf19.3337
Ca21chr1	298784	T	C	C	background	2267	downstream	orf19.3336	843	upstream	orf19.3337
Ca21chr1	298818	A	T	T	background	2301	downstream	orf19.3336	809	upstream	orf19.3337
Ca21chr1	298942	C	T	T	background	2425	downstream	orf19.3336	685	upstream	orf19.3337
Ca21chr1	299057	A	T	T	background	2540	downstream	orf19.3336	570	upstream	orf19.3337
Ca21chr1	299304	G	T	T	background	2787	downstream	orf19.3336	323	upstream	orf19.3337
Ca21chr1	299349	T	-	a	pers	2832	downstream	orf19.3336	278	upstream	orf19.3337
Ca21chr1	299352	C	-	t	pers	2835	downstream	orf19.3336	275	upstream	orf19.3337
Ca21chr1	299354	T	-	a	pers	2837	downstream	orf19.3336	273	upstream	orf19.3337
Ca21chr1	299391	G	A	A	background	2874	downstream	orf19.3336	236	upstream	orf19.3337
Ca21chr1	299601	A	G	G	background	3084	downstream	orf19.3336	26	upstream	orf19.3337
Ca21chr1	300034	C	T	T	background	orf19.3337	Val	Val
Ca21chr1	300064	G	A	A	background	orf19.3337	Met	Ile
Ca21chr1	300211	G	A	A	background	orf19.3337	Ser	Ser
Ca21chr1	300250	T	C	C	background	orf19.3337	Pro	Pro
Ca21chr1	300285	G	A	A	background	orf19.3337	Ser	Asn
Ca21chr1	300375	A	T	T	background	orf19.3337	Asp	Val
Ca21chr1	300383	T	C	C	background	orf19.3337	End	Gln
Ca21chr1	300640	A	G	G	background	orf19.3338	Thr	Ala
Ca21chr1	301005	A	G	G	background	orf19.3338	Gln	Gln
Ca21chr1	301907	A	C	C	background	128	downstream	orf19.3338	3417	downstream	SOD2
Ca21chr1	301910	T	C	C	background	131	downstream	orf19.3338	3414	downstream	SOD2
Ca21chr1	301953	G	A	A	background	174	downstream	orf19.3338	3371	downstream	SOD2
Ca21chr1	302568	A	C	C	background	789	downstream	orf19.3338	2756	downstream	SOD2
Ca21chr1	303197	A	C	C	background	1418	downstream	orf19.3338	2127	downstream	SOD2
Ca21chr1	303348	A	G	G	background	1569	downstream	orf19.3338	1976	downstream	SOD2
Ca21chr1	303361	A	G	G	background	1582	downstream	orf19.3338	1963	downstream	SOD2
Ca21chr1	303431	T	C	C	background	1652	downstream	orf19.3338	1893	downstream	SOD2
Ca21chr1	303447	C	A	A	background	1668	downstream	orf19.3338	1877	downstream	SOD2
Ca21chr1	303524	A	T	T	background	1745	downstream	orf19.3338	1800	downstream	SOD2
Ca21chr1	303761	T	C	C	background	1982	downstream	orf19.3338	1563	downstream	SOD2
Ca21chr1	304114	T	C	C	background	2335	downstream	orf19.3338	1210	downstream	SOD2
Ca21chr1	304253	G	A	A	background	2474	downstream	orf19.3338	1071	downstream	SOD2
Ca21chr1	304257	T	G	G	background	2478	downstream	orf19.3338	1067	downstream	SOD2
Ca21chr1	304283	A	T	T	background	2504	downstream	orf19.3338	1041	downstream	SOD2
Ca21chr1	304457	A	T	T	background	2678	downstream	orf19.3338	867	downstream	SOD2
Ca21chr1	304519	C	T	T	background	2740	downstream	orf19.3338	805	downstream	SOD2
Ca21chr1	304528	C	T	T	background	2749	downstream	orf19.3338	796	downstream	SOD2
Ca21chr1	304602	T	C	C	background	2823	downstream	orf19.3338	722	downstream	SOD2
Ca21chr1	304606	G	A	A	background	2827	downstream	orf19.3338	718	downstream	SOD2
Ca21chr1	304663	G	T	T	background	2884	downstream	orf19.3338	661	downstream	SOD2
Ca21chr1	304737	G	A	A	background	2958	downstream	orf19.3338	587	downstream	SOD2
Ca21chr1	304766	C	A	A	background	2987	downstream	orf19.3338	558	downstream	SOD2
Ca21chr1	309074	G	T	T	background	573	upstream	orf19.3341	63	upstream	orf19.3342
Ca21chr1	309077	A	T	T	background	576	upstream	orf19.3341	60	upstream	orf19.3342
Ca21chr1	309091	T	C	C	background	590	upstream	orf19.3341	46	upstream	orf19.3342
Ca21chr1	309126	C	A	A	background	625	upstream	orf19.3341	11	upstream	orf19.3342
Ca21chr1	309134	G	A	A	background	633	upstream	orf19.3341	3	upstream	orf19.3342
Ca21chr1	309670	T	A	A	background	orf19.3342	Asp	Glu
Ca21chr1	309763	T	A	A	background	orf19.3342	Ser	Arg
Ca21chr1	309836	A	G	G	background	orf19.3342	Lys	Glu
Ca21chr1	309868	T	C	C	background	orf19.3342	Phe	Phe
Ca21chr1	309874	C	T	T	background	orf19.3342	Ile	Ile
Ca21chr1	309877	C	T	T	background	orf19.3342	Asp	Asp
Ca21chr1	309883	C	T	T	background	orf19.3342	Asp	Asp
Ca21chr1	310063	T	C	C	background	orf19.3342	Ser	Ser
Ca21chr1	310185	T	G	G	background	orf19.3342	Ser	Arg
Ca21chr1	310219	T	C	C	background	orf19.3342	Gly	Gly
Ca21chr1	310255	G	A	A	background	orf19.3342	Lys	Lys
Ca21chr1	310299	T	C	C	background	orf19.3342	Ile	Thr
Ca21chr1	312839	A	T	T	background	65	downstream	VPS17	338	upstream	SIZ1
Ca21chr1	312862	A	G	G	background	88	downstream	VPS17	315	upstream	SIZ1
Ca21chr1	313410	G	A	A	background	SIZ1	Gly	Gly
Ca21chr1	313536	C	T	T	background	SIZ1	Asp	Asp
Ca21chr1	313575	G	A	A	background	SIZ1	Ala	Ala
Ca21chr1	313621	T	C	C	background	SIZ1	Leu	Leu
Ca21chr1	313854	T	C	C	background	SIZ1	Gly	Gly
Ca21chr1	314364	A	G	G	background	SIZ1	Gly	Gly
Ca21chr1	314471	A	G	G	background	SIZ1	Asn	Ser
Ca21chr1	315318	A	T	T	background	SIZ1	Ala	Ala
Ca21chr1	315330	G	A	A	background	SIZ1	Lys	Lys
Ca21chr1	315641	T	A	A	background	SIZ1	Leu	Gln
Ca21chr1	315683	T	A	A	background	SIZ1	Leu	Gln
Ca21chr1	315695	A	G	G	background	SIZ1	Gln	Arg
Ca21chr1	315777	G	A	A	background	SIZ1	Arg	Arg
Ca21chr1	316034	T	A	A	background	SIZ1	Phe	Tyr
Ca21chr1	316069	T	C	C	background	SIZ1	Ser	Pro
Ca21chr1	316091	C	T	T	background	SIZ1	Ala	Val
Ca21chr1	316116	C	T	T	background	SIZ1	Val	Val
Ca21chr1	316523	A	G	G	background	SIZ1	Asp	Gly
Ca21chr1	316592	T	C	C	background	SIZ1	Val	Ala
Ca21chr1	316614	C	T	T	background	SIZ1	Ile	Ile
Ca21chr1	316659	C	T	T	background	SIZ1	Thr	Thr
Ca21chr1	316916	A	G	G	background	SIZ1	Asn	Ser
Ca21chr1	316958	C	A	A	background	SIZ1	Thr	Lys
Ca21chr1	317040	A	T	T	background	SIZ1	Arg	Arg
Ca21chr1	317712	G	A	A	background	SIZ1	Lys	Lys
Ca21chr1	317797	A	T	T	background	SIZ1	Met	Leu
Ca21chr1	317829	C	T	T	background	15	downstream	SIZ1	137	downstream	RPB7
Ca21chr1	318176	G	A	A	background	RPB7	Gly	Gly
Ca21chr1	320173	G	A	A	background	orf19.3349	Tyr	Tyr
Ca21chr1	320239	C	A	A	background	orf19.3349	Gly	Gly
Ca21chr1	321136	G	A	A	background	orf19.3349	Ile	Ile
Ca21chr1	322579	C	T	T	background	orf19.3349	Leu	Leu
Ca21chr1	322582	G	A	A	background	orf19.3349	Thr	Thr
Ca21chr1	322603	A	G	G	background	orf19.3349	Ser	Ser
Ca21chr1	322672	A	G	G	background	orf19.3349	Ile	Ile
Ca21chr1	322867	A	G	G	background	orf19.3349	Cys	Cys
Ca21chr1	322879	T	C	C	background	orf19.3349	Arg	Arg
Ca21chr1	325155	G	A	A	background	orf19.3351	Pro	Ser
Ca21chr1	325178	A	T	T	background	orf19.3351	Phe	Tyr
Ca21chr1	325185	A	T	T	background	orf19.3351	Tyr	Asn
Ca21chr1	325384	A	G	G	background	orf19.3351	Ile	Ile
Ca21chr1	325402	T	C	C	background	orf19.3351	Thr	Thr
Ca21chr1	325480	A	G	G	background	orf19.3351	Val	Val
Ca21chr1	325645	G	T	T	background	orf19.3351	Thr	Thr
Ca21chr1	326214	C	T	T	background	257	upstream	orf19.3351	231	downstream	orf19.3352
Ca21chr1	326312	T	C	C	background	355	upstream	orf19.3351	133	downstream	orf19.3352
Ca21chr1	326336	T	C	C	background	379	upstream	orf19.3351	109	downstream	orf19.3352
Ca21chr1	326430	G	A	A	background	473	upstream	orf19.3351	15	downstream	orf19.3352
Ca21chr1	326859	A	G	G	background	orf19.3352	Phe	Phe
Ca21chr1	326979	T	C	C	background	orf19.3352	Leu	Leu
Ca21chr1	327090	C	T	T	background	orf19.3352	Leu	Leu
Ca21chr1	327106	A	T	T	background	orf19.3352	Leu	End
Ca21chr1	327107	A	T	T	background	orf19.3352	Leu	Ile
Ca21chr1	327108	A	C	C	background	orf19.3352	Asp	Glu
Ca21chr1	327119	T	C	C	background	orf19.3352	Thr	Ala
Ca21chr1	327203	C	T	T	background	orf19.3352	Ala	Thr
Ca21chr1	327209	G	C	C	background	orf19.3352	Gln	Glu
Ca21chr1	327211	A	T	T	background	orf19.3352	Ile	Lys
Ca21chr1	327224	A	T	T	background	orf19.3352	Tyr	Asn
Ca21chr1	327255	A	T	T	background	orf19.3352	Asn	Lys
Ca21chr1	327290	G	A	A	background	orf19.3352	His	Tyr
Ca21chr1	327300	C	T	T	background	orf19.3352	Gly	Gly
Ca21chr1	327321	G	A	A	background	orf19.3352	Val	Val
Ca21chr1	327475	G	A	A	background	32	upstream	orf19.3352	3897	upstream	orf19.3353
Ca21chr1	327608	A	C	C	background	165	upstream	orf19.3352	3764	upstream	orf19.3353
Ca21chr1	327658	G	A	A	background	215	upstream	orf19.3352	3714	upstream	orf19.3353
Ca21chr1	327876	C	T	T	background	433	upstream	orf19.3352	3496	upstream	orf19.3353
Ca21chr1	327880	T	A	A	background	437	upstream	orf19.3352	3492	upstream	orf19.3353
Ca21chr1	327906	A	G	G	background	463	upstream	orf19.3352	3466	upstream	orf19.3353
Ca21chr1	327907	A	G	G	background	464	upstream	orf19.3352	3465	upstream	orf19.3353
Ca21chr1	327975	T	C	C	background	532	upstream	orf19.3352	3397	upstream	orf19.3353
Ca21chr1	328175	G	A	A	background	732	upstream	orf19.3352	3197	upstream	orf19.3353
Ca21chr1	328309	C	T	T	background	866	upstream	orf19.3352	3063	upstream	orf19.3353
Ca21chr1	328326	C	T	T	background	883	upstream	orf19.3352	3046	upstream	orf19.3353
Ca21chr1	328540	A	C	C	background	1097	upstream	orf19.3352	2832	upstream	orf19.3353
Ca21chr1	328547	C	A	A	background	1104	upstream	orf19.3352	2825	upstream	orf19.3353
Ca21chr1	328699	C	A	A	background	1256	upstream	orf19.3352	2673	upstream	orf19.3353
Ca21chr1	328713	C	T	T	background	1270	upstream	orf19.3352	2659	upstream	orf19.3353
Ca21chr1	328714	G	T	T	background	1271	upstream	orf19.3352	2658	upstream	orf19.3353
Ca21chr1	328783	G	A	A	background	1340	upstream	orf19.3352	2589	upstream	orf19.3353
Ca21chr1	329029	G	A	A	background	1586	upstream	orf19.3352	2343	upstream	orf19.3353
Ca21chr1	329053	A	G	G	background	1610	upstream	orf19.3352	2319	upstream	orf19.3353
Ca21chr1	329054	C	G	G	background	1611	upstream	orf19.3352	2318	upstream	orf19.3353
Ca21chr1	329056	G	A	A	background	1613	upstream	orf19.3352	2316	upstream	orf19.3353
Ca21chr1	329145	A	G	G	background	1702	upstream	orf19.3352	2227	upstream	orf19.3353
Ca21chr1	329152	A	T	T	background	1709	upstream	orf19.3352	2220	upstream	orf19.3353
Ca21chr1	329154	C	G	G	background	1711	upstream	orf19.3352	2218	upstream	orf19.3353
Ca21chr1	329162	T	C	C	background	1719	upstream	orf19.3352	2210	upstream	orf19.3353
Ca21chr1	329400	A	T	T	background	1957	upstream	orf19.3352	1972	upstream	orf19.3353
Ca21chr1	329526	A	T	T	background	2083	upstream	orf19.3352	1846	upstream	orf19.3353
Ca21chr1	329674	G	T	T	background	2231	upstream	orf19.3352	1698	upstream	orf19.3353
Ca21chr1	329718	G	A	A	background	2275	upstream	orf19.3352	1654	upstream	orf19.3353
Ca21chr1	329743	T	A	A	background	2300	upstream	orf19.3352	1629	upstream	orf19.3353
Ca21chr1	329843	C	T	T	background	2400	upstream	orf19.3352	1529	upstream	orf19.3353
Ca21chr1	329855	G	A	A	background	2412	upstream	orf19.3352	1517	upstream	orf19.3353
Ca21chr1	329856	C	T	T	background	2413	upstream	orf19.3352	1516	upstream	orf19.3353
Ca21chr1	329867	G	A	A	background	2424	upstream	orf19.3352	1505	upstream	orf19.3353
Ca21chr1	330095	T	C	C	background	2652	upstream	orf19.3352	1277	upstream	orf19.3353
Ca21chr1	330157	T	C	C	background	2714	upstream	orf19.3352	1215	upstream	orf19.3353
Ca21chr1	330195	A	T	T	background	2752	upstream	orf19.3352	1177	upstream	orf19.3353
Ca21chr1	330230	T	C	C	background	2787	upstream	orf19.3352	1142	upstream	orf19.3353
Ca21chr1	330359	G	A	A	background	2916	upstream	orf19.3352	1013	upstream	orf19.3353
Ca21chr1	332081	C	T	T	background	26	downstream	orf19.3353	1241	upstream	orf19.3354
Ca21chr1	332086	C	T	T	background	31	downstream	orf19.3353	1236	upstream	orf19.3354
Ca21chr1	332091	G	T	T	background	36	downstream	orf19.3353	1231	upstream	orf19.3354
Ca21chr1	332093	G	A	A	background	38	downstream	orf19.3353	1229	upstream	orf19.3354
Ca21chr1	332094	T	C	C	background	39	downstream	orf19.3353	1228	upstream	orf19.3354
Ca21chr1	332124	A	G	G	background	69	downstream	orf19.3353	1198	upstream	orf19.3354
Ca21chr1	332131	G	A	A	background	76	downstream	orf19.3353	1191	upstream	orf19.3354
Ca21chr1	332138	A	G	G	background	83	downstream	orf19.3353	1184	upstream	orf19.3354
Ca21chr1	332198	T	C	C	background	143	downstream	orf19.3353	1124	upstream	orf19.3354
Ca21chr1	332218	T	C	C	background	163	downstream	orf19.3353	1104	upstream	orf19.3354
Ca21chr1	332230	A	G	G	background	175	downstream	orf19.3353	1092	upstream	orf19.3354
Ca21chr1	332357	T	C	C	background	302	downstream	orf19.3353	965	upstream	orf19.3354
Ca21chr1	332377	C	T	T	background	322	downstream	orf19.3353	945	upstream	orf19.3354
Ca21chr1	332420	A	T	T	background	365	downstream	orf19.3353	902	upstream	orf19.3354
Ca21chr1	332464	T	C	C	background	409	downstream	orf19.3353	858	upstream	orf19.3354
Ca21chr1	332466	T	C	C	background	411	downstream	orf19.3353	856	upstream	orf19.3354
Ca21chr1	332526	A	G	G	background	471	downstream	orf19.3353	796	upstream	orf19.3354
Ca21chr1	332527	A	T	T	background	472	downstream	orf19.3353	795	upstream	orf19.3354
Ca21chr1	332538	A	G	G	background	483	downstream	orf19.3353	784	upstream	orf19.3354
Ca21chr1	332543	C	T	T	background	488	downstream	orf19.3353	779	upstream	orf19.3354
Ca21chr1	332578	G	A	A	background	523	downstream	orf19.3353	744	upstream	orf19.3354
Ca21chr1	332640	T	G	G	background	585	downstream	orf19.3353	682	upstream	orf19.3354
Ca21chr1	332678	T	A	A	background	623	downstream	orf19.3353	644	upstream	orf19.3354
Ca21chr1	332694	T	a	a	background	639	downstream	orf19.3353	628	upstream	orf19.3354
Ca21chr1	332698	T	a	a	background	643	downstream	orf19.3353	624	upstream	orf19.3354
Ca21chr1	332713	C	T	T	background	658	downstream	orf19.3353	609	upstream	orf19.3354
Ca21chr1	332717	G	A	A	background	662	downstream	orf19.3353	605	upstream	orf19.3354
Ca21chr1	332777	A	C	C	background	orf19.3354	intron
Ca21chr1	332815	T	C	C	background	orf19.3354	intron
Ca21chr1	332922	A	T	T	background	orf19.3354	intron
Ca21chr1	332969	T	C	C	background	orf19.3354	intron
Ca21chr1	335113	T	C	C	background	ISN1	Ile	Thr
Ca21chr1	335795	C	T	T	background	ISN1	Ser	Ser
Ca21chr1	335888	T	A	A	background	ISN1	Pro	Pro
Ca21chr1	336005	G	A	A	background	ISN1	Val	Val
Ca21chr1	336049	C	T	T	background	5	downstream	ISN1	89	downstream	tS(UGA)1
Ca21chr1	336072	C	T	T	background	28	downstream	ISN1	66	downstream	tS(UGA)1
Ca21chr1	336121	C	G	G	background	77	downstream	ISN1	17	downstream	tS(UGA)1
Ca21chr1	336223	A	G	G	background	4	upstream	tS(UGA)1	496	downstream	ESP1
Ca21chr1	336345	T	G	G	background	126	upstream	tS(UGA)1	374	downstream	ESP1
Ca21chr1	336348	T	C	C	background	129	upstream	tS(UGA)1	371	downstream	ESP1
Ca21chr1	336363	A	G	G	background	144	upstream	tS(UGA)1	356	downstream	ESP1
Ca21chr1	336426	C	A	A	background	207	upstream	tS(UGA)1	293	downstream	ESP1
Ca21chr1	336497	T	G	G	background	278	upstream	tS(UGA)1	222	downstream	ESP1
Ca21chr1	336851	G	A	A	background	ESP1	Gly	Gly
Ca21chr1	336911	G	A	A	background	ESP1	Asp	Asp
Ca21chr1	336914	T	C	C	background	ESP1	Lys	Lys
Ca21chr1	337548	G	t	t	background	ESP1	Thr	Asn
Ca21chr1	337827	G	T	T	background	ESP1	Thr	Asn
Ca21chr1	338338	C	T	T	background	ESP1	Asp	Asn
Ca21chr1	338346	T	C	C	background	ESP1	His	Arg
Ca21chr1	338446	T	C	C	background	ESP1	Ile	Val
Ca21chr1	338475	A	G	G	background	ESP1	Leu	Ser
Ca21chr1	338554	T	G	G	background	ESP1	Ser	Arg
Ca21chr1	338809	T	C	C	background	ESP1	Ser	Gly
Ca21chr1	338833	C	T	T	background	ESP1	Gly	Arg
Ca21chr1	338856	A	G	G	background	ESP1	Ile	Thr
Ca21chr1	339527	T	G	G	background	ESP1	Lys	Asn
Ca21chr1	339542	A	G	G	background	ESP1	Asp	Asp
Ca21chr1	339564	G	A	A	background	ESP1	Ser	Leu
Ca21chr1	339583	C	T	T	background	ESP1	Val	Ile
Ca21chr1	339737	T	C	C	background	ESP1	Val	Val
Ca21chr1	339904	T	C	C	background	ESP1	Ile	Val
Ca21chr1	340313	G	A	A	background	ESP1	Phe	Phe
Ca21chr1	340343	C	T	T	background	ESP1	Leu	Leu
Ca21chr1	340384	G	A	A	background	ESP1	His	Tyr
Ca21chr1	340505	T	C	C	background	ESP1	Gln	Gln
Ca21chr1	340607	G	A	A	background	ESP1	Arg	Arg
Ca21chr1	340608	C	T	T	background	ESP1	Arg	His
Ca21chr1	340616	C	G	G	background	ESP1	Glu	Asp
Ca21chr1	340681	C	T	T	background	ESP1	Glu	Lys
Ca21chr1	341521	G	A	A	background	6	upstream	ESP1	426	downstream	orf19.3357
Ca21chr1	341594	T	A	A	background	79	upstream	ESP1	353	downstream	orf19.3357
Ca21chr1	341611	A	T	T	background	96	upstream	ESP1	336	downstream	orf19.3357
Ca21chr1	341619	A	T	T	background	104	upstream	ESP1	328	downstream	orf19.3357
Ca21chr1	341637	A	G	G	background	122	upstream	ESP1	310	downstream	orf19.3357
Ca21chr1	341919	C	T	T	background	404	upstream	ESP1	28	downstream	orf19.3357
Ca21chr1	342070	G	A	A	background	orf19.3357	Asn	Asn
Ca21chr1	342109	C	T	T	background	orf19.3357	Leu	Leu
Ca21chr1	342336	G	A	A	background	orf19.3357	Pro	Ser
Ca21chr1	342396	G	A	A	background	orf19.3357	Leu	Phe
Ca21chr1	342638	C	G	G	background	179	upstream	orf19.3357	311	downstream	LSC1
Ca21chr1	342641	T	C	C	background	182	upstream	orf19.3357	308	downstream	LSC1
Ca21chr1	342643	G	C	C	background	184	upstream	orf19.3357	306	downstream	LSC1
Ca21chr1	342644	C	T	T	background	185	upstream	orf19.3357	305	downstream	LSC1
Ca21chr1	342657	T	C	C	background	198	upstream	orf19.3357	292	downstream	LSC1
Ca21chr1	342687	C	T	T	background	228	upstream	orf19.3357	262	downstream	LSC1
Ca21chr1	342893	G	T	T	background	434	upstream	orf19.3357	56	downstream	LSC1
Ca21chr1	342924	C	A	A	background	465	upstream	orf19.3357	25	downstream	LSC1
Ca21chr1	343129	G	A	A	background	LSC1	Ala	Ala
Ca21chr1	345290	G	T	T	background	1370	upstream	LSC1	289	upstream	ARP8
Ca21chr1	346499	A	G	G	background	ARP8	Glu	Glu
Ca21chr1	346678	T	A	A	background	ARP8	Val	Asp
Ca21chr1	346760	G	A	A	background	ARP8	Lys	Lys
Ca21chr1	346793	A	G	G	background	ARP8	Leu	Leu
Ca21chr1	346805	C	T	T	background	ARP8	Ile	Ile
Ca21chr1	346907	G	C	C	background	ARP8	Val	Val
Ca21chr1	346988	C	T	T	background	ARP8	Asp	Asp
Ca21chr1	347220	G	A	A	background	ARP8	Asp	Asn
Ca21chr1	347813	A	G	G	background	ARP8	Glu	Glu
Ca21chr1	347861	T	C	C	background	ARP8	Asn	Asn
Ca21chr1	347864	C	G	G	background	ARP8	Pro	Pro
Ca21chr1	347906	A	G	G	background	ARP8	Leu	Leu
Ca21chr1	347951	C	T	T	background	ARP8	Ile	Ile
Ca21chr1	347975	C	T	T	background	ARP8	Asp	Asp
Ca21chr1	348043	G	C	C	background	ARP8	Ser	Thr
Ca21chr1	348338	T	C	C	background	ARP8	Ile	Ile
Ca21chr1	348416	G	A	A	background	ARP8	Met	Ile
Ca21chr1	348419	C	T	T	background	ARP8	Ser	Ser
Ca21chr1	348458	C	T	T	background	ARP8	Asn	Asn
Ca21chr1	348865	A	G	G	background	86	downstream	ARP8	2250	upstream	orf19.3360
Ca21chr1	349086	C	G	G	background	307	downstream	ARP8	2029	upstream	orf19.3360
Ca21chr1	350453	G	A	A	background	1674	downstream	ARP8	662	upstream	orf19.3360
Ca21chr1	350463	T	C	C	background	1684	downstream	ARP8	652	upstream	orf19.3360
Ca21chr1	350464	C	T	T	background	1685	downstream	ARP8	651	upstream	orf19.3360
Ca21chr1	350467	A	G	G	background	1688	downstream	ARP8	648	upstream	orf19.3360
Ca21chr1	350475	G	A	A	background	1696	downstream	ARP8	640	upstream	orf19.3360
Ca21chr1	350497	A	G	G	background	1718	downstream	ARP8	618	upstream	orf19.3360
Ca21chr1	350635	T	C	C	background	1856	downstream	ARP8	480	upstream	orf19.3360
Ca21chr1	350641	G	A	A	background	1862	downstream	ARP8	474	upstream	orf19.3360
Ca21chr1	350643	G	A	A	background	1864	downstream	ARP8	472	upstream	orf19.3360
Ca21chr1	350754	C	T	T	background	1975	downstream	ARP8	361	upstream	orf19.3360
Ca21chr1	351013	A	T	T	background	2234	downstream	ARP8	102	upstream	orf19.3360
Ca21chr1	351059	G	T	T	background	2280	downstream	ARP8	56	upstream	orf19.3360
Ca21chr1	351195	G	A	A	background	orf19.3360	Ala	Ala
Ca21chr1	351233	G	A	A	background	orf19.3360	Ser	Asn
Ca21chr1	351299	C	T	T	background	orf19.3360	Ser	Leu
Ca21chr1	351366	A	G	G	background	orf19.3360	Leu	Leu
Ca21chr1	351504	C	T	T	background	orf19.3360	Asn	Asn
Ca21chr1	351637	T	C	C	background	orf19.3360	Leu	Leu
Ca21chr1	351680	G	A	A	background	orf19.3360	Gly	Asp
Ca21chr1	351714	T	C	C	background	orf19.3360	Asp	Asp
Ca21chr1	351729	G	A	A	background	orf19.3360	Arg	Arg
Ca21chr1	351962	T	C	C	background	orf19.3360	Phe	Ser
Ca21chr1	352204	G	A	A	background	orf19.3360	Ala	Thr
Ca21chr1	352209	G	A	A	background	orf19.3360	Arg	Arg
Ca21chr1	353574	G	T	T	background	456	downstream	orf19.3360	649	upstream	tA(AGC)3
Ca21chr1	353671	T	C	C	background	553	downstream	orf19.3360	552	upstream	tA(AGC)3
Ca21chr1	353760	A	G	G	background	642	downstream	orf19.3360	463	upstream	tA(AGC)3
Ca21chr1	354084	C	T	T	background	966	downstream	orf19.3360	139	upstream	tA(AGC)3
Ca21chr1	354108	G	A	A	background	990	downstream	orf19.3360	115	upstream	tA(AGC)3
Ca21chr1	354187	G	-	A	pers	1069	downstream	orf19.3360	36	upstream	tA(AGC)3
Ca21chr1	354189	C	-	T	pers	1071	downstream	orf19.3360	34	upstream	tA(AGC)3
Ca21chr1	354344	T	C	C	background	49	downstream	tA(AGC)3	2752	upstream	CTN1
Ca21chr1	354500	G	A	A	background	205	downstream	tA(AGC)3	2596	upstream	CTN1
Ca21chr1	354507	T	C	C	background	212	downstream	tA(AGC)3	2589	upstream	CTN1
Ca21chr1	354521	A	G	G	background	226	downstream	tA(AGC)3	2575	upstream	CTN1
Ca21chr1	354583	T	C	C	background	288	downstream	tA(AGC)3	2513	upstream	CTN1
Ca21chr1	354626	G	A	A	background	331	downstream	tA(AGC)3	2470	upstream	CTN1
Ca21chr1	354808	T	C	C	background	513	downstream	tA(AGC)3	2288	upstream	CTN1
Ca21chr1	354912	G	A	A	background	617	downstream	tA(AGC)3	2184	upstream	CTN1
Ca21chr1	354916	G	A	A	background	621	downstream	tA(AGC)3	2180	upstream	CTN1
Ca21chr1	354929	T	C	C	background	634	downstream	tA(AGC)3	2167	upstream	CTN1
Ca21chr1	354983	C	T	T	background	688	downstream	tA(AGC)3	2113	upstream	CTN1
Ca21chr1	355282	A	G	G	background	987	downstream	tA(AGC)3	1814	upstream	CTN1
Ca21chr1	355285	A	G	G	background	990	downstream	tA(AGC)3	1811	upstream	CTN1
Ca21chr1	355292	T	C	C	background	997	downstream	tA(AGC)3	1804	upstream	CTN1
Ca21chr1	355298	A	G	G	background	1003	downstream	tA(AGC)3	1798	upstream	CTN1
Ca21chr1	355311	G	A	A	background	1016	downstream	tA(AGC)3	1785	upstream	CTN1
Ca21chr1	355422	C	T	T	background	1127	downstream	tA(AGC)3	1674	upstream	CTN1
Ca21chr1	355521	A	G	G	background	1226	downstream	tA(AGC)3	1575	upstream	CTN1
Ca21chr1	355549	T	C	C	background	1254	downstream	tA(AGC)3	1547	upstream	CTN1
Ca21chr1	355551	A	G	G	background	1256	downstream	tA(AGC)3	1545	upstream	CTN1
Ca21chr1	355650	T	C	C	background	1355	downstream	tA(AGC)3	1446	upstream	CTN1
Ca21chr1	355773	G	A	A	background	1478	downstream	tA(AGC)3	1323	upstream	CTN1
Ca21chr1	355825	A	G	G	background	1530	downstream	tA(AGC)3	1271	upstream	CTN1
Ca21chr1	355984	T	C	C	background	1689	downstream	tA(AGC)3	1112	upstream	CTN1
Ca21chr1	356008	T	G	G	background	1713	downstream	tA(AGC)3	1088	upstream	CTN1
Ca21chr1	356110	C	G	G	background	1815	downstream	tA(AGC)3	986	upstream	CTN1
Ca21chr1	356306	T	C	C	background	2011	downstream	tA(AGC)3	790	upstream	CTN1
Ca21chr1	356368	C	T	T	background	2073	downstream	tA(AGC)3	728	upstream	CTN1
Ca21chr1	356390	C	T	T	background	2095	downstream	tA(AGC)3	706	upstream	CTN1
Ca21chr1	356467	C	T	T	background	2172	downstream	tA(AGC)3	629	upstream	CTN1
Ca21chr1	356511	C	T	T	background	2216	downstream	tA(AGC)3	585	upstream	CTN1
Ca21chr1	356636	G	A	A	background	2341	downstream	tA(AGC)3	460	upstream	CTN1
Ca21chr1	356638	G	A	A	background	2343	downstream	tA(AGC)3	458	upstream	CTN1
Ca21chr1	356648	T	C	C	background	2353	downstream	tA(AGC)3	448	upstream	CTN1
Ca21chr1	356649	C	T	T	background	2354	downstream	tA(AGC)3	447	upstream	CTN1
Ca21chr1	356663	G	T	T	background	2368	downstream	tA(AGC)3	433	upstream	CTN1
Ca21chr1	356751	T	A	A	background	2456	downstream	tA(AGC)3	345	upstream	CTN1
Ca21chr1	356870	A	C	C	background	2575	downstream	tA(AGC)3	226	upstream	CTN1
Ca21chr1	356972	A	-	t	pers	2677	downstream	tA(AGC)3	124	upstream	CTN1
Ca21chr1	356997	G	C	C	background	2702	downstream	tA(AGC)3	99	upstream	CTN1
Ca21chr1	357485	T	C	C	background	CTN1	Ala	Ala
Ca21chr1	358226	C	T	T	background	CTN1	Thr	Thr
Ca21chr1	358265	A	G	G	background	CTN1	Leu	Leu
Ca21chr1	358403	T	C	C	background	CTN1	Ser	Ser
Ca21chr1	358451	G	A	A	background	CTN1	Ala	Ala
Ca21chr1	358553	A	T	T	background	CTN1	Thr	Thr
Ca21chr1	358559	C	T	T	background	CTN1	Ser	Ser
Ca21chr1	358592	T	C	C	background	CTN1	Phe	Phe
Ca21chr1	358700	C	T	T	background	CTN1	Tyr	Tyr
Ca21chr1	359617	G	A	A	background	134	downstream	CTN1	1429	upstream	orf19.4550
Ca21chr1	359656	G	A	A	background	173	downstream	CTN1	1390	upstream	orf19.4550
Ca21chr1	359956	C	T	T	background	473	downstream	CTN1	1090	upstream	orf19.4550
Ca21chr1	359996	C	G	G	background	513	downstream	CTN1	1050	upstream	orf19.4550
Ca21chr1	360008	A	G	G	background	525	downstream	CTN1	1038	upstream	orf19.4550
Ca21chr1	360032	A	G	G	background	549	downstream	CTN1	1014	upstream	orf19.4550
Ca21chr1	360067	T	G	G	background	584	downstream	CTN1	979	upstream	orf19.4550
Ca21chr1	360088	T	C	C	background	605	downstream	CTN1	958	upstream	orf19.4550
Ca21chr1	360096	G	C	C	background	613	downstream	CTN1	950	upstream	orf19.4550
Ca21chr1	360124	T	G	G	background	641	downstream	CTN1	922	upstream	orf19.4550
Ca21chr1	360136	G	A	A	background	653	downstream	CTN1	910	upstream	orf19.4550
Ca21chr1	360212	C	T	T	background	729	downstream	CTN1	834	upstream	orf19.4550
Ca21chr1	360370	A	G	G	background	887	downstream	CTN1	676	upstream	orf19.4550
Ca21chr1	360402	A	G	G	background	919	downstream	CTN1	644	upstream	orf19.4550
Ca21chr1	360516	T	A	A	background	1033	downstream	CTN1	530	upstream	orf19.4550
Ca21chr1	360521	C	T	T	background	1038	downstream	CTN1	525	upstream	orf19.4550
Ca21chr1	361213	A	G	G	background	orf19.4550	Ser	Ser
Ca21chr1	361249	A	G	G	background	orf19.4550	Ala	Ala
Ca21chr1	361342	G	A	A	background	orf19.4550	Leu	Leu
Ca21chr1	361405	T	C	C	background	orf19.4550	Ala	Ala
Ca21chr1	364688	A	C	C	background	FGR38	Lys	Thr
Ca21chr1	364775	G	A	A	background	FGR38	Arg	His
Ca21chr1	364777	A	T	T	background	FGR38	Thr	Ser
Ca21chr1	364824	T	C	C	background	FGR38	Asp	Asp
Ca21chr1	365685	C	T	T	background	FGR38	Ile	Ile
Ca21chr1	365703	T	G	G	background	FGR38	Asn	Lys
Ca21chr1	365799	G	A	A	background	FGR38	Glu	Glu
Ca21chr1	365815	T	A	A	background	FGR38	Cys	Ser
Ca21chr1	365827	T	A	A	background	FGR38	Tyr	Asn
Ca21chr1	365837	C	A	A	background	FGR38	Thr	Lys
Ca21chr1	366357	G	T	T	background	33	downstream	FGR38	390	upstream	MAK32
Ca21chr1	366361	G	A	A	background	37	downstream	FGR38	386	upstream	MAK32
Ca21chr1	366446	A	C	C	background	122	downstream	FGR38	301	upstream	MAK32
Ca21chr1	366448	C	T	T	background	124	downstream	FGR38	299	upstream	MAK32
Ca21chr1	366449	G	A	A	background	125	downstream	FGR38	298	upstream	MAK32
Ca21chr1	366496	C	G	G	background	172	downstream	FGR38	251	upstream	MAK32
Ca21chr1	366569	C	A	A	background	245	downstream	FGR38	178	upstream	MAK32
Ca21chr1	366573	C	G	G	background	249	downstream	FGR38	174	upstream	MAK32
Ca21chr1	366581	T	G	G	background	257	downstream	FGR38	166	upstream	MAK32
Ca21chr1	366604	T	C	C	background	280	downstream	FGR38	143	upstream	MAK32
Ca21chr1	366625	T	C	C	background	301	downstream	FGR38	122	upstream	MAK32
Ca21chr1	366798	G	A	A	background	MAK32	Val	Ile
Ca21chr1	366817	T	C	C	background	MAK32	Leu	Pro
Ca21chr1	366916	A	G	G	background	MAK32	Asp	Gly
Ca21chr1	366950	C	T	T	background	MAK32	Ile	Ile
Ca21chr1	366965	G	A	A	background	MAK32	Ser	Ser
Ca21chr1	367072	G	A	A	background	MAK32	Arg	Gln
Ca21chr1	367079	C	A	A	background	MAK32	Thr	Thr
Ca21chr1	367102	C	T	T	background	MAK32	Ser	Phe
Ca21chr1	367107	G	A	A	background	MAK32	Glu	Lys
Ca21chr1	367126	T	C	C	background	MAK32	Leu	Ser
Ca21chr1	367132	C	T	T	background	MAK32	Ala	Val
Ca21chr1	367305	T	A	A	background	MAK32	Ser	Thr
Ca21chr1	367469	C	T	T	background	MAK32	Ser	Ser
Ca21chr1	367625	A	T	T	background	MAK32	Gln	His
Ca21chr1	367701	G	C	C	background	MAK32	Gly	Arg
Ca21chr1	367829	C	A	A	background	MAK32	Thr	Thr
Ca21chr1	367946	G	T	T	background	69	downstream	MAK32	4	downstream	HOL4
Ca21chr1	368016	T	C	C	background	HOL4	Lys	Lys
Ca21chr1	368154	C	T	T	background	HOL4	Gly	Gly
Ca21chr1	368163	G	A	A	background	HOL4	Thr	Thr
Ca21chr1	368178	G	A	A	background	HOL4	Arg	Arg
Ca21chr1	368334	G	A	A	background	HOL4	Gly	Gly
Ca21chr1	368392	A	G	G	background	HOL4	Leu	Ser
Ca21chr1	368610	T	A	A	background	HOL4	Pro	Pro
Ca21chr1	368691	T	C	C	background	HOL4	Leu	Leu
Ca21chr1	369991	T	G	G	background	167	upstream	HOL4	2449	upstream	SWI4
Ca21chr1	370099	G	C	C	background	275	upstream	HOL4	2341	upstream	SWI4
Ca21chr1	370876	A	T	T	background	1052	upstream	HOL4	1564	upstream	SWI4
Ca21chr1	371788	A	C	C	background	1964	upstream	HOL4	652	upstream	SWI4
Ca21chr1	371822	C	G	G	background	1998	upstream	HOL4	618	upstream	SWI4
Ca21chr1	371870	T	A	A	background	2046	upstream	HOL4	570	upstream	SWI4
Ca21chr1	372158	G	C	C	background	2334	upstream	HOL4	282	upstream	SWI4
Ca21chr1	372174	T	C	C	background	2350	upstream	HOL4	266	upstream	SWI4
Ca21chr1	372657	A	G	G	background	SWI4	Gly	Gly
Ca21chr1	372771	C	T	T	background	SWI4	Asn	Ile
Ca21chr1	372949	T	C	C	background	SWI4	Thr	Thr
Ca21chr1	372956	A	G	G	background	SWI4	Gln	Glu
Ca21chr1	373318	G	A	A	background	SWI4	Ser	Arg
Ca21chr1	373405	G	A	A	background	SWI4	Ala	Ala
Ca21chr1	373625	G	T	T	background	SWI4	Leu	Leu
Ca21chr1	373699	T	C	C	background	SWI4	Ile	Ile
Ca21chr1	375649	T	C	C	background	3366	downstream	SWI4	203	upstream	orf19.4544
Ca21chr1	375651	G	A	A	background	3368	downstream	SWI4	201	upstream	orf19.4544
Ca21chr1	375686	A	T	T	background	3403	downstream	SWI4	166	upstream	orf19.4544
Ca21chr1	378824	C	T	T	background	orf19.4542	Gly	Ser
Ca21chr1	380694	A	G	G	background	UBC8	Phe	Phe
Ca21chr1	381958	T	A	A	background	orf19.4539	Arg	End
Ca21chr1	382036	C	T	T	background	orf19.4539	Asp	Asn
Ca21chr1	382298	T	C	C	background	190	upstream	orf19.4539	478	downstream	orf19.4538
Ca21chr1	382320	G	A	A	background	212	upstream	orf19.4539	456	downstream	orf19.4538
Ca21chr1	382427	A	T	T	background	319	upstream	orf19.4539	349	downstream	orf19.4538
Ca21chr1	382851	C	T	T	background	orf19.4538	Glu	Glu
Ca21chr1	383072	T	C	C	background	orf19.4538	Lys	Glu
Ca21chr1	383267	G	A	A	background	orf19.4538	Leu	Leu
Ca21chr1	383370	T	C	C	background	orf19.4538	Thr	Thr
Ca21chr1	383514	T	C	C	background	orf19.4538	Arg	Arg
Ca21chr1	384191	C	T	T	background	orf19.4537	Tyr	Tyr
Ca21chr1	384718	T	A	A	background	32	downstream	orf19.4537	88	downstream	CYS4
Ca21chr1	384720	A	G	G	background	34	downstream	orf19.4537	86	downstream	CYS4
Ca21chr1	385199	G	A	A	background	CYS4	Asp	Asp
Ca21chr1	386334	G	A	A	background	38	upstream	CYS4	279	downstream	PTR3
Ca21chr1	386469	G	A	A	background	173	upstream	CYS4	144	downstream	PTR3
Ca21chr1	386473	A	T	T	background	177	upstream	CYS4	140	downstream	PTR3
Ca21chr1	386484	G	t	t	background	188	upstream	CYS4	129	downstream	PTR3
Ca21chr1	386566	G	A	A	background	270	upstream	CYS4	47	downstream	PTR3
Ca21chr1	386576	G	A	A	background	280	upstream	CYS4	37	downstream	PTR3
Ca21chr1	386628	C	T	T	background	PTR3	Lys	Lys
Ca21chr1	387078	C	T	T	background	PTR3	Leu	Leu
Ca21chr1	387131	T	C	C	background	PTR3	Ile	Val
Ca21chr1	387143	T	G	G	background	PTR3	Asn	His
Ca21chr1	387185	A	G	G	background	PTR3	Leu	Leu
Ca21chr1	387276	C	T	T	background	PTR3	Lys	Lys
Ca21chr1	387366	T	C	C	background	PTR3	Glu	Glu
Ca21chr1	387390	A	G	G	background	PTR3	His	His
Ca21chr1	388811	C	G	G	background	PTR3	Ala	Pro
Ca21chr1	388831	G	A	A	background	PTR3	Thr	Ile
Ca21chr1	388982	G	A	A	background	42	upstream	PTR3	305	downstream	orf19.4534
Ca21chr1	389101	T	C	C	background	161	upstream	PTR3	186	downstream	orf19.4534
Ca21chr1	389141	A	G	G	background	201	upstream	PTR3	146	downstream	orf19.4534
Ca21chr1	389302	T	A	A	background	orf19.4534	Glu	Asp
Ca21chr1	389311	T	C	C	background	orf19.4534	Arg	Arg
Ca21chr1	389329	A	G	G	background	orf19.4534	Ser	Ser
Ca21chr1	389671	C	T	T	background	orf19.4534	Glu	Glu
Ca21chr1	389774	A	T	T	background	orf19.4534	Phe	Tyr
Ca21chr1	389791	G	A	A	background	orf19.4534	Ser	Ser
Ca21chr1	390145	G	A	A	background	orf19.4534	Ser	Ser
Ca21chr1	390313	T	C	C	background	orf19.4534	Arg	Arg
Ca21chr1	391816	G	A	A	background	orf19.4533	Thr	Ile
Ca21chr1	392138	G	A	A	background	orf19.4533	Leu	Phe
Ca21chr1	392160	G	C	C	background	orf19.4533	Pro	Pro
Ca21chr1	392205	A	G	G	background	orf19.4533	Asp	Asp
Ca21chr1	392312	T	C	C	background	orf19.4533	Thr	Ala
Ca21chr1	393409	C	T	T	background	orf19.4532	Ala	Val
Ca21chr1	393634	C	A	A	background	orf19.4532	Thr	Lys
Ca21chr1	393694	G	A	A	background	orf19.4532	Gly	Glu
Ca21chr1	394281	A	G	G	background	orf19.4532	Ser	Gly
Ca21chr1	394379	T	C	C	background	3	downstream	orf19.4532	1224	upstream	orf19.4531
Ca21chr1	394386	G	A	A	background	10	downstream	orf19.4532	1217	upstream	orf19.4531
Ca21chr1	394392	G	A	A	background	16	downstream	orf19.4532	1211	upstream	orf19.4531
Ca21chr1	394406	T	A	A	background	30	downstream	orf19.4532	1197	upstream	orf19.4531
Ca21chr1	394418	A	C	C	background	42	downstream	orf19.4532	1185	upstream	orf19.4531
Ca21chr1	394430	A	G	G	background	54	downstream	orf19.4532	1173	upstream	orf19.4531
Ca21chr1	394488	T	G	G	background	112	downstream	orf19.4532	1115	upstream	orf19.4531
Ca21chr1	394607	T	C	C	background	231	downstream	orf19.4532	996	upstream	orf19.4531
Ca21chr1	394649	C	T	T	background	273	downstream	orf19.4532	954	upstream	orf19.4531
Ca21chr1	394716	G	C	C	background	340	downstream	orf19.4532	887	upstream	orf19.4531
Ca21chr1	394754	T	C	C	background	378	downstream	orf19.4532	849	upstream	orf19.4531
Ca21chr1	394769	C	G	G	background	393	downstream	orf19.4532	834	upstream	orf19.4531
Ca21chr1	395023	A	T	T	background	647	downstream	orf19.4532	580	upstream	orf19.4531
Ca21chr1	395049	A	T	T	background	673	downstream	orf19.4532	554	upstream	orf19.4531
Ca21chr1	395065	G	T	T	background	689	downstream	orf19.4532	538	upstream	orf19.4531
Ca21chr1	395128	T	A	A	background	752	downstream	orf19.4532	475	upstream	orf19.4531
Ca21chr1	395153	A	G	G	background	777	downstream	orf19.4532	450	upstream	orf19.4531
Ca21chr1	395174	G	C	C	background	798	downstream	orf19.4532	429	upstream	orf19.4531
Ca21chr1	395242	T	C	C	background	866	downstream	orf19.4532	361	upstream	orf19.4531
Ca21chr1	396581	C	A	A	background	orf19.4531	His	Asn
Ca21chr1	396907	C	T	T	background	orf19.4531	Ile	Ile
Ca21chr1	397231	C	T	T	background	orf19.4531	Ala	Ala
Ca21chr1	397883	A	G	G	background	orf19.4531	Lys	Glu
Ca21chr1	398374	T	C	C	background	orf19.4531	Gly	Gly
Ca21chr1	398627	G	A	A	background	orf19.4531	Ala	Thr
Ca21chr1	398686	T	A	A	background	orf19.4531	Arg	Arg
Ca21chr1	398734	G	A	A	background	orf19.4531	Thr	Thr
Ca21chr1	398962	C	T	T	background	orf19.4531	Ala	Ala
Ca21chr1	399242	A	G	G	background	orf19.4531	Lys	Glu
Ca21chr1	399298	A	G	G	background	orf19.4531	Gly	Gly
Ca21chr1	399845	T	C	C	background	418	downstream	orf19.4531	1079	upstream	orf19.4530.1
Ca21chr1	400195	A	T	T	background	768	downstream	orf19.4531	729	upstream	orf19.4530.1
Ca21chr1	400678	A	T	T	background	orf19.4530.1	intron
Ca21chr1	402290	T	C	C	background	orf19.4529	Lys	Lys
Ca21chr1	402422	A	G	G	background	orf19.4529	Ser	Ser
Ca21chr1	402431	G	A	A	background	orf19.4529	Ile	Ile
Ca21chr1	402466	C	T	T	background	orf19.4529	Gly	Ser
Ca21chr1	402821	G	A	A	background	34	upstream	orf19.4529	341	downstream	orf19.4528
Ca21chr1	402889	A	G	G	background	102	upstream	orf19.4529	273	downstream	orf19.4528
Ca21chr1	403031	C	G	G	background	244	upstream	orf19.4529	131	downstream	orf19.4528
Ca21chr1	403033	A	G	G	background	246	upstream	orf19.4529	129	downstream	orf19.4528
Ca21chr1	403172	T	C	C	background	orf19.4528	Lys	Arg
Ca21chr1	403540	A	T	T	background	orf19.4528	Phe	Leu
Ca21chr1	403558	G	A	A	background	orf19.4528	Phe	Phe
Ca21chr1	403570	C	T	T	background	orf19.4528	Pro	Pro
Ca21chr1	403612	A	T	T	background	orf19.4528	Phe	Leu
Ca21chr1	407065	G	a	a	background	HGT1	Leu	Leu
Ca21chr1	407090	A	g	g	background	HGT1	Ile	Val
Ca21chr1	407680	C	T	T	background	HGT1	Thr	Thr
Ca21chr1	407683	T	G	G	background	HGT1	Val	Val
Ca21chr1	407920	G	T	T	background	HGT1	Gly	Gly
Ca21chr1	407989	T	C	C	background	HGT1	Ile	Ile
Ca21chr1	408001	T	C	C	background	HGT1	Ala	Ala
Ca21chr1	408046	C	T	T	background	HGT1	Gly	Gly
Ca21chr1	408136	T	C	C	background	HGT1	Thr	Thr
Ca21chr1	408229	C	T	T	background	HGT1	Ala	Ala
Ca21chr1	408341	C	T	T	background	13	downstream	HGT1	3017	upstream	HSP30
Ca21chr1	408521	T	A	A	background	193	downstream	HGT1	2837	upstream	HSP30
Ca21chr1	408620	T	C	C	background	292	downstream	HGT1	2738	upstream	HSP30
Ca21chr1	408653	T	C	C	background	325	downstream	HGT1	2705	upstream	HSP30
Ca21chr1	408681	A	T	T	background	353	downstream	HGT1	2677	upstream	HSP30
Ca21chr1	408685	A	T	T	background	357	downstream	HGT1	2673	upstream	HSP30
Ca21chr1	408733	A	G	G	background	405	downstream	HGT1	2625	upstream	HSP30
Ca21chr1	408883	T	C	C	background	555	downstream	HGT1	2475	upstream	HSP30
Ca21chr1	409000	G	T	T	background	672	downstream	HGT1	2358	upstream	HSP30
Ca21chr1	409007	T	C	C	background	679	downstream	HGT1	2351	upstream	HSP30
Ca21chr1	409755	T	C	C	background	1427	downstream	HGT1	1603	upstream	HSP30
Ca21chr1	409777	G	A	A	background	1449	downstream	HGT1	1581	upstream	HSP30
Ca21chr1	409884	C	T	T	background	1556	downstream	HGT1	1474	upstream	HSP30
Ca21chr1	410247	C	T	T	background	1919	downstream	HGT1	1111	upstream	HSP30
Ca21chr1	410519	G	A	A	background	2191	downstream	HGT1	839	upstream	HSP30
Ca21chr1	410848	A	G	G	background	2520	downstream	HGT1	510	upstream	HSP30
Ca21chr1	412281	A	T	T	background	HSP30	Ala	Ala
Ca21chr1	412418	T	C	C	background	32	downstream	HSP30	418	upstream	orf19.4525
Ca21chr1	412477	T	G	G	background	91	downstream	HSP30	359	upstream	orf19.4525
Ca21chr1	413223	A	C	C	background	orf19.4525	Arg	Arg
Ca21chr1	413312	T	C	C	background	orf19.4525	Ala	Ala
Ca21chr1	413316	A	G	G	background	orf19.4525	Ile	Val
Ca21chr1	413397	C	T	T	background	orf19.4525	Ser	Leu
Ca21chr1	413486	C	T	T	background	orf19.4525	Thr	Thr
Ca21chr1	415077	T	G	G	background	orf19.4524	Arg	Arg
Ca21chr1	415087	C	T	T	background	orf19.4524	Val	Val
Ca21chr1	415114	G	A	A	background	orf19.4524	Cys	Cys
Ca21chr1	415363	A	G	G	background	orf19.4524	Tyr	Tyr
Ca21chr1	415420	G	A	A	background	orf19.4524	Ala	Ala
Ca21chr1	415426	A	G	G	background	orf19.4524	Phe	Phe
Ca21chr1	415635	G	A	A	background	orf19.4524	Pro	Ser
Ca21chr1	415939	T	C	C	background	orf19.4524	Glu	Glu
Ca21chr1	415975	A	G	G	background	orf19.4524	Tyr	Tyr
Ca21chr1	416549	C	G	G	background	orf19.4523	Thr	Thr
Ca21chr1	416573	T	C	C	background	orf19.4523	Ser	Ser
Ca21chr1	416591	C	T	T	background	orf19.4523	Asn	Asn
Ca21chr1	416599	A	G	G	background	orf19.4523	Asn	Ser
Ca21chr1	417901	G	A	A	background	357	upstream	orf19.4522	141	downstream	orf19.3661
Ca21chr1	417919	A	G	G	background	375	upstream	orf19.4522	123	downstream	orf19.3661
Ca21chr1	417920	T	A	A	background	376	upstream	orf19.4522	122	downstream	orf19.3661
Ca21chr1	417922	T	C	C	background	378	upstream	orf19.4522	120	downstream	orf19.3661
Ca21chr1	417948	A	T	T	background	404	upstream	orf19.4522	94	downstream	orf19.3661
Ca21chr1	418087	G	A	A	background	orf19.3661	Tyr	Tyr
Ca21chr1	418126	A	T	T	background	orf19.3661	Ala	Ala
Ca21chr1	418159	A	G	G	background	orf19.3661	Ile	Ile
Ca21chr1	418239	T	A	A	background	orf19.3661	Thr	Ser
Ca21chr1	418297	T	C	C	background	orf19.3661	Glu	Glu
Ca21chr1	418321	G	A	A	background	orf19.3661	Asp	Asp
Ca21chr1	418513	A	G	G	background	orf19.3661	Ala	Ala
Ca21chr1	418519	A	G	G	background	orf19.3661	Asn	Asn
Ca21chr1	418873	A	C	C	background	orf19.3661	Ser	Ser
Ca21chr1	418879	A	G	G	background	orf19.3661	Val	Val
Ca21chr1	418885	C	T	T	background	orf19.3661	Ser	Ser
Ca21chr1	418897	A	T	T	background	orf19.3661	Asp	Glu
Ca21chr1	418942	T	G	G	background	orf19.3661	Thr	Thr
Ca21chr1	418990	A	G	G	background	orf19.3661	Asp	Asp
Ca21chr1	418993	T	G	G	background	orf19.3661	Glu	Asp
Ca21chr1	419029	T	C	C	background	orf19.3661	Glu	Glu
Ca21chr1	419398	T	C	C	background	orf19.3661	Pro	Pro
Ca21chr1	419413	C	G	G	background	orf19.3661	Gly	Gly
Ca21chr1	419414	C	T	T	background	orf19.3661	Gly	Glu
Ca21chr1	419437	C	A	A	background	orf19.3661	Val	Val
Ca21chr1	419440	A	G	G	background	orf19.3661	Asp	Asp
Ca21chr1	420659	G	-	A	pers	143	upstream	orf19.3661	629	downstream	PHO91
Ca21chr1	420663	G	-	A	pers	147	upstream	orf19.3661	625	downstream	PHO91
Ca21chr1	420716	A	G	G	background	200	upstream	orf19.3661	572	downstream	PHO91
Ca21chr1	421003	T	C	C	background	487	upstream	orf19.3661	285	downstream	PHO91
Ca21chr1	421666	A	T	T	background	PHO91	Thr	Thr
Ca21chr1	421672	G	A	A	background	PHO91	Ala	Ala
Ca21chr1	421705	A	T	T	background	PHO91	Ala	Ala
Ca21chr1	421807	T	C	C	background	PHO91	Val	Val
Ca21chr1	421898	G	A	A	background	PHO91	Thr	Ile
Ca21chr1	421942	T	C	C	background	PHO91	Arg	Arg
Ca21chr1	421945	G	A	A	background	PHO91	Ile	Ile
Ca21chr1	421960	A	T	T	background	PHO91	Thr	Thr
Ca21chr1	422092	G	A	A	background	PHO91	Ile	Ile
Ca21chr1	422119	T	C	C	background	PHO91	Ser	Ser
Ca21chr1	422479	G	A	A	background	PHO91	Asp	Asp
Ca21chr1	423505	A	G	G	background	PHO91	Pro	Pro
Ca21chr1	423896	T	A	A	background	26	upstream	PHO91	2505	upstream	orf19.3663.1
Ca21chr1	424167	T	A	A	background	297	upstream	PHO91	2234	upstream	orf19.3663.1
Ca21chr1	424311	A	G	G	background	441	upstream	PHO91	2090	upstream	orf19.3663.1
Ca21chr1	424403	G	A	A	background	533	upstream	PHO91	1998	upstream	orf19.3663.1
Ca21chr1	424415	A	C	C	background	545	upstream	PHO91	1986	upstream	orf19.3663.1
Ca21chr1	425036	T	C	C	background	1166	upstream	PHO91	1365	upstream	orf19.3663.1
Ca21chr1	428357	G	A	A	background	HSP31	Val	Val
Ca21chr1	428694	G	A	A	background	HSP31	Ala	Thr
Ca21chr1	428786	T	C	C	background	HSP31	Ala	Ala
Ca21chr1	428789	T	C	C	background	HSP31	Val	Val
Ca21chr1	428873	A	G	G	background	12	downstream	HSP31	521	upstream	orf19.3665
Ca21chr1	428877	G	A	A	background	16	downstream	HSP31	517	upstream	orf19.3665
Ca21chr1	428882	G	C	C	background	21	downstream	HSP31	512	upstream	orf19.3665
Ca21chr1	428885	A	G	G	background	24	downstream	HSP31	509	upstream	orf19.3665
Ca21chr1	428893	G	A	A	background	32	downstream	HSP31	501	upstream	orf19.3665
Ca21chr1	429126	C	T	T	background	265	downstream	HSP31	268	upstream	orf19.3665
Ca21chr1	429230	C	T	T	background	369	downstream	HSP31	164	upstream	orf19.3665
Ca21chr1	429280	G	A	A	background	419	downstream	HSP31	114	upstream	orf19.3665
Ca21chr1	429341	G	A	A	background	480	downstream	HSP31	53	upstream	orf19.3665
Ca21chr1	429364	C	T	T	background	503	downstream	HSP31	30	upstream	orf19.3665
Ca21chr1	429392	C	T	T	background	531	downstream	HSP31	2	upstream	orf19.3665
Ca21chr1	429514	C	A	A	background	orf19.3665	Pro	Thr
Ca21chr1	429684	T	A	A	background	orf19.3665	Leu	Leu
Ca21chr1	429808	C	G	G	background	orf19.3665	Pro	Ala
Ca21chr1	429951	T	C	C	background	orf19.3665	Ile	Ile
Ca21chr1	430143	C	T	T	background	orf19.3665	Ile	Ile
Ca21chr1	430191	C	T	T	background	orf19.3665	Ile	Ile
Ca21chr1	430263	C	T	T	background	orf19.3665	Thr	Thr
Ca21chr1	430266	C	T	T	background	orf19.3665	Asp	Asp
Ca21chr1	430815	G	A	A	background	orf19.3666	Phe	Phe
Ca21chr1	430820	G	C	C	background	orf19.3666	His	Asp
Ca21chr1	430957	C	T	T	background	orf19.3666	Gly	Glu
Ca21chr1	432020	G	A	A	background	3	upstream	orf19.3666	228	upstream	orf19.3667
Ca21chr1	432033	A	T	T	background	16	upstream	orf19.3666	215	upstream	orf19.3667
Ca21chr1	432106	T	A	A	background	89	upstream	orf19.3666	142	upstream	orf19.3667
Ca21chr1	432135	G	A	A	background	118	upstream	orf19.3666	113	upstream	orf19.3667
Ca21chr1	432180	C	T	T	background	163	upstream	orf19.3666	68	upstream	orf19.3667
Ca21chr1	432427	T	C	C	background	orf19.3667	Asp	Asp
Ca21chr1	432495	T	C	C	background	orf19.3667	Ile	Thr
Ca21chr1	433150	A	T	T	background	orf19.3667	Gly	Gly
Ca21chr1	433273	A	G	G	background	orf19.3667	Thr	Thr
Ca21chr1	433305	C	G	G	background	orf19.3667	Ser	Cys
Ca21chr1	433674	G	A	A	background	orf19.3667	Gly	Glu
Ca21chr1	433746	A	G	G	background	orf19.3667	His	Arg
Ca21chr1	433819	G	A	A	background	orf19.3667	Glu	Glu
Ca21chr1	433824	G	A	A	background	orf19.3667	Arg	Lys
Ca21chr1	433828	G	A	A	background	orf19.3667	Glu	Glu
Ca21chr1	433876	A	T	T	background	12	downstream	orf19.3667	559	downstream	HGT2
Ca21chr1	433891	A	T	T	background	27	downstream	orf19.3667	544	downstream	HGT2
Ca21chr1	434003	C	T	T	background	139	downstream	orf19.3667	432	downstream	HGT2
Ca21chr1	434007	T	G	G	background	143	downstream	orf19.3667	428	downstream	HGT2
Ca21chr1	434008	G	A	A	background	144	downstream	orf19.3667	427	downstream	HGT2
Ca21chr1	434010	C	G	G	background	146	downstream	orf19.3667	425	downstream	HGT2
Ca21chr1	434023	C	T	T	background	159	downstream	orf19.3667	412	downstream	HGT2
Ca21chr1	434230	T	G	G	background	366	downstream	orf19.3667	205	downstream	HGT2
Ca21chr1	434250	T	C	C	background	386	downstream	orf19.3667	185	downstream	HGT2
Ca21chr1	435740	A	G	G	background	HGT2	Val	Val
Ca21chr1	435762	A	G	G	background	HGT2	Ile	Thr
Ca21chr1	435764	T	C	C	background	HGT2	Leu	Leu
Ca21chr1	435767	C	T	T	background	HGT2	Leu	Leu
Ca21chr1	436142	G	A	A	background	70	upstream	HGT2	6330	downstream	SHA3
Ca21chr1	437021	A	G	G	background	949	upstream	HGT2	5451	downstream	SHA3
Ca21chr1	442625	T	C	C	background	SHA3	Gln	Gln
Ca21chr1	443439	T	C	C	background	SHA3	Asn	Ser
Ca21chr1	444975	G	A	A	background	716	upstream	SHA3	4302	downstream	GAL1
Ca21chr1	445030	A	T	T	background	771	upstream	SHA3	4247	downstream	GAL1
Ca21chr1	445050	C	A	A	background	791	upstream	SHA3	4227	downstream	GAL1
Ca21chr1	445108	A	G	G	background	849	upstream	SHA3	4169	downstream	GAL1
Ca21chr1	445121	T	C	C	background	862	upstream	SHA3	4156	downstream	GAL1
Ca21chr1	445123	G	T	T	background	864	upstream	SHA3	4154	downstream	GAL1
Ca21chr1	445308	T	A	A	background	1049	upstream	SHA3	3969	downstream	GAL1
Ca21chr1	445707	T	C	C	background	1448	upstream	SHA3	3570	downstream	GAL1
Ca21chr1	445761	C	T	T	background	1502	upstream	SHA3	3516	downstream	GAL1
Ca21chr1	445841	C	T	T	background	1582	upstream	SHA3	3436	downstream	GAL1
Ca21chr1	445918	G	A	A	background	1659	upstream	SHA3	3359	downstream	GAL1
Ca21chr1	445962	T	G	G	background	1703	upstream	SHA3	3315	downstream	GAL1
Ca21chr1	445978	A	T	T	background	1719	upstream	SHA3	3299	downstream	GAL1
Ca21chr1	445994	C	T	T	background	1735	upstream	SHA3	3283	downstream	GAL1
Ca21chr1	446169	T	C	C	background	1910	upstream	SHA3	3108	downstream	GAL1
Ca21chr1	446280	G	A	A	background	2021	upstream	SHA3	2997	downstream	GAL1
Ca21chr1	446390	C	G	G	background	2131	upstream	SHA3	2887	downstream	GAL1
Ca21chr1	446413	A	T	T	background	2154	upstream	SHA3	2864	downstream	GAL1
Ca21chr1	446439	G	A	A	background	2180	upstream	SHA3	2838	downstream	GAL1
Ca21chr1	446482	G	A	A	background	2223	upstream	SHA3	2795	downstream	GAL1
Ca21chr1	446483	G	A	A	background	2224	upstream	SHA3	2794	downstream	GAL1
Ca21chr1	446513	G	A	A	background	2254	upstream	SHA3	2764	downstream	GAL1
Ca21chr1	446516	C	T	T	background	2257	upstream	SHA3	2761	downstream	GAL1
Ca21chr1	446666	C	T	T	background	2407	upstream	SHA3	2611	downstream	GAL1
Ca21chr1	448486	C	G	G	background	4227	upstream	SHA3	791	downstream	GAL1
Ca21chr1	448543	C	G	G	background	4284	upstream	SHA3	734	downstream	GAL1
Ca21chr1	452830	T	C	C	background	GAL10	Val	Val
Ca21chr1	453070	G	A	A	background	GAL10	Leu	Leu
Ca21chr1	453205	T	C	C	background	GAL10	Thr	Thr
Ca21chr1	453310	C	T	T	background	GAL10	Asn	Asn
Ca21chr1	453354	A	G	G	background	GAL10	Asp	Gly
Ca21chr1	453377	A	G	G	background	GAL10	Asn	Asp
Ca21chr1	453677	G	A	A	background	GAL10	Asp	Asn
Ca21chr1	453691	A	G	G	background	GAL10	Glu	Glu
Ca21chr1	453806	A	G	G	background	GAL10	Ile	Val
Ca21chr1	453996	T	C	C	background	GAL10	Phe	Ser
Ca21chr1	454298	T	C	C	background	85	downstream	GAL10	120	upstream	orf19.3673
Ca21chr1	456752	C	G	G	background	907	upstream	GAL102	21	upstream	GAL7
Ca21chr1	456753	C	G	G	background	908	upstream	GAL102	20	upstream	GAL7
Ca21chr1	456757	T	C	C	background	912	upstream	GAL102	16	upstream	GAL7
Ca21chr1	456759	A	T	T	background	914	upstream	GAL102	14	upstream	GAL7
Ca21chr1	460290	G	A	A	background	138	upstream	orf19.3677	802	upstream	orf19.3678
Ca21chr1	460983	A	G	G	background	831	upstream	orf19.3677	109	upstream	orf19.3678
Ca21chr1	461304	T	C	C	background	orf19.3678	Ile	Ile
Ca21chr1	462498	G	A	A	background	orf19.3678	Lys	Lys
Ca21chr1	462504	T	C	C	background	orf19.3678	Leu	Leu
Ca21chr1	462568	A	G	G	background	orf19.3678	Ile	Val
Ca21chr1	462576	G	T	T	background	orf19.3678	Pro	Pro
Ca21chr1	462656	C	T	T	background	orf19.3678	Ser	Leu
Ca21chr1	462664	A	G	G	background	orf19.3678	Asn	Asp
Ca21chr1	462687	T	G	G	background	orf19.3678	Ser	Ser
Ca21chr1	463474	T	C	C	background	orf19.3679	Lys	Lys
Ca21chr1	463740	A	G	G	background	orf19.3679	Leu	Leu
Ca21chr1	463853	T	C	C	background	orf19.3679	Lys	Arg
Ca21chr1	463919	G	A	A	background	35	upstream	orf19.3679	1743	upstream	2014-09-07
Ca21chr1	463923	A	G	G	background	39	upstream	orf19.3679	1739	upstream	2014-09-07
Ca21chr1	463927	A	T	T	background	43	upstream	orf19.3679	1735	upstream	2014-09-07
Ca21chr1	463928	A	G	G	background	44	upstream	orf19.3679	1734	upstream	2014-09-07
Ca21chr1	463979	T	G	G	background	95	upstream	orf19.3679	1683	upstream	2014-09-07
Ca21chr1	463991	G	A	A	background	107	upstream	orf19.3679	1671	upstream	2014-09-07
Ca21chr1	464040	C	T	T	background	156	upstream	orf19.3679	1622	upstream	2014-09-07
Ca21chr1	464074	T	A	A	background	190	upstream	orf19.3679	1588	upstream	2014-09-07
Ca21chr1	464095	G	C	C	background	211	upstream	orf19.3679	1567	upstream	2014-09-07
Ca21chr1	464296	T	c	c	background	412	upstream	orf19.3679	1366	upstream	2014-09-07
Ca21chr1	464299	T	-	c	pers	415	upstream	orf19.3679	1363	upstream	2014-09-07
Ca21chr1	464302	T	c	c	background	418	upstream	orf19.3679	1360	upstream	2014-09-07
Ca21chr1	464738	T	C	C	background	854	upstream	orf19.3679	924	upstream	2014-09-07
Ca21chr1	464740	G	A	A	background	856	upstream	orf19.3679	922	upstream	2014-09-07
Ca21chr1	464752	T	A	A	background	868	upstream	orf19.3679	910	upstream	2014-09-07
Ca21chr1	464880	G	c	-	pers	996	upstream	orf19.3679	782	upstream	2014-09-07
Ca21chr1	464924	A	C	C	background	1040	upstream	orf19.3679	738	upstream	2014-09-07
Ca21chr1	465016	G	A	A	background	1132	upstream	orf19.3679	646	upstream	2014-09-07
Ca21chr1	465164	A	G	G	background	1280	upstream	orf19.3679	498	upstream	2014-09-07
Ca21chr1	465210	C	T	T	background	1326	upstream	orf19.3679	452	upstream	2014-09-07
Ca21chr1	466536	G	A	A	background	2014-09-07	Ser	Asn
Ca21chr1	467855	G	A	A	background	181	downstream	2014-09-07	1289	upstream	orf19.3681
Ca21chr1	468128	G	A	-	pers	454	downstream	2014-09-07	1016	upstream	orf19.3681
Ca21chr1	468688	A	G	G	background	1014	downstream	2014-09-07	456	upstream	orf19.3681
Ca21chr1	468694	C	A	A	background	1020	downstream	2014-09-07	450	upstream	orf19.3681
Ca21chr1	468834	C	T	T	background	1160	downstream	2014-09-07	310	upstream	orf19.3681
Ca21chr1	472509	T	C	C	background	738	downstream	orf19.3681	2445	upstream	CWH8
Ca21chr1	473378	G	T	T	background	1607	downstream	orf19.3681	1576	upstream	CWH8
Ca21chr1	473413	C	T	T	background	1642	downstream	orf19.3681	1541	upstream	CWH8
Ca21chr1	473928	A	G	G	background	2157	downstream	orf19.3681	1026	upstream	CWH8
Ca21chr1	473930	A	T	T	background	2159	downstream	orf19.3681	1024	upstream	CWH8
Ca21chr1	473992	A	G	G	background	2221	downstream	orf19.3681	962	upstream	CWH8
Ca21chr1	474071	G	A	A	background	2300	downstream	orf19.3681	883	upstream	CWH8
Ca21chr1	474077	A	G	G	background	2306	downstream	orf19.3681	877	upstream	CWH8
Ca21chr1	474087	A	G	G	background	2316	downstream	orf19.3681	867	upstream	CWH8
Ca21chr1	474845	A	G	G	background	3074	downstream	orf19.3681	109	upstream	CWH8
Ca21chr1	474848	T	C	C	background	3077	downstream	orf19.3681	106	upstream	CWH8
Ca21chr1	475754	G	T	T	background	75	downstream	CWH8	177	downstream	AGE3
Ca21chr1	475755	A	C	C	background	76	downstream	CWH8	176	downstream	AGE3
Ca21chr1	475992	C	T	T	background	AGE3	Ser	Asn
Ca21chr1	477103	C	T	T	background	33	upstream	AGE3	237	downstream	orf19.3684
Ca21chr1	477190	C	a	-	pers	120	upstream	AGE3	150	downstream	orf19.3684
Ca21chr1	477378	A	G	G	background	orf19.3684	Phe	Leu
Ca21chr1	477476	A	G	G	background	orf19.3684	Ser	Pro
Ca21chr1	477519	C	T	T	background	orf19.3684	Ala	Thr
Ca21chr1	477712	G	A	A	background	orf19.3684	Phe	Phe
Ca21chr1	477940	A	G	G	background	orf19.3684	Val	Val
Ca21chr1	477943	C	T	T	background	orf19.3684	Ala	Ala
Ca21chr1	478157	C	T	T	background	orf19.3684	Arg	Lys
Ca21chr1	478226	A	G	G	background	8	upstream	orf19.3684	435	downstream	PSY2
Ca21chr1	478364	G	A	A	background	146	upstream	orf19.3684	297	downstream	PSY2
Ca21chr1	478446	A	G	G	background	228	upstream	orf19.3684	215	downstream	PSY2
Ca21chr1	478457	C	T	T	background	239	upstream	orf19.3684	204	downstream	PSY2
Ca21chr1	478461	T	A	A	background	243	upstream	orf19.3684	200	downstream	PSY2
Ca21chr1	478492	T	A	A	background	274	upstream	orf19.3684	169	downstream	PSY2
Ca21chr1	478516	C	G	G	background	298	upstream	orf19.3684	145	downstream	PSY2
Ca21chr1	478557	T	A	A	background	339	upstream	orf19.3684	104	downstream	PSY2
Ca21chr1	478566	C	A	A	background	348	upstream	orf19.3684	95	downstream	PSY2
Ca21chr1	478585	C	T	T	background	367	upstream	orf19.3684	76	downstream	PSY2
Ca21chr1	478625	A	G	G	background	407	upstream	orf19.3684	36	downstream	PSY2
Ca21chr1	478629	T	C	C	background	411	upstream	orf19.3684	32	downstream	PSY2
Ca21chr1	478810	C	T	T	background	PSY2	Glu	Lys
Ca21chr1	478918	A	T	T	background	PSY2	Leu	Ile
Ca21chr1	478919	A	T	T	background	PSY2	Pro	Pro
Ca21chr1	479030	G	T	T	background	PSY2	Asp	Glu
Ca21chr1	479267	A	g	-	pers	PSY2	Asn	Asn
Ca21chr1	479270	G	a	-	pers	PSY2	Asn	Asn
Ca21chr1	479300	A	G	G	background	PSY2	Gly	Gly
Ca21chr1	479570	C	t	-	pers	PSY2	Ser	Ser
Ca21chr1	479577	G	a	-	pers	PSY2	Ser	Leu
Ca21chr1	479883	G	A	A	background	PSY2	Thr	Ile
Ca21chr1	480480	T	C	C	background	PSY2	His	Arg
Ca21chr1	481102	C	T	T	background	PSY2	Val	Ile
Ca21chr1	481139	T	C	C	background	PSY2	Arg	Arg
Ca21chr1	481361	A	G	G	background	PSY2	Ser	Ser
Ca21chr1	481556	T	C	C	background	PSY2	Glu	Glu
Ca21chr1	481634	G	a	-	pers	31	upstream	PSY2	780	downstream	orf19.3686
Ca21chr1	481637	G	a	-	pers	34	upstream	PSY2	777	downstream	orf19.3686
Ca21chr1	481640	G	A	A	background	37	upstream	PSY2	774	downstream	orf19.3686
Ca21chr1	481660	T	A	A	background	57	upstream	PSY2	754	downstream	orf19.3686
Ca21chr1	481725	A	G	G	background	122	upstream	PSY2	689	downstream	orf19.3686
Ca21chr1	483352	C	T	T	background	orf19.3686	Asp	Asn
Ca21chr1	483579	G	T	T	background	orf19.3686	Ala	Glu
Ca21chr1	483581	G	T	T	background	orf19.3686	Asn	Lys
Ca21chr1	484180	C	A	A	background	82	downstream	orf19.3687	29	downstream	orf19.3688
Ca21chr1	484191	C	T	T	background	93	downstream	orf19.3687	18	downstream	orf19.3688
Ca21chr1	484281	G	A	A	background	orf19.3688	Asn	Asn
Ca21chr1	484297	C	t	t	background	orf19.3688	Gly	Asp
Ca21chr1	484546	G	A	A	background	orf19.3688	Thr	Ile
Ca21chr1	484654	T	A	a	pers	80	upstream	orf19.3688	227	downstream	orf19.3689
Ca21chr1	484672	T	C	C	background	98	upstream	orf19.3688	209	downstream	orf19.3689
Ca21chr1	484703	A	-	G	pers	129	upstream	orf19.3688	178	downstream	orf19.3689
Ca21chr1	484705	G	-	a	pers	131	upstream	orf19.3688	176	downstream	orf19.3689
Ca21chr1	484708	G	c	c	background	134	upstream	orf19.3688	173	downstream	orf19.3689
Ca21chr1	484770	G	A	A	background	196	upstream	orf19.3688	111	downstream	orf19.3689
Ca21chr1	485406	C	T	T	background	orf19.3689	Leu	Leu
Ca21chr1	485450	A	T	T	background	orf19.3689	Phe	Ile
Ca21chr1	485534	A	T	T	background	orf19.3689	Phe	Ile
Ca21chr1	485536	A	T	T	background	orf19.3689	Leu	End
Ca21chr1	485537	A	T	T	background	orf19.3689	Leu	Met
Ca21chr1	485560	T	A	A	background	orf19.3689	Glu	Val
Ca21chr1	485627	C	T	T	background	orf19.3689	Glu	Lys
Ca21chr1	491987	T	A	A	background	PGA5	Ile	Ile
Ca21chr1	494951	T	C	C	background	orf19.3694	Asn	Ser
Ca21chr1	495174	G	a	a	background	orf19.3694	Pro	Ser
Ca21chr1	495187	G	a	a	background	orf19.3694	Thr	Thr
Ca21chr1	496795	C	A	A	background	538	upstream	orf19.3694	1596	downstream	orf19.2925
Ca21chr1	496916	A	T	T	background	659	upstream	orf19.3694	1475	downstream	orf19.2925
Ca21chr1	496991	A	T	T	background	734	upstream	orf19.3694	1400	downstream	orf19.2925
Ca21chr1	497249	T	-	a	pers	992	upstream	orf19.3694	1142	downstream	orf19.2925
Ca21chr1	497263	T	C	C	background	1006	upstream	orf19.3694	1128	downstream	orf19.2925
Ca21chr1	497282	T	-	A	pers	1025	upstream	orf19.3694	1109	downstream	orf19.2925
Ca21chr1	497418	G	T	T	background	1161	upstream	orf19.3694	973	downstream	orf19.2925
Ca21chr1	500705	T	G	G	background	orf19.2926	Ile	Arg
Ca21chr1	501274	G	T	T	background	orf19.2926	Gly	Cys
Ca21chr1	501281	G	A	A	background	orf19.2926	Gly	Asp
Ca21chr1	501283	G	A	A	background	orf19.2926	Gly	Arg
Ca21chr1	501642	C	T	T	background	orf19.2926	Ile	Ile
Ca21chr1	501779	C	G	G	background	29	downstream	orf19.2926	312	downstream	MNN11
Ca21chr1	501924	G	c	c	background	174	downstream	orf19.2926	167	downstream	MNN11
Ca21chr1	504506	C	-	t	pers	orf19.2928	Ser	Asn
Ca21chr1	505655	A	T	T	background	392	upstream	orf19.2928	352	downstream	GSC1
Ca21chr1	506189	C	G	G	background	GSC1	Ala	Pro
Ca21chr1	506208	T	C	C	background	GSC1	Ala	Ala
Ca21chr1	507297	T	C	C	background	GSC1	Thr	Thr
Ca21chr1	507306	T	C	C	background	GSC1	Leu	Leu
Ca21chr1	508746	A	G	G	background	GSC1	Asp	Asp
Ca21chr1	509295	A	G	G	background	GSC1	Asp	Asp
Ca21chr1	509337	A	G	G	background	GSC1	Gly	Gly
Ca21chr1	509355	G	A	A	background	GSC1	Val	Val
Ca21chr1	509772	T	A	A	background	GSC1	Thr	Thr
Ca21chr1	510342	A	G	G	background	GSC1	Asn	Asn
Ca21chr1	510351	G	A	A	background	GSC1	Phe	Phe
Ca21chr1	510805	G	a	-	pers	GSC1	Thr	Ile
Ca21chr1	513532	C	T	T	background	1832	upstream	GSC1	2103	downstream	orf19.2930
Ca21chr1	513554	A	G	G	background	1854	upstream	GSC1	2081	downstream	orf19.2930
Ca21chr1	513558	A	G	G	background	1858	upstream	GSC1	2077	downstream	orf19.2930
Ca21chr1	513579	C	T	T	background	1879	upstream	GSC1	2056	downstream	orf19.2930
Ca21chr1	513599	G	A	A	background	1899	upstream	GSC1	2036	downstream	orf19.2930
Ca21chr1	513637	C	T	T	background	1937	upstream	GSC1	1998	downstream	orf19.2930
Ca21chr1	513652	A	G	G	background	1952	upstream	GSC1	1983	downstream	orf19.2930
Ca21chr1	513667	A	G	G	background	1967	upstream	GSC1	1968	downstream	orf19.2930
Ca21chr1	513706	G	A	A	background	2006	upstream	GSC1	1929	downstream	orf19.2930
Ca21chr1	514358	C	T	T	background	2658	upstream	GSC1	1277	downstream	orf19.2930
Ca21chr1	514659	G	A	A	background	2959	upstream	GSC1	976	downstream	orf19.2930
Ca21chr1	514795	A	G	G	background	3095	upstream	GSC1	840	downstream	orf19.2930
Ca21chr1	514881	G	A	A	background	3181	upstream	GSC1	754	downstream	orf19.2930
Ca21chr1	514901	T	C	C	background	3201	upstream	GSC1	734	downstream	orf19.2930
Ca21chr1	514993	G	A	A	background	3293	upstream	GSC1	642	downstream	orf19.2930
Ca21chr1	515040	A	G	G	background	3340	upstream	GSC1	595	downstream	orf19.2930
Ca21chr1	515047	T	C	C	background	3347	upstream	GSC1	588	downstream	orf19.2930
Ca21chr1	515124	G	A	A	background	3424	upstream	GSC1	511	downstream	orf19.2930
Ca21chr1	515145	C	A	A	background	3445	upstream	GSC1	490	downstream	orf19.2930
Ca21chr1	515212	A	T	T	background	3512	upstream	GSC1	423	downstream	orf19.2930
Ca21chr1	515235	C	G	G	background	3535	upstream	GSC1	400	downstream	orf19.2930
Ca21chr1	515314	C	T	T	background	3614	upstream	GSC1	321	downstream	orf19.2930
Ca21chr1	515348	T	C	C	background	3648	upstream	GSC1	287	downstream	orf19.2930
Ca21chr1	515354	G	A	A	background	3654	upstream	GSC1	281	downstream	orf19.2930
Ca21chr1	515370	A	G	G	background	3670	upstream	GSC1	265	downstream	orf19.2930
Ca21chr1	515380	A	T	T	background	3680	upstream	GSC1	255	downstream	orf19.2930
Ca21chr1	515393	G	A	A	background	3693	upstream	GSC1	242	downstream	orf19.2930
Ca21chr1	515398	T	C	C	background	3698	upstream	GSC1	237	downstream	orf19.2930
Ca21chr1	515417	T	C	C	background	3717	upstream	GSC1	218	downstream	orf19.2930
Ca21chr1	515515	G	C	C	background	3815	upstream	GSC1	120	downstream	orf19.2930
Ca21chr1	515713	C	T	T	background	orf19.2930	Leu	Leu
Ca21chr1	520278	T	C	C	background	orf19.2934	Glu	Glu
Ca21chr1	520280	C	G	G	background	orf19.2934	Glu	Gln
Ca21chr1	520344	C	T	T	background	orf19.2934	Glu	Glu
Ca21chr1	520693	A	G	G	background	53	upstream	orf19.2934	649	upstream	RPL10
Ca21chr1	520760	C	A	A	background	120	upstream	orf19.2934	582	upstream	RPL10
Ca21chr1	521734	A	T	T	background	RPL10	Ile	Ile
Ca21chr1	522742	C	G	G	background	orf19.2936	Thr	Ser
Ca21chr1	523067	A	G	G	background	orf19.2936	Ala	Ala
Ca21chr1	523314	T	C	C	background	175	downstream	orf19.2936	716	upstream	PMM1
Ca21chr1	523437	G	A	A	background	298	downstream	orf19.2936	593	upstream	PMM1
Ca21chr1	523702	C	T	T	background	563	downstream	orf19.2936	328	upstream	PMM1
Ca21chr1	523817	C	G	G	background	678	downstream	orf19.2936	213	upstream	PMM1
Ca21chr1	523893	T	-	c	pers	754	downstream	orf19.2936	137	upstream	PMM1
Ca21chr1	533354	A	T	T	background	DIP5	Ser	Arg
Ca21chr1	533413	C	T	T	background	DIP5	Ala	Thr
Ca21chr1	533432	C	T	T	background	DIP5	Ala	Ala
Ca21chr1	535186	A	G	G	background	969	upstream	DIP5	1403	downstream	tR(UCU)4
Ca21chr1	535292	A	G	G	background	1075	upstream	DIP5	1297	downstream	tR(UCU)4
Ca21chr1	535526	G	A	A	background	1309	upstream	DIP5	1063	downstream	tR(UCU)4
Ca21chr1	535717	T	C	C	background	1500	upstream	DIP5	872	downstream	tR(UCU)4
Ca21chr1	535875	T	C	C	background	1658	upstream	DIP5	714	downstream	tR(UCU)4
Ca21chr1	536704	T	a	a	background	43	upstream	tR(UCU)4	281	upstream	orf19.2943.5
Ca21chr1	536772	C	t	t	background	111	upstream	tR(UCU)4	213	upstream	orf19.2943.5
Ca21chr1	536873	T	c	c	background	212	upstream	tR(UCU)4	112	upstream	orf19.2943.5
Ca21chr1	536906	G	a	a	background	245	upstream	tR(UCU)4	79	upstream	orf19.2943.5
Ca21chr1	538115	G	A	A	background	PUT4	Ser	Leu
Ca21chr1	538270	G	A	A	background	PUT4	Leu	Leu
Ca21chr1	539440	A	G	G	background	304	upstream	PUT4	618	upstream	HNM4
Ca21chr1	539540	C	T	T	background	404	upstream	PUT4	518	upstream	HNM4
Ca21chr1	539675	C	T	T	background	539	upstream	PUT4	383	upstream	HNM4
Ca21chr1	539716	A	C	C	background	580	upstream	PUT4	342	upstream	HNM4
Ca21chr1	539747	T	C	C	background	611	upstream	PUT4	311	upstream	HNM4
Ca21chr1	539784	G	A	A	background	648	upstream	PUT4	274	upstream	HNM4
Ca21chr1	539827	A	C	C	background	691	upstream	PUT4	231	upstream	HNM4
Ca21chr1	539855	A	G	G	background	719	upstream	PUT4	203	upstream	HNM4
Ca21chr1	539877	T	C	C	background	741	upstream	PUT4	181	upstream	HNM4
Ca21chr1	539878	G	A	A	background	742	upstream	PUT4	180	upstream	HNM4
Ca21chr1	539897	C	T	T	background	761	upstream	PUT4	161	upstream	HNM4
Ca21chr1	539906	G	A	A	background	770	upstream	PUT4	152	upstream	HNM4
Ca21chr1	539912	C	A	A	background	776	upstream	PUT4	146	upstream	HNM4
Ca21chr1	540258	A	G	G	background	HNM4	Gly	Gly
Ca21chr1	541139	C	T	T	background	HNM4	Ser	Leu
Ca21chr1	541932	G	C	C	background	SNZ1	Pro	Pro
Ca21chr1	542190	T	C	C	background	SNZ1	Ser	Ser
Ca21chr1	542436	T	A	A	background	SNZ1	Pro	Pro
Ca21chr1	543109	T	G	G	background	452	upstream	SNZ1	1004	upstream	SNO1
Ca21chr1	543130	T	C	C	background	473	upstream	SNZ1	983	upstream	SNO1
Ca21chr1	543236	T	C	C	background	579	upstream	SNZ1	877	upstream	SNO1
Ca21chr1	543276	G	A	A	background	619	upstream	SNZ1	837	upstream	SNO1
Ca21chr1	543326	T	G	G	background	669	upstream	SNZ1	787	upstream	SNO1
Ca21chr1	543327	C	A	A	background	670	upstream	SNZ1	786	upstream	SNO1
Ca21chr1	543351	G	A	A	background	694	upstream	SNZ1	762	upstream	SNO1
Ca21chr1	543354	A	G	G	background	697	upstream	SNZ1	759	upstream	SNO1
Ca21chr1	543456	C	T	T	background	799	upstream	SNZ1	657	upstream	SNO1
Ca21chr1	543602	T	A	A	background	945	upstream	SNZ1	511	upstream	SNO1
Ca21chr1	543664	T	C	C	background	1007	upstream	SNZ1	449	upstream	SNO1
Ca21chr1	543717	T	C	C	background	1060	upstream	SNZ1	396	upstream	SNO1
Ca21chr1	543732	T	C	C	background	1075	upstream	SNZ1	381	upstream	SNO1
Ca21chr1	543780	C	T	T	background	1123	upstream	SNZ1	333	upstream	SNO1
Ca21chr1	543815	T	A	A	background	1158	upstream	SNZ1	298	upstream	SNO1
Ca21chr1	543831	T	A	A	background	1174	upstream	SNZ1	282	upstream	SNO1
Ca21chr1	543960	C	T	T	background	1303	upstream	SNZ1	153	upstream	SNO1
Ca21chr1	543983	G	A	A	background	1326	upstream	SNZ1	130	upstream	SNO1
Ca21chr1	543996	G	C	C	background	1339	upstream	SNZ1	117	upstream	SNO1
Ca21chr1	544054	T	-	a	pers	1397	upstream	SNZ1	59	upstream	SNO1
Ca21chr1	544065	T	A	A	background	1408	upstream	SNZ1	48	upstream	SNO1
Ca21chr1	544154	A	G	G	background	SNO1	Leu	Leu
Ca21chr1	544224	G	A	A	background	SNO1	Val	Met
Ca21chr1	544472	C	T	T	background	SNO1	Asp	Asp
Ca21chr1	544509	G	A	A	background	SNO1	Asp	Asn
Ca21chr1	544523	A	G	G	background	SNO1	Gln	Gln
Ca21chr1	544561	A	C	C	background	SNO1	Asp	Ala
Ca21chr1	544562	T	A	A	background	SNO1	Asp	Glu
Ca21chr1	544571	G	T	T	background	SNO1	Thr	Thr
Ca21chr1	544595	G	A	A	background	SNO1	Val	Val
Ca21chr1	544616	G	A	A	background	SNO1	Lys	Lys
Ca21chr1	544671	C	T	T	background	SNO1	Pro	Ser
Ca21chr1	544730	A	G	G	background	SNO1	Val	Val
Ca21chr1	544836	A	C	C	background	SNO1	Lys	Gln
Ca21chr1	544869	A	G	G	background	7	downstream	SNO1	210	upstream	orf19.2949
Ca21chr1	544985	T	-	a	pers	123	downstream	SNO1	94	upstream	orf19.2949
Ca21chr1	544986	A	t	t	background	124	downstream	SNO1	93	upstream	orf19.2949
Ca21chr1	544988	T	a	a	background	126	downstream	SNO1	91	upstream	orf19.2949
Ca21chr1	544998	A	T	T	background	136	downstream	SNO1	81	upstream	orf19.2949
Ca21chr1	546816	G	A	A	background	orf19.2949	Val	Ile
Ca21chr1	546839	C	A	A	background	orf19.2949	Pro	Pro
Ca21chr1	547586	T	C	C	background	orf19.2949	Ala	Ala
Ca21chr1	547592	C	T	T	background	orf19.2949	Ala	Ala
Ca21chr1	548119	A	T	T	background	orf19.2949	Lys	Met
Ca21chr1	548204	A	G	G	background	orf19.2949	Thr	Thr
Ca21chr1	549880	A	C	C	background	HOM6	Cys	Gly
Ca21chr1	553703	A	G	G	background	273	upstream	orf19.2953	112	upstream	orf19.2954
Ca21chr1	553781	G	T	T	background	351	upstream	orf19.2953	34	upstream	orf19.2954
Ca21chr1	553786	T	C	C	background	356	upstream	orf19.2953	29	upstream	orf19.2954
Ca21chr1	553798	G	A	A	background	368	upstream	orf19.2953	17	upstream	orf19.2954
Ca21chr1	553810	G	C	C	background	380	upstream	orf19.2953	5	upstream	orf19.2954
Ca21chr1	554232	A	G	G	background	orf19.2954	Thr	Ala
Ca21chr1	556979	T	C	C	background	orf19.2957	Thr	Ala
Ca21chr1	557208	A	G	G	background	orf19.2957	Arg	Arg
Ca21chr1	557824	T	G	G	background	orf19.2957	Tyr	Ser
Ca21chr1	557843	G	A	A	background	orf19.2957	Pro	Ser
Ca21chr1	557897	T	C	C	background	orf19.2957	Thr	Ala
Ca21chr1	557922	T	G	G	background	orf19.2957	Glu	Asp
Ca21chr1	558000	G	A	A	background	orf19.2957	Ile	Ile
Ca21chr1	560521	C	T	T	background	orf19.2958	Gly	Glu
Ca21chr1	561999	A	T	T	background	490	upstream	orf19.2958	418	downstream	orf19.2959
Ca21chr1	564020	T	A	A	background	1301	upstream	orf19.2959	295	downstream	orf19.2959.1
Ca21chr1	564239	T	G	G	background	1520	upstream	orf19.2959	76	downstream	orf19.2959.1
Ca21chr1	564241	T	G	G	background	1522	upstream	orf19.2959	74	downstream	orf19.2959.1
Ca21chr1	564265	A	G	G	background	1546	upstream	orf19.2959	50	downstream	orf19.2959.1
Ca21chr1	564390	A	G	G	background	orf19.2959.1	Phe	Phe
Ca21chr1	564510	T	A	A	background	22	upstream	orf19.2959.1	1233	upstream	FRS2
Ca21chr1	564577	A	G	G	background	89	upstream	orf19.2959.1	1166	upstream	FRS2
Ca21chr1	568477	T	C	C	background	orf19.2961	Leu	Leu
Ca21chr1	569267	C	T	T	background	572	downstream	orf19.2961	5013	upstream	orf19.2962
Ca21chr1	569598	T	A	A	background	903	downstream	orf19.2961	4682	upstream	orf19.2962
Ca21chr1	569727	A	G	G	background	1032	downstream	orf19.2961	4553	upstream	orf19.2962
Ca21chr1	570521	C	T	T	background	1826	downstream	orf19.2961	3759	upstream	orf19.2962
Ca21chr1	570530	C	T	T	background	1835	downstream	orf19.2961	3750	upstream	orf19.2962
Ca21chr1	570676	C	T	T	background	1981	downstream	orf19.2961	3604	upstream	orf19.2962
Ca21chr1	570699	T	C	C	background	2004	downstream	orf19.2961	3581	upstream	orf19.2962
Ca21chr1	570719	A	G	G	background	2024	downstream	orf19.2961	3561	upstream	orf19.2962
Ca21chr1	570867	G	A	A	background	2172	downstream	orf19.2961	3413	upstream	orf19.2962
Ca21chr1	570875	T	C	C	background	2180	downstream	orf19.2961	3405	upstream	orf19.2962
Ca21chr1	570889	G	A	A	background	2194	downstream	orf19.2961	3391	upstream	orf19.2962
Ca21chr1	571267	C	T	T	background	2572	downstream	orf19.2961	3013	upstream	orf19.2962
Ca21chr1	571282	C	T	T	background	2587	downstream	orf19.2961	2998	upstream	orf19.2962
Ca21chr1	571295	G	A	A	background	2600	downstream	orf19.2961	2985	upstream	orf19.2962
Ca21chr1	571327	C	A	A	background	2632	downstream	orf19.2961	2953	upstream	orf19.2962
Ca21chr1	571378	C	T	T	background	2683	downstream	orf19.2961	2902	upstream	orf19.2962
Ca21chr1	571419	C	T	T	background	2724	downstream	orf19.2961	2861	upstream	orf19.2962
Ca21chr1	571493	G	A	A	background	2798	downstream	orf19.2961	2787	upstream	orf19.2962
Ca21chr1	571508	A	G	G	background	2813	downstream	orf19.2961	2772	upstream	orf19.2962
Ca21chr1	571603	A	G	G	background	2908	downstream	orf19.2961	2677	upstream	orf19.2962
Ca21chr1	571618	G	T	T	background	2923	downstream	orf19.2961	2662	upstream	orf19.2962
Ca21chr1	571701	A	G	G	background	3006	downstream	orf19.2961	2579	upstream	orf19.2962
Ca21chr1	571719	G	A	A	background	3024	downstream	orf19.2961	2561	upstream	orf19.2962
Ca21chr1	571722	A	T	T	background	3027	downstream	orf19.2961	2558	upstream	orf19.2962
Ca21chr1	571726	C	T	T	background	3031	downstream	orf19.2961	2554	upstream	orf19.2962
Ca21chr1	571748	T	G	-	pers	3053	downstream	orf19.2961	2532	upstream	orf19.2962
Ca21chr1	571749	A	-	G	pers	3054	downstream	orf19.2961	2531	upstream	orf19.2962
Ca21chr1	571824	T	C	C	background	3129	downstream	orf19.2961	2456	upstream	orf19.2962
Ca21chr1	571825	C	T	T	background	3130	downstream	orf19.2961	2455	upstream	orf19.2962
Ca21chr1	571832	A	C	C	background	3137	downstream	orf19.2961	2448	upstream	orf19.2962
Ca21chr1	571871	A	T	T	background	3176	downstream	orf19.2961	2409	upstream	orf19.2962
Ca21chr1	571894	G	T	T	background	3199	downstream	orf19.2961	2386	upstream	orf19.2962
Ca21chr1	571920	A	G	G	background	3225	downstream	orf19.2961	2360	upstream	orf19.2962
Ca21chr1	572084	C	A	A	background	3389	downstream	orf19.2961	2196	upstream	orf19.2962
Ca21chr1	572093	C	T	T	background	3398	downstream	orf19.2961	2187	upstream	orf19.2962
Ca21chr1	572095	A	T	T	background	3400	downstream	orf19.2961	2185	upstream	orf19.2962
Ca21chr1	572102	A	G	G	background	3407	downstream	orf19.2961	2178	upstream	orf19.2962
Ca21chr1	572161	T	G	G	background	3466	downstream	orf19.2961	2119	upstream	orf19.2962
Ca21chr1	574910	C	A	A	background	orf19.2962	Pro	Thr
Ca21chr1	575083	T	C	C	background	orf19.2962	Phe	Phe
Ca21chr1	576044	C	T	T	background	orf19.2963	Val	Ile
Ca21chr1	576124	C	T	T	background	orf19.2963	Ser	Asn
Ca21chr1	577163	C	T	T	background	orf19.2964	Arg	His
Ca21chr1	577459	G	C	C	background	orf19.2964	Pro	Pro
Ca21chr1	579396	T	C	C	background	291	upstream	orf19.2964	414	upstream	orf19.2965
Ca21chr1	581143	C	T	T	background	281	downstream	orf19.2965	376	upstream	orf19.2965.1
Ca21chr1	581226	A	G	G	background	364	downstream	orf19.2965	293	upstream	orf19.2965.1
Ca21chr1	581244	T	C	C	background	382	downstream	orf19.2965	275	upstream	orf19.2965.1
Ca21chr1	581855	A	G	G	background	442	downstream	orf19.2965.1	49	upstream	orf19.2966
Ca21chr1	584230	G	A	A	background	219	downstream	TIF34	162	upstream	orf19.2968
Ca21chr1	584385	T	C	C	background	374	downstream	TIF34	7	upstream	orf19.2968
Ca21chr1	584436	C	T	T	background	orf19.2968	Leu	Leu
Ca21chr1	584499	T	A	A	background	orf19.2968	Ser	Arg
Ca21chr1	584500	T	A	A	background	orf19.2968	Tyr	Asn
Ca21chr1	584516	T	A	A	background	orf19.2968	Ile	Asn
Ca21chr1	584517	C	A	A	background	orf19.2968	Ile	Ile
Ca21chr1	584525	C	A	A	background	orf19.2968	Thr	Asn
Ca21chr1	586120	T	C	C	background	RAD16	Asn	Asn
Ca21chr1	586636	T	C	C	background	RAD16	Asn	Asn
Ca21chr1	587699	C	T	T	background	RAD16	Leu	Leu
Ca21chr1	587701	A	G	G	background	RAD16	Leu	Ser
Ca21chr1	589591	C	T	T	background	LYS2	Ser	Phe
Ca21chr1	589652	C	T	T	background	LYS2	Ala	Ala
Ca21chr1	590031	G	A	A	background	LYS2	Gly	Ser
Ca21chr1	590035	G	A	A	background	LYS2	Ser	Asn
Ca21chr1	590107	T	A	A	background	LYS2	Leu	His
Ca21chr1	590159	A	G	G	background	LYS2	Gln	Gln
Ca21chr1	590163	A	G	G	background	LYS2	Thr	Ala
Ca21chr1	590165	C	T	T	background	LYS2	Thr	Thr
Ca21chr1	590180	T	C	C	background	LYS2	Gly	Gly
Ca21chr1	590189	T	C	C	background	LYS2	Ser	Ser
Ca21chr1	590303	C	G	G	background	LYS2	Ser	Ser
Ca21chr1	590669	T	C	C	background	LYS2	Ile	Ile
Ca21chr1	590702	G	A	A	background	LYS2	Lys	Lys
Ca21chr1	590708	A	G	G	background	LYS2	Leu	Leu
Ca21chr1	590780	G	A	A	background	LYS2	Ser	Ser
Ca21chr1	590939	T	A	A	background	LYS2	Asn	Lys
Ca21chr1	592379	C	T	T	background	LYS2	Ala	Ala
Ca21chr1	592466	T	C	C	background	LYS2	Ala	Ala
Ca21chr1	592502	A	T	T	background	LYS2	Gly	Gly
Ca21chr1	592505	A	G	G	background	LYS2	Leu	Leu
Ca21chr1	592750	A	G	G	background	LYS2	Gln	Arg
Ca21chr1	592751	A	T	T	background	LYS2	Gln	His
Ca21chr1	592772	T	C	C	background	LYS2	Cys	Cys
Ca21chr1	592804	T	C	C	background	LYS2	Val	Ala
Ca21chr1	592846	C	T	T	background	LYS2	Thr	Ile
Ca21chr1	592865	T	A	A	background	LYS2	Ser	Ser
Ca21chr1	592945	C	T	T	background	LYS2	Ala	Val
Ca21chr1	593159	A	T	T	background	LYS2	Gly	Gly
Ca21chr1	593239	A	G	G	background	65	downstream	LYS2	516	upstream	orf19.2971
Ca21chr1	593241	T	C	C	background	67	downstream	LYS2	514	upstream	orf19.2971
Ca21chr1	593260	A	C	C	background	86	downstream	LYS2	495	upstream	orf19.2971
Ca21chr1	593267	C	T	T	background	93	downstream	LYS2	488	upstream	orf19.2971
Ca21chr1	593270	T	C	C	background	96	downstream	LYS2	485	upstream	orf19.2971
Ca21chr1	593513	G	T	T	background	339	downstream	LYS2	242	upstream	orf19.2971
Ca21chr1	593523	C	T	T	background	349	downstream	LYS2	232	upstream	orf19.2971
Ca21chr1	593685	T	C	C	background	511	downstream	LYS2	70	upstream	orf19.2971
Ca21chr1	593697	C	T	T	background	523	downstream	LYS2	58	upstream	orf19.2971
Ca21chr1	593705	A	G	G	background	531	downstream	LYS2	50	upstream	orf19.2971
Ca21chr1	593710	A	G	G	background	536	downstream	LYS2	45	upstream	orf19.2971
Ca21chr1	593829	A	G	G	background	orf19.2971	Glu	Glu
Ca21chr1	593911	T	C	C	background	orf19.2971	Ser	Pro
Ca21chr1	595218	T	C	C	background	orf19.2971	Ala	Ala
Ca21chr1	595270	G	A	A	background	orf19.2971	Ala	Thr
Ca21chr1	595561	T	C	C	background	37	downstream	orf19.2971	2514	upstream	PDE2
Ca21chr1	595567	T	C	C	background	43	downstream	orf19.2971	2508	upstream	PDE2
Ca21chr1	595647	A	G	G	background	123	downstream	orf19.2971	2428	upstream	PDE2
Ca21chr1	595790	T	A	A	background	266	downstream	orf19.2971	2285	upstream	PDE2
Ca21chr1	595802	A	G	G	background	278	downstream	orf19.2971	2273	upstream	PDE2
Ca21chr1	595806	A	G	G	background	282	downstream	orf19.2971	2269	upstream	PDE2
Ca21chr1	595812	T	C	C	background	288	downstream	orf19.2971	2263	upstream	PDE2
Ca21chr1	595832	C	T	T	background	308	downstream	orf19.2971	2243	upstream	PDE2
Ca21chr1	595855	T	A	A	background	331	downstream	orf19.2971	2220	upstream	PDE2
Ca21chr1	595871	A	G	G	background	347	downstream	orf19.2971	2204	upstream	PDE2
Ca21chr1	595909	C	T	T	background	385	downstream	orf19.2971	2166	upstream	PDE2
Ca21chr1	595937	G	T	T	background	413	downstream	orf19.2971	2138	upstream	PDE2
Ca21chr1	596025	A	C	C	background	501	downstream	orf19.2971	2050	upstream	PDE2
Ca21chr1	596182	T	C	C	background	658	downstream	orf19.2971	1893	upstream	PDE2
Ca21chr1	596365	G	A	A	background	841	downstream	orf19.2971	1710	upstream	PDE2
Ca21chr1	596443	A	G	G	background	919	downstream	orf19.2971	1632	upstream	PDE2
Ca21chr1	596690	A	T	T	background	1166	downstream	orf19.2971	1385	upstream	PDE2
Ca21chr1	596811	G	C	C	background	1287	downstream	orf19.2971	1264	upstream	PDE2
Ca21chr1	600302	A	G	G	background	512	downstream	PDE2	440	upstream	orf19.2973
Ca21chr1	600316	G	C	C	background	526	downstream	PDE2	426	upstream	orf19.2973
Ca21chr1	600392	A	G	G	background	602	downstream	PDE2	350	upstream	orf19.2973
Ca21chr1	600503	C	A	A	background	713	downstream	PDE2	239	upstream	orf19.2973
Ca21chr1	600537	G	A	A	background	747	downstream	PDE2	205	upstream	orf19.2973
Ca21chr1	600723	C	T	T	background	933	downstream	PDE2	19	upstream	orf19.2973
Ca21chr1	600725	A	G	G	background	935	downstream	PDE2	17	upstream	orf19.2973
Ca21chr1	601248	T	C	C	background	orf19.2973	Asp	Asp
Ca21chr1	601273	A	G	G	background	orf19.2973	Ser	Gly
Ca21chr1	602386	A	G	G	background	orf19.2973	Ile	Val
Ca21chr1	602565	T	C	C	background	orf19.2973	Ile	Ile
Ca21chr1	605457	T	C	C	background	YPT7	Val	Val
Ca21chr1	605604	G	A	A	background	3	downstream	YPT7	180	downstream	orf19.2977
Ca21chr1	605609	G	T	T	background	8	downstream	YPT7	175	downstream	orf19.2977
Ca21chr1	606164	G	T	T	background	orf19.2977	Pro	Thr
Ca21chr1	606173	T	C	C	background	orf19.2977	Asn	Asp
Ca21chr1	606297	G	A	A	background	orf19.2977	Asp	Asp
Ca21chr1	606346	G	A	A	background	orf19.2977	Ala	Val
Ca21chr1	608232	C	T	T	background	orf19.2980	Lys	Lys
Ca21chr1	608689	G	A	A	background	orf19.2980	Ala	Val
Ca21chr1	609162	C	A	A	background	orf19.2980	Val	Val
Ca21chr1	609534	C	T	T	background	orf19.2980	Glu	Glu
Ca21chr1	609875	C	T	T	background	orf19.2980	Glu	Lys
Ca21chr1	609917	T	G	G	background	orf19.2980	Ile	Leu
Ca21chr1	610017	G	C	C	background	orf19.2980	Phe	Leu
Ca21chr1	610221	A	T	T	background	175	upstream	orf19.2980	46	downstream	orf19.2982
Ca21chr1	610256	C	T	T	background	210	upstream	orf19.2980	11	downstream	orf19.2982
Ca21chr1	610795	T	G	G	background	orf19.2982	Lys	Asn
Ca21chr1	611193	G	A	A	background	orf19.2982	Leu	Leu
Ca21chr1	611227	G	A	A	background	orf19.2982	Ile	Ile
Ca21chr1	611554	T	A	A	background	orf19.2982	Thr	Thr
Ca21chr1	611701	G	A	A	background	4	upstream	orf19.2982	295	upstream	CDC73
Ca21chr1	611707	T	G	G	background	10	upstream	orf19.2982	289	upstream	CDC73
Ca21chr1	612139	C	G	G	background	CDC73	Ser	Ser
Ca21chr1	612185	G	A	A	background	CDC73	Ala	Thr
Ca21chr1	612193	C	T	T	background	CDC73	Ser	Ser
Ca21chr1	612256	T	A	A	background	CDC73	Ala	Ala
Ca21chr1	612259	T	G	G	background	CDC73	Gly	Gly
Ca21chr1	612310	G	T	T	background	CDC73	Ser	Ser
Ca21chr1	612649	C	T	T	background	CDC73	Ala	Ala
Ca21chr1	612655	A	G	G	background	CDC73	Thr	Thr
Ca21chr1	613428	T	C	C	background	orf19.2984	Asn	Asp
Ca21chr1	614955	G	A	A	background	orf19.2985	Val	Val
Ca21chr1	615460	A	G	G	background	179	upstream	orf19.2985	69	upstream	orf19.2986
Ca21chr1	615971	G	A	A	background	65	downstream	orf19.2986	30	downstream	orf19.2987
Ca21chr1	616154	T	C	C	background	orf19.2987	Leu	Leu
Ca21chr1	616790	G	C	C	background	orf19.2987	Ser	Ser
Ca21chr1	617006	A	G	G	background	orf19.2987	Gly	Gly
Ca21chr1	619863	A	G	G	background	157	downstream	orf19.2988	302	upstream	orf19.2989
Ca21chr1	619921	C	A	A	background	215	downstream	orf19.2988	244	upstream	orf19.2989
Ca21chr1	619990	C	A	A	background	284	downstream	orf19.2988	175	upstream	orf19.2989
Ca21chr1	620048	G	A	A	background	342	downstream	orf19.2988	117	upstream	orf19.2989
Ca21chr1	620081	T	G	G	background	375	downstream	orf19.2988	84	upstream	orf19.2989
Ca21chr1	620120	T	C	C	background	414	downstream	orf19.2988	45	upstream	orf19.2989
Ca21chr1	620402	A	C	C	background	orf19.2989	Lys	Gln
Ca21chr1	620475	G	A	A	background	orf19.2989	Gly	Glu
Ca21chr1	620531	G	A	A	background	orf19.2989	Val	Ile
Ca21chr1	620533	A	T	T	background	orf19.2989	Val	Val
Ca21chr1	620732	G	A	A	background	orf19.2989	Gly	Arg
Ca21chr1	620788	A	G	G	background	orf19.2989	Glu	Glu
Ca21chr1	620890	G	A	A	background	orf19.2989	Gln	Gln
Ca21chr1	620974	A	G	G	background	orf19.2989	Ser	Ser
Ca21chr1	621029	G	C	C	background	orf19.2989	Ala	Pro
Ca21chr1	628014	C	T	T	background	4417	upstream	XOG1	91	upstream	HOL1
Ca21chr1	628302	A	G	G	background	HOL1	Gln	Gln
Ca21chr1	628644	G	A	A	background	HOL1	Leu	Leu
Ca21chr1	628731	G	A	A	background	HOL1	Val	Val
Ca21chr1	628932	C	T	T	background	HOL1	Gly	Gly
Ca21chr1	630901	C	T	T	background	329	downstream	RPP1A	172	downstream	RPL13
Ca21chr1	632390	T	A	A	background	RPS16A	intron
Ca21chr1	632415	A	G	G	background	RPS16A	intron
Ca21chr1	632975	G	A	A	background	813	downstream	RPS16A	850	upstream	orf19.2995
Ca21chr1	633072	A	T	T	background	910	downstream	RPS16A	753	upstream	orf19.2995
Ca21chr1	635120	G	C	C	background	537	downstream	orf19.2995	46	upstream	orf19.2996
Ca21chr1	637246	A	G	G	background	orf19.2996	Glu	Gly
Ca21chr1	637741	A	G	G	background	orf19.2996	Asn	Ser
Ca21chr1	637790	A	C	C	background	orf19.2996	Ser	Ser
Ca21chr1	638041	C	T	T	background	orf19.2996	Ala	Val
Ca21chr1	638337	C	T	T	background	16	downstream	orf19.2996	62	downstream	TSR2
Ca21chr1	638347	T	G	G	background	26	downstream	orf19.2996	52	downstream	TSR2
Ca21chr1	638496	A	G	G	background	TSR2	Met	Thr
Ca21chr1	638540	T	A	A	background	TSR2	Glu	Asp
Ca21chr1	638587	C	T	T	background	TSR2	Asp	Asn
Ca21chr1	638593	C	T	T	background	TSR2	Val	Ile
Ca21chr1	639181	A	T	T	background	153	upstream	TSR2	24	downstream	ORC1
Ca21chr1	640252	A	G	G	background	ORC1	Phe	Phe
Ca21chr1	640255	C	T	T	background	ORC1	Gln	Gln
Ca21chr1	640615	A	G	G	background	ORC1	Asp	Asp
Ca21chr1	641835	A	t	t	background	213	upstream	ORC1	190	downstream	TEM1
Ca21chr1	645494	G	A	A	background	orf19.3003	His	Gln
Ca21chr1	650127	C	A	A	background	4945	downstream	orf19.3003	376	upstream	RPL6
Ca21chr1	650247	A	G	G	background	RPL6	intron
Ca21chr1	650249	C	T	T	background	RPL6	intron
Ca21chr1	650294	G	A	A	background	RPL6	intron
Ca21chr1	651632	G	C	C	background	1492	downstream	RPL6	335	upstream	orf19.3004
Ca21chr1	651708	T	A	A	background	1568	downstream	RPL6	259	upstream	orf19.3004
Ca21chr1	651899	G	A	A	background	1759	downstream	RPL6	68	upstream	orf19.3004
Ca21chr1	651902	T	C	C	background	1762	downstream	RPL6	65	upstream	orf19.3004
Ca21chr1	651915	C	t	T	pers	1775	downstream	RPL6	52	upstream	orf19.3004
Ca21chr1	651916	C	T	T	background	1776	downstream	RPL6	51	upstream	orf19.3004
Ca21chr1	651918	T	a	A	pers	1778	downstream	RPL6	49	upstream	orf19.3004
Ca21chr1	651922	C	A	A	background	1782	downstream	RPL6	45	upstream	orf19.3004
Ca21chr1	651956	T	C	C	background	1816	downstream	RPL6	11	upstream	orf19.3004
Ca21chr1	652011	G	T	T	background	orf19.3004	Leu	Phe
Ca21chr1	652166	T	C	C	background	orf19.3004	Phe	Ser
Ca21chr1	652196	C	T	T	background	orf19.3004	Pro	Leu
Ca21chr1	652206	A	G	G	background	orf19.3004	Leu	Leu
Ca21chr1	652585	G	A	A	background	orf19.3004	Gly	Ser
Ca21chr1	653533	A	G	G	background	orf19.3006	Thr	Thr
Ca21chr1	653875	A	G	G	background	orf19.3006	Ser	Ser
Ca21chr1	653887	T	C	C	background	orf19.3006	Ala	Ala
Ca21chr1	653956	G	A	A	background	orf19.3006	Ser	Ser
Ca21chr1	653962	T	C	C	background	orf19.3006	Leu	Leu
Ca21chr1	653997	T	C	C	background	orf19.3006	Thr	Ala
Ca21chr1	654463	A	G	G	background	orf19.3006	Tyr	Tyr
Ca21chr1	654595	G	A	A	background	orf19.3006	Asn	Asn
Ca21chr1	654673	G	A	A	background	orf19.3006	Gly	Gly
Ca21chr1	654736	C	T	T	background	orf19.3006	Glu	Glu
Ca21chr1	655392	C	T	T	background	126	upstream	orf19.3006	471	upstream	orf19.3007
Ca21chr1	656005	C	T	T	background	orf19.3007	Pro	Ser
Ca21chr1	656565	C	T	T	background	orf19.3007.2	Thr	Thr
Ca21chr1	658243	A	G	G	background	COQ4	Pro	Pro
Ca21chr1	658507	T	C	C	background	COQ4	Ser	Ser
Ca21chr1	658585	A	G	G	background	COQ4	Asn	Asn
Ca21chr1	659727	G	A	A	background	orf19.3009	Val	Val
Ca21chr1	660036	T	C	C	background	orf19.3009	Leu	Leu
Ca21chr1	660042	G	A	A	background	orf19.3009	Thr	Thr
Ca21chr1	660078	C	T	T	background	orf19.3009	Leu	Leu
Ca21chr1	660080	A	G	G	background	orf19.3009	Leu	Ser
Ca21chr1	660124	T	A	A	background	orf19.3009	Asp	Val
Ca21chr1	660257	A	T	T	background	orf19.3009	Ser	Thr
Ca21chr1	660300	G	A	A	background	orf19.3009	Ala	Ala
Ca21chr1	660358	C	T	T	background	orf19.3009	Arg	Lys
Ca21chr1	660543	G	A	A	background	orf19.3009	Phe	Phe
Ca21chr1	660564	T	C	C	background	orf19.3009	Lys	Lys
Ca21chr1	660892	A	G	G	background	56	upstream	orf19.3009	102	upstream	orf19.3010
Ca21chr1	660901	A	T	T	background	65	upstream	orf19.3009	93	upstream	orf19.3010
Ca21chr1	661030	C	T	T	background	orf19.3010	Pro	Ser
Ca21chr1	661227	G	A	A	background	orf19.3010	Lys	Lys
Ca21chr1	661233	A	G	G	background	orf19.3010	Glu	Glu
Ca21chr1	661422	A	G	G	background	orf19.3010	Leu	Leu
Ca21chr1	661438	A	T	T	background	orf19.3010	Ser	Cys
Ca21chr1	661572	C	T	T	background	orf19.3010	Asn	Asn
Ca21chr1	666830	A	T	T	background	2428	upstream	ECM33	2002	downstream	ARO80
Ca21chr1	670572	G	A	A	background	ARO80	Asn	Asn
Ca21chr1	670641	T	C	C	background	ARO80	Thr	Thr
Ca21chr1	671084	C	T	T	background	ARO80	Gly	Ser
Ca21chr1	671496	T	C	C	background	ARO80	Ser	Ser
Ca21chr1	671718	C	T	T	background	ARO80	Arg	Arg
Ca21chr1	671729	C	T	T	background	ARO80	Ala	Thr
Ca21chr1	674650	T	C	C	background	741	upstream	CDC12	495	downstream	BMH1
Ca21chr1	674963	A	G	G	background	1054	upstream	CDC12	182	downstream	BMH1
Ca21chr1	675099	A	T	T	background	1190	upstream	CDC12	46	downstream	BMH1
Ca21chr1	676435	C	G	G	background	496	upstream	BMH1	1032	downstream	ARX1
Ca21chr1	676480	C	T	T	background	541	upstream	BMH1	987	downstream	ARX1
Ca21chr1	677194	G	T	T	background	1255	upstream	BMH1	273	downstream	ARX1
Ca21chr1	677431	G	A	A	background	1492	upstream	BMH1	36	downstream	ARX1
Ca21chr1	677893	A	G	G	background	ARX1	Ile	Ile
Ca21chr1	678440	C	T	T	background	ARX1	Arg	His
Ca21chr1	679726	T	C	C	background	565	upstream	ARX1	130	upstream	orf19.3016
Ca21chr1	679765	A	G	G	background	604	upstream	ARX1	91	upstream	orf19.3016
Ca21chr1	679791	C	T	T	background	630	upstream	ARX1	65	upstream	orf19.3016
Ca21chr1	679804	T	C	C	background	643	upstream	ARX1	52	upstream	orf19.3016
Ca21chr1	679813	G	A	A	background	652	upstream	ARX1	43	upstream	orf19.3016
Ca21chr1	680181	A	G	G	background	orf19.3016	Lys	Arg
Ca21chr1	680256	T	C	C	background	orf19.3016	Val	Ala
Ca21chr1	681947	T	C	C	background	orf19.3019	Val	Ala
Ca21chr1	682281	C	T	T	background	orf19.3019	Gly	Gly
Ca21chr1	683288	G	A	A	background	orf19.3019	Arg	Lys
Ca21chr1	683709	G	A	A	background	orf19.3019	Lys	Lys
Ca21chr1	686023	G	A	A	background	orf19.3022	Ala	Thr
Ca21chr1	686466	G	T	T	background	51	downstream	orf19.3022	233	upstream	NGG1
Ca21chr1	686583	A	C	C	background	168	downstream	orf19.3022	116	upstream	NGG1
Ca21chr1	686820	G	A	A	background	NGG1	Ser	Asn
Ca21chr1	687775	G	A	A	background	NGG1	Pro	Pro
Ca21chr1	694001	C	T	T	background	601	upstream	orf19.3029	213	downstream	orf19.3030
Ca21chr1	694109	T	G	G	background	709	upstream	orf19.3029	105	downstream	orf19.3030
Ca21chr1	694185	T	C	C	background	785	upstream	orf19.3029	29	downstream	orf19.3030
Ca21chr1	694268	A	G	G	background	orf19.3030	Asn	Asn
Ca21chr1	694283	G	C	C	background	orf19.3030	Pro	Pro
Ca21chr1	694285	G	A	A	background	orf19.3030	Pro	Ser
Ca21chr1	695057	G	C	C	background	orf19.3030	Asn	Lys
Ca21chr1	695842	T	A	A	background	39	upstream	orf19.3030	248	downstream	orf19.3031
Ca21chr1	695949	T	G	G	background	146	upstream	orf19.3030	141	downstream	orf19.3031
Ca21chr1	695967	A	T	T	background	164	upstream	orf19.3030	123	downstream	orf19.3031
Ca21chr1	695989	T	C	C	background	186	upstream	orf19.3030	101	downstream	orf19.3031
Ca21chr1	696912	T	C	C	background	orf19.3031	Arg	Arg
Ca21chr1	697082	C	G	G	background	111	upstream	orf19.3031	518	downstream	RLI1
Ca21chr1	697265	A	G	G	background	294	upstream	orf19.3031	335	downstream	RLI1
Ca21chr1	697306	C	T	T	background	335	upstream	orf19.3031	294	downstream	RLI1
Ca21chr1	697624	G	A	A	background	RLI1	Phe	Phe
Ca21chr1	704279	G	A	A	background	orf19.3035	Ala	Thr
Ca21chr1	704620	A	T	T	background	orf19.3035	Ser	Ser
Ca21chr1	705013	T	C	C	background	orf19.3035	Ile	Ile
Ca21chr1	706908	C	T	T	background	orf19.3037	Pro	Ser
Ca21chr1	707176	C	T	T	background	orf19.3037	Asn	Asn
Ca21chr1	709096	C	T	T	background	648	downstream	orf19.3037	436	upstream	TPS2
Ca21chr1	709206	T	C	C	background	758	downstream	orf19.3037	326	upstream	TPS2
Ca21chr1	709657	G	A	A	background	TPS2	Leu	Leu
Ca21chr1	709855	A	G	G	background	TPS2	Gln	Gln
Ca21chr1	710689	A	G	G	background	TPS2	Arg	Arg
Ca21chr1	710878	A	G	G	background	TPS2	Lys	Lys
Ca21chr1	712346	C	G	G	background	148	downstream	TPS2	692	upstream	EHT1
Ca21chr1	712405	T	C	C	background	207	downstream	TPS2	633	upstream	EHT1
Ca21chr1	712938	T	C	C	background	740	downstream	TPS2	100	upstream	EHT1
Ca21chr1	713073	T	C	C	background	EHT1	Ile	Ile
Ca21chr1	713607	C	T	T	background	EHT1	Cys	Cys
Ca21chr1	714022	A	G	G	background	EHT1	Asn	Asp
Ca21chr1	716086	T	A	A	background	orf19.3041	Phe	Ile
Ca21chr1	716989	G	A	A	background	orf19.3041	Glu	Lys
Ca21chr1	717500	C	T	T	background	orf19.3041	Ser	Phe
Ca21chr1	717838	T	A	A	background	orf19.3042	Leu	Ile
Ca21chr1	718308	T	C	C	background	orf19.3042	Tyr	Tyr
Ca21chr1	718374	A	G	G	background	orf19.3042	Leu	Leu
Ca21chr1	718412	C	G	G	background	orf19.3042	Thr	Arg
Ca21chr1	718503	C	T	T	background	orf19.3042	Asn	Asn
Ca21chr1	718847	G	A	A	background	266	downstream	orf19.3042	429	upstream	tN(GUU)3
Ca21chr1	719036	C	A	A	background	455	downstream	orf19.3042	240	upstream	tN(GUU)3
Ca21chr1	719116	A	C	C	background	535	downstream	orf19.3042	160	upstream	tN(GUU)3
Ca21chr1	719138	T	A	A	background	557	downstream	orf19.3042	138	upstream	tN(GUU)3
Ca21chr1	719156	A	T	T	background	575	downstream	orf19.3042	120	upstream	tN(GUU)3
Ca21chr1	719270	G	C	C	background	689	downstream	orf19.3042	6	upstream	tN(GUU)3
Ca21chr1	720054	A	G	G	background	orf19.3043	Lys	Lys
Ca21chr1	720435	C	T	T	background	orf19.3043	Ala	Ala
Ca21chr1	720839	G	C	C	background	98	downstream	orf19.3043	349	downstream	orf19.3045
Ca21chr1	721533	G	T	T	background	orf19.3045	Ser	Ser
Ca21chr1	721563	G	A	A	background	orf19.3045	Asp	Asp
Ca21chr1	723078	C	G	G	background	454	upstream	orf19.3045	109	downstream	orf19.3047
Ca21chr1	727426	C	G	G	background	orf19.3048	Gly	Ala
Ca21chr1	727569	G	A	A	background	orf19.3048	Phe	Phe
Ca21chr1	728370	T	C	C	background	orf19.3048	Ile	Met
Ca21chr1	728529	G	A	A	background	orf19.3048	Phe	Phe
Ca21chr1	729183	T	C	C	background	orf19.3048	Lys	Lys
Ca21chr1	729545	G	-	a	pers	orf19.3048	Gln	End
Ca21chr1	729792	T	A	A	background	orf19.3048	Glu	Asp
Ca21chr1	729918	C	T	T	background	orf19.3048	Ser	Ser
Ca21chr1	730131	T	C	C	background	orf19.3048	Pro	Pro
Ca21chr1	730394	A	G	G	background	234	upstream	orf19.3048	709	downstream	orf19.3049
Ca21chr1	730933	T	C	C	background	773	upstream	orf19.3048	170	downstream	orf19.3049
Ca21chr1	731034	G	T	T	background	874	upstream	orf19.3048	69	downstream	orf19.3049
Ca21chr1	732723	T	C	C	background	211	upstream	orf19.3049	119	downstream	AGE1
Ca21chr1	732805	T	A	A	background	293	upstream	orf19.3049	37	downstream	AGE1
Ca21chr1	733100	A	G	G	background	AGE1	Pro	Pro
Ca21chr1	733628	C	T	T	background	AGE1	Gly	Gly
Ca21chr1	734630	A	G	G	background	AGE1	Val	Val
Ca21chr1	735503	T	a	a	background	AGE1	Glu	Asp
Ca21chr1	735540	G	a	a	background	AGE1	Pro	Leu
Ca21chr1	735803	T	c	c	background	85	upstream	AGE1	1061	upstream	orf19.3051
Ca21chr1	735824	G	a	a	background	106	upstream	AGE1	1040	upstream	orf19.3051
Ca21chr1	735863	G	t	t	background	145	upstream	AGE1	1001	upstream	orf19.3051
Ca21chr1	735908	C	t	t	background	190	upstream	AGE1	956	upstream	orf19.3051
Ca21chr1	735957	T	c	c	background	239	upstream	AGE1	907	upstream	orf19.3051
Ca21chr1	736028	T	c	c	background	310	upstream	AGE1	836	upstream	orf19.3051
Ca21chr1	736042	A	g	g	background	324	upstream	AGE1	822	upstream	orf19.3051
Ca21chr1	736309	A	t	t	background	591	upstream	AGE1	555	upstream	orf19.3051
Ca21chr1	736785	G	a	a	background	1067	upstream	AGE1	79	upstream	orf19.3051
Ca21chr1	736793	C	t	t	background	1075	upstream	AGE1	71	upstream	orf19.3051
Ca21chr1	736808	C	t	t	background	1090	upstream	AGE1	56	upstream	orf19.3051
Ca21chr1	736816	G	a	a	background	1098	upstream	AGE1	48	upstream	orf19.3051
Ca21chr1	736870	C	a	a	background	orf19.3051	Leu	Ile
Ca21chr1	736938	T	a	a	background	orf19.3051	Pro	Pro
Ca21chr1	736980	T	c	c	background	orf19.3051	Ile	Ile
Ca21chr1	736995	A	g	g	background	orf19.3051	Thr	Thr
Ca21chr1	737379	T	c	c	background	orf19.3051	Ala	Ala
Ca21chr1	737758	A	g	g	background	13	downstream	orf19.3051	544	upstream	YPT1
Ca21chr1	737778	T	c	c	background	33	downstream	orf19.3051	524	upstream	YPT1
Ca21chr1	738176	T	g	g	background	431	downstream	orf19.3051	126	upstream	YPT1
Ca21chr1	738421	T	c	c	background	YPT1	Thr	Thr
Ca21chr1	738541	G	a	a	background	YPT1	Gly	Gly
Ca21chr1	738988	T	g	g	background	63	downstream	YPT1	220	downstream	orf19.3053
Ca21chr1	739190	T	a	a	background	265	downstream	YPT1	18	downstream	orf19.3053
Ca21chr1	739201	G	a	a	background	276	downstream	YPT1	7	downstream	orf19.3053
Ca21chr1	739226	A	g	g	background	orf19.3053	Tyr	Tyr
Ca21chr1	739403	G	a	a	background	orf19.3053	Ser	Ser
Ca21chr1	739408	T	c	c	background	orf19.3053	Ile	Val
Ca21chr1	739409	G	a	a	background	orf19.3053	Ser	Ser
Ca21chr1	739427	A	g	g	background	orf19.3053	Val	Val
Ca21chr1	739535	G	a	a	background	orf19.3053	Thr	Thr
Ca21chr1	739647	A	g	g	background	orf19.3053	Val	Ala
[truncated: 82,966 more rows]

## Sheet: (a) Patient 9
Chromosome	Position on Chromosome	Reference Base (SC5314)	1002	3795	Status
Ca21chr1	109	C	-	-	background	3950	upstream	orf19.6115
Ca21chr1	648	G	C	C	background	3411	upstream	orf19.6115
Ca21chr1	683	T	C	C	background	3376	upstream	orf19.6115
Ca21chr1	685	G	A	A	background	3374	upstream	orf19.6115
Ca21chr1	1093	A	G	G	background	2966	upstream	orf19.6115
Ca21chr1	1161	C	A	A	background	2898	upstream	orf19.6115
Ca21chr1	1183	T	C	C	background	2876	upstream	orf19.6115
Ca21chr1	1229	T	C	C	background	2830	upstream	orf19.6115
Ca21chr1	1494	T	c	c	background	2565	upstream	orf19.6115
Ca21chr1	1542	T	a	a	background	2517	upstream	orf19.6115
Ca21chr1	1546	A	G	G	background	2513	upstream	orf19.6115
Ca21chr1	1560	T	A	A	background	2499	upstream	orf19.6115
Ca21chr1	1632	G	C	C	background	2427	upstream	orf19.6115
Ca21chr1	1689	C	t	t	background	2370	upstream	orf19.6115
Ca21chr1	1785	A	c	c	background	2274	upstream	orf19.6115
Ca21chr1	1812	C	T	T	background	2247	upstream	orf19.6115
Ca21chr1	1875	A	G	G	background	2184	upstream	orf19.6115
Ca21chr1	1889	A	t	t	background	2170	upstream	orf19.6115
Ca21chr1	1922	C	g	g	background	2137	upstream	orf19.6115
Ca21chr1	1936	G	A	A	background	2123	upstream	orf19.6115
Ca21chr1	2232	T	a	a	background	1827	upstream	orf19.6115
Ca21chr1	2241	G	a	a	background	1818	upstream	orf19.6115
Ca21chr1	2285	A	t	t	background	1774	upstream	orf19.6115
Ca21chr1	2291	A	T	T	background	1768	upstream	orf19.6115
Ca21chr1	2307	C	t	t	background	1752	upstream	orf19.6115
Ca21chr1	2320	A	t	t	background	1739	upstream	orf19.6115
Ca21chr1	2338	T	g	g	background	1721	upstream	orf19.6115
Ca21chr1	2510	G	a	a	background	1549	upstream	orf19.6115
Ca21chr1	2524	A	t	t	background	1535	upstream	orf19.6115
Ca21chr1	2882	T	c	c	background	1177	upstream	orf19.6115
Ca21chr1	2906	T	C	C	background	1153	upstream	orf19.6115
Ca21chr1	2913	A	t	t	background	1146	upstream	orf19.6115
Ca21chr1	2941	C	g	g	background	1118	upstream	orf19.6115
Ca21chr1	2951	G	C	C	background	1108	upstream	orf19.6115
Ca21chr1	2969	G	T	T	background	1090	upstream	orf19.6115
Ca21chr1	3098	C	t	t	background	961	upstream	orf19.6115
Ca21chr1	3191	T	c	c	background	868	upstream	orf19.6115
Ca21chr1	3196	C	T	T	background	863	upstream	orf19.6115
Ca21chr1	3209	C	t	t	background	850	upstream	orf19.6115
Ca21chr1	3241	T	c	c	background	818	upstream	orf19.6115
Ca21chr1	3263	T	c	c	background	796	upstream	orf19.6115
Ca21chr1	3267	A	t	t	background	792	upstream	orf19.6115
Ca21chr1	3364	T	g	g	background	695	upstream	orf19.6115
Ca21chr1	3369	C	a	a	background	690	upstream	orf19.6115
Ca21chr1	3401	T	c	c	background	658	upstream	orf19.6115
Ca21chr1	3404	T	c	c	background	655	upstream	orf19.6115
Ca21chr1	3595	T	C	C	background	464	upstream	orf19.6115
Ca21chr1	3601	T	C	C	background	458	upstream	orf19.6115
Ca21chr1	3612	G	a	a	background	447	upstream	orf19.6115
Ca21chr1	3665	C	G	G	background	394	upstream	orf19.6115
Ca21chr1	3668	A	G	G	background	391	upstream	orf19.6115
Ca21chr1	3675	A	G	G	background	384	upstream	orf19.6115
Ca21chr1	3706	T	C	C	background	353	upstream	orf19.6115
Ca21chr1	3769	A	g	g	background	290	upstream	orf19.6115
Ca21chr1	3799	C	t	t	background	260	upstream	orf19.6115
Ca21chr1	3802	C	g	g	background	257	upstream	orf19.6115
Ca21chr1	3807	C	G	G	background	252	upstream	orf19.6115
Ca21chr1	3809	T	A	A	background	250	upstream	orf19.6115
Ca21chr1	3814	A	g	g	background	245	upstream	orf19.6115
Ca21chr1	3840	T	c	c	background	219	upstream	orf19.6115
Ca21chr1	3875	T	g	g	background	184	upstream	orf19.6115
Ca21chr1	3897	C	t	t	background	162	upstream	orf19.6115
Ca21chr1	3940	A	t	t	background	119	upstream	orf19.6115
Ca21chr1	3962	T	c	c	background	97	upstream	orf19.6115
Ca21chr1	4235	T	c	c	background	orf19.6115	Cys	Cys
Ca21chr1	4331	C	T	T	background	orf19.6115	Ala	Ala
Ca21chr1	4407	C	a	a	background	10	downstream	orf19.6115	2	downstream	orf19.6114
Ca21chr1	4422	T	g	g	background	orf19.6114	Asp	Ala
Ca21chr1	4431	A	G	G	background	orf19.6114	Ser	Pro
Ca21chr1	4514	C	t	t	background	orf19.6114	Glu	Glu
Ca21chr1	4519	C	t	t	background	orf19.6114	Asp	Asn
Ca21chr1	4542	T	C	C	background	orf19.6114	Glu	Gly
Ca21chr1	4543	C	T	T	background	orf19.6114	Glu	Lys
Ca21chr1	4546	T	c	c	background	orf19.6114	Thr	Ala
Ca21chr1	4557	G	t	t	background	orf19.6114	Ala	Glu
Ca21chr1	4572	T	c	c	background	orf19.6114	Asp	Gly
Ca21chr1	4598	G	A	A	background	orf19.6114	Asn	Asn
Ca21chr1	5245	C	t	t	background	525	upstream	orf19.6114	3352	downstream	orf19.6113
Ca21chr1	5249	C	T	T	background	529	upstream	orf19.6114	3348	downstream	orf19.6113
Ca21chr1	5269	C	t	t	background	549	upstream	orf19.6114	3328	downstream	orf19.6113
Ca21chr1	5427	C	t	t	background	707	upstream	orf19.6114	3170	downstream	orf19.6113
Ca21chr1	6013	G	-	-	background	1293	upstream	orf19.6114	2584	downstream	orf19.6113
Ca21chr1	6082	C	-	-	background	1362	upstream	orf19.6114	2515	downstream	orf19.6113
Ca21chr1	6567	G	-	-	background	1847	upstream	orf19.6114	2030	downstream	orf19.6113
Ca21chr1	6570	C	-	-	background	1850	upstream	orf19.6114	2027	downstream	orf19.6113
Ca21chr1	6616	G	-	-	background	1896	upstream	orf19.6114	1981	downstream	orf19.6113
Ca21chr1	6617	T	-	-	background	1897	upstream	orf19.6114	1980	downstream	orf19.6113
Ca21chr1	6652	T	-	-	background	1932	upstream	orf19.6114	1945	downstream	orf19.6113
Ca21chr1	6656	A	-	-	background	1936	upstream	orf19.6114	1941	downstream	orf19.6113
Ca21chr1	6786	T	g	g	background	2066	upstream	orf19.6114	1811	downstream	orf19.6113
Ca21chr1	6807	G	a	a	background	2087	upstream	orf19.6114	1790	downstream	orf19.6113
Ca21chr1	6840	A	-	g	pers	2120	upstream	orf19.6114	1757	downstream	orf19.6113
Ca21chr1	6963	A	-	g	pers	2243	upstream	orf19.6114	1634	downstream	orf19.6113
Ca21chr1	7024	G	a	a	background	2304	upstream	orf19.6114	1573	downstream	orf19.6113
Ca21chr1	7083	C	-	-	background	2363	upstream	orf19.6114	1514	downstream	orf19.6113
Ca21chr1	7110	T	-	-	background	2390	upstream	orf19.6114	1487	downstream	orf19.6113
Ca21chr1	7143	T	-	-	background	2423	upstream	orf19.6114	1454	downstream	orf19.6113
Ca21chr1	7165	G	c	c	background	2445	upstream	orf19.6114	1432	downstream	orf19.6113
Ca21chr1	7181	A	-	-	background	2461	upstream	orf19.6114	1416	downstream	orf19.6113
Ca21chr1	7203	C	t	t	background	2483	upstream	orf19.6114	1394	downstream	orf19.6113
Ca21chr1	7242	A	-	-	background	2522	upstream	orf19.6114	1355	downstream	orf19.6113
Ca21chr1	7244	G	-	-	background	2524	upstream	orf19.6114	1353	downstream	orf19.6113
Ca21chr1	7266	T	-	-	background	2546	upstream	orf19.6114	1331	downstream	orf19.6113
Ca21chr1	7286	T	-	-	background	2566	upstream	orf19.6114	1311	downstream	orf19.6113
Ca21chr1	7287	T	-	-	background	2567	upstream	orf19.6114	1310	downstream	orf19.6113
Ca21chr1	7319	T	-	-	background	2599	upstream	orf19.6114	1278	downstream	orf19.6113
Ca21chr1	7320	A	-	-	background	2600	upstream	orf19.6114	1277	downstream	orf19.6113
Ca21chr1	7324	A	-	-	background	2604	upstream	orf19.6114	1273	downstream	orf19.6113
Ca21chr1	7332	T	-	-	background	2612	upstream	orf19.6114	1265	downstream	orf19.6113
Ca21chr1	7337	A	-	-	background	2617	upstream	orf19.6114	1260	downstream	orf19.6113
Ca21chr1	7378	G	-	-	background	2658	upstream	orf19.6114	1219	downstream	orf19.6113
Ca21chr1	7386	A	t	-	pers	2666	upstream	orf19.6114	1211	downstream	orf19.6113
Ca21chr1	7397	T	-	-	background	2677	upstream	orf19.6114	1200	downstream	orf19.6113
Ca21chr1	7399	A	-	-	background	2679	upstream	orf19.6114	1198	downstream	orf19.6113
Ca21chr1	7531	C	a	a	background	2811	upstream	orf19.6114	1066	downstream	orf19.6113
Ca21chr1	7576	C	t	t	background	2856	upstream	orf19.6114	1021	downstream	orf19.6113
Ca21chr1	7594	T	c	c	background	2874	upstream	orf19.6114	1003	downstream	orf19.6113
Ca21chr1	7606	C	t	t	background	2886	upstream	orf19.6114	991	downstream	orf19.6113
Ca21chr1	7608	G	a	a	background	2888	upstream	orf19.6114	989	downstream	orf19.6113
Ca21chr1	9402	C	-	-	background	494	upstream	orf19.6113	1316	upstream	CTA2
Ca21chr1	9468	G	-	-	background	560	upstream	orf19.6113	1250	upstream	CTA2
Ca21chr1	9478	C	-	-	background	570	upstream	orf19.6113	1240	upstream	CTA2
Ca21chr1	9535	C	-	-	background	627	upstream	orf19.6113	1183	upstream	CTA2
Ca21chr1	9566	G	-	-	background	658	upstream	orf19.6113	1152	upstream	CTA2
Ca21chr1	9582	C	-	-	background	674	upstream	orf19.6113	1136	upstream	CTA2
Ca21chr1	9782	T	-	c	pers	874	upstream	orf19.6113	936	upstream	CTA2
Ca21chr1	9994	T	-	-	background	1086	upstream	orf19.6113	724	upstream	CTA2
Ca21chr1	10002	C	-	-	background	1094	upstream	orf19.6113	716	upstream	CTA2
Ca21chr1	10003	G	-	-	background	1095	upstream	orf19.6113	715	upstream	CTA2
Ca21chr1	10019	C	-	-	background	1111	upstream	orf19.6113	699	upstream	CTA2
Ca21chr1	10040	C	-	-	background	1132	upstream	orf19.6113	678	upstream	CTA2
Ca21chr1	10045	G	-	-	background	1137	upstream	orf19.6113	673	upstream	CTA2
Ca21chr1	10073	A	-	-	background	1165	upstream	orf19.6113	645	upstream	CTA2
Ca21chr1	10078	C	-	-	background	1170	upstream	orf19.6113	640	upstream	CTA2
Ca21chr1	10103	G	-	-	background	1195	upstream	orf19.6113	615	upstream	CTA2
Ca21chr1	10112	A	-	-	background	1204	upstream	orf19.6113	606	upstream	CTA2
Ca21chr1	10152	G	-	-	background	1244	upstream	orf19.6113	566	upstream	CTA2
Ca21chr1	10163	A	-	-	background	1255	upstream	orf19.6113	555	upstream	CTA2
Ca21chr1	10229	C	-	-	background	1321	upstream	orf19.6113	489	upstream	CTA2
Ca21chr1	10239	G	a	a	background	1331	upstream	orf19.6113	479	upstream	CTA2
Ca21chr1	10248	A	-	-	background	1340	upstream	orf19.6113	470	upstream	CTA2
Ca21chr1	10275	T	g	g	background	1367	upstream	orf19.6113	443	upstream	CTA2
Ca21chr1	10428	T	-	-	background	1520	upstream	orf19.6113	290	upstream	CTA2
Ca21chr1	12033	C	-	-	background	38	upstream	orf19.6110	130	upstream	TUP1
Ca21chr1	12037	A	-	-	background	42	upstream	orf19.6110	126	upstream	TUP1
Ca21chr1	12048	T	-	-	background	53	upstream	orf19.6110	115	upstream	TUP1
Ca21chr1	12735	T	C	C	background	TUP1	Ile	Ile
Ca21chr1	12777	C	t	-	pers	TUP1	Cys	Cys
Ca21chr1	13212	C	G	G	background	TUP1	Gly	Gly
Ca21chr1	13563	C	t	-	pers	TUP1	Asn	Asn
Ca21chr1	13860	G	-	-	background	MVD	intron
Ca21chr1	14300	T	g	-	pers	MVD	Ser	Ala
Ca21chr1	16158	C	-	-	background	42	downstream	orf19.6103	442	downstream	orf19.6100
Ca21chr1	16182	A	-	-	background	66	downstream	orf19.6103	418	downstream	orf19.6100
Ca21chr1	16343	C	-	-	background	227	downstream	orf19.6103	257	downstream	orf19.6100
Ca21chr1	16376	A	-	-	background	260	downstream	orf19.6103	224	downstream	orf19.6100
Ca21chr1	16382	C	-	-	background	266	downstream	orf19.6103	218	downstream	orf19.6100
Ca21chr1	16403	T	-	-	background	287	downstream	orf19.6103	197	downstream	orf19.6100
Ca21chr1	16514	C	-	-	background	398	downstream	orf19.6103	86	downstream	orf19.6100
Ca21chr1	16517	C	-	-	background	401	downstream	orf19.6103	83	downstream	orf19.6100
Ca21chr1	16589	C	-	-	background	473	downstream	orf19.6103	11	downstream	orf19.6100
Ca21chr1	18828	A	g	-	pers	CCT8	Lys	Lys
Ca21chr1	19846	G	c	C	pers	orf19.6094	Asp	Glu
Ca21chr1	20002	C	a	-	pers	orf19.6094	Lys	Asn
Ca21chr1	20572	C	a	-	pers	orf19.6094	Ser	Leu
Ca21chr1	22843	T	c	-	pers	KEL1	Tyr	His
Ca21chr1	24696	A	c	C	pers	KEL1	Ser	Ser
Ca21chr1	27292	C	-	-	background	43	upstream	RIM8	994	downstream	orf19.6090
Ca21chr1	27567	T	-	-	background	318	upstream	RIM8	719	downstream	orf19.6090
Ca21chr1	27629	T	-	-	background	380	upstream	RIM8	657	downstream	orf19.6090
Ca21chr1	27754	T	-	-	background	505	upstream	RIM8	532	downstream	orf19.6090
Ca21chr1	27768	T	-	-	background	519	upstream	RIM8	518	downstream	orf19.6090
Ca21chr1	27771	A	-	-	background	522	upstream	RIM8	515	downstream	orf19.6090
Ca21chr1	28197	G	-	-	background	948	upstream	RIM8	89	downstream	orf19.6090
Ca21chr1	28257	G	-	-	background	1008	upstream	RIM8	29	downstream	orf19.6090
Ca21chr1	28284	A	-	-	background	1035	upstream	RIM8	2	downstream	orf19.6090
Ca21chr1	29302	T	g	G	pers	orf19.6090	Ser	Arg
Ca21chr1	29492	C	-	-	background	4	upstream	orf19.6090	312	upstream	LEU4
Ca21chr1	29514	A	-	-	background	26	upstream	orf19.6090	290	upstream	LEU4
Ca21chr1	29520	T	a	-	pers	32	upstream	orf19.6090	284	upstream	LEU4
Ca21chr1	29526	A	-	-	background	38	upstream	orf19.6090	278	upstream	LEU4
Ca21chr1	29541	A	-	-	background	53	upstream	orf19.6090	263	upstream	LEU4
Ca21chr1	29709	G	-	-	background	221	upstream	orf19.6090	95	upstream	LEU4
Ca21chr1	31147	C	A	A	background	LEU4	Val	Val
Ca21chr1	31606	G	-	-	background	63	downstream	LEU4	236	upstream	RPL16A
Ca21chr1	32676	T	-	-	background	232	downstream	RPL16A	4	downstream	orf19.6084
Ca21chr1	33537	G	-	-	background	219	upstream	orf19.6084	562	downstream	orf19.6083
Ca21chr1	33872	G	-	-	background	554	upstream	orf19.6084	227	downstream	orf19.6083
Ca21chr1	33877	A	-	-	background	559	upstream	orf19.6084	222	downstream	orf19.6083
Ca21chr1	33888	T	-	-	background	570	upstream	orf19.6084	211	downstream	orf19.6083
Ca21chr1	33914	A	-	-	background	596	upstream	orf19.6084	185	downstream	orf19.6083
Ca21chr1	34711	A	g	-	pers	orf19.6082	Ala	Ala
Ca21chr1	35667	C	t	T	pers	orf19.6082	Glu	Lys
Ca21chr1	35709	G	-	-	background	30	upstream	orf19.6082	2143	upstream	PHR2
Ca21chr1	36273	T	-	-	background	594	upstream	orf19.6082	1579	upstream	PHR2
Ca21chr1	36277	C	-	-	background	598	upstream	orf19.6082	1575	upstream	PHR2
Ca21chr1	36282	C	-	-	background	603	upstream	orf19.6082	1570	upstream	PHR2
Ca21chr1	36320	C	-	-	background	641	upstream	orf19.6082	1532	upstream	PHR2
Ca21chr1	36322	G	-	-	background	643	upstream	orf19.6082	1530	upstream	PHR2
Ca21chr1	36323	C	-	-	background	644	upstream	orf19.6082	1529	upstream	PHR2
Ca21chr1	36333	C	-	-	background	654	upstream	orf19.6082	1519	upstream	PHR2
Ca21chr1	36337	G	-	-	background	658	upstream	orf19.6082	1515	upstream	PHR2
Ca21chr1	36394	C	-	-	background	715	upstream	orf19.6082	1458	upstream	PHR2
Ca21chr1	36398	T	-	-	background	719	upstream	orf19.6082	1454	upstream	PHR2
Ca21chr1	36415	G	-	-	background	736	upstream	orf19.6082	1437	upstream	PHR2
Ca21chr1	36416	A	-	-	background	737	upstream	orf19.6082	1436	upstream	PHR2
Ca21chr1	36476	A	-	-	background	797	upstream	orf19.6082	1376	upstream	PHR2
Ca21chr1	36513	A	-	-	background	834	upstream	orf19.6082	1339	upstream	PHR2
Ca21chr1	36792	T	-	-	background	1113	upstream	orf19.6082	1060	upstream	PHR2
Ca21chr1	36810	A	-	-	background	1131	upstream	orf19.6082	1042	upstream	PHR2
Ca21chr1	36988	T	-	-	background	1309	upstream	orf19.6082	864	upstream	PHR2
Ca21chr1	37178	C	-	-	background	1499	upstream	orf19.6082	674	upstream	PHR2
Ca21chr1	37219	C	-	-	background	1540	upstream	orf19.6082	633	upstream	PHR2
Ca21chr1	37222	G	-	-	background	1543	upstream	orf19.6082	630	upstream	PHR2
Ca21chr1	37310	T	-	-	background	1631	upstream	orf19.6082	542	upstream	PHR2
Ca21chr1	37330	G	-	-	background	1651	upstream	orf19.6082	522	upstream	PHR2
Ca21chr1	37334	G	-	-	background	1655	upstream	orf19.6082	518	upstream	PHR2
Ca21chr1	37352	T	-	-	background	1673	upstream	orf19.6082	500	upstream	PHR2
Ca21chr1	37451	T	-	-	background	1772	upstream	orf19.6082	401	upstream	PHR2
Ca21chr1	37486	G	-	-	background	1807	upstream	orf19.6082	366	upstream	PHR2
Ca21chr1	37510	A	-	-	background	1831	upstream	orf19.6082	342	upstream	PHR2
Ca21chr1	37801	C	-	-	background	2122	upstream	orf19.6082	51	upstream	PHR2
Ca21chr1	38946	T	c	-	pers	PHR2	Asp	Asp
Ca21chr1	39498	A	-	-	background	12	downstream	PHR2	987	downstream	orf19.6080
Ca21chr1	39533	A	t	-	pers	47	downstream	PHR2	952	downstream	orf19.6080
Ca21chr1	39562	G	-	-	background	76	downstream	PHR2	923	downstream	orf19.6080
Ca21chr1	39600	C	-	-	background	114	downstream	PHR2	885	downstream	orf19.6080
Ca21chr1	39642	C	-	-	background	156	downstream	PHR2	843	downstream	orf19.6080
Ca21chr1	39667	T	g	-	pers	181	downstream	PHR2	818	downstream	orf19.6080
Ca21chr1	39675	G	-	-	background	189	downstream	PHR2	810	downstream	orf19.6080
Ca21chr1	39701	C	a	-	pers	215	downstream	PHR2	784	downstream	orf19.6080
Ca21chr1	39705	A	t	-	pers	219	downstream	PHR2	780	downstream	orf19.6080
Ca21chr1	39750	A	c	-	pers	264	downstream	PHR2	735	downstream	orf19.6080
Ca21chr1	39774	G	-	-	background	288	downstream	PHR2	711	downstream	orf19.6080
Ca21chr1	39825	G	a	-	pers	339	downstream	PHR2	660	downstream	orf19.6080
Ca21chr1	39837	T	c	-	pers	351	downstream	PHR2	648	downstream	orf19.6080
Ca21chr1	39842	G	a	-	pers	356	downstream	PHR2	643	downstream	orf19.6080
Ca21chr1	39861	G	a	-	pers	375	downstream	PHR2	624	downstream	orf19.6080
Ca21chr1	39874	T	c	-	pers	388	downstream	PHR2	611	downstream	orf19.6080
Ca21chr1	39950	A	c	-	pers	464	downstream	PHR2	535	downstream	orf19.6080
Ca21chr1	39951	T	c	-	pers	465	downstream	PHR2	534	downstream	orf19.6080
Ca21chr1	39968	T	c	-	pers	482	downstream	PHR2	517	downstream	orf19.6080
Ca21chr1	40054	G	a	-	pers	568	downstream	PHR2	431	downstream	orf19.6080
Ca21chr1	40064	A	-	-	background	578	downstream	PHR2	421	downstream	orf19.6080
Ca21chr1	40090	T	-	-	background	604	downstream	PHR2	395	downstream	orf19.6080
Ca21chr1	41790	G	a	A	pers	19	upstream	orf19.6080	311	downstream	tT(AGU)6
Ca21chr1	42181	G	-	-	background	8	upstream	tT(AGU)6	425	upstream	orf19.6079
Ca21chr1	42187	G	-	-	background	14	upstream	tT(AGU)6	419	upstream	orf19.6079
Ca21chr1	42589	T	-	-	background	416	upstream	tT(AGU)6	17	upstream	orf19.6079
Ca21chr1	42749	G	c	C	pers	orf19.6079	Lys	Asn
Ca21chr1	42755	G	a	-	pers	orf19.6079	Lys	Lys
Ca21chr1	42761	A	t	-	pers	orf19.6079	Gly	Gly
Ca21chr1	43055	T	A	-	pers	orf19.6079	Asp	Glu
Ca21chr1	43067	T	G,C	-	pers	orf19.6079	Arg	?
Ca21chr1	43097	C	T	-	pers	orf19.6079	Asp	Asp
Ca21chr1	43154	C	T	-	pers	orf19.6079	Ser	Ser
Ca21chr1	43178	T	C	-	pers	orf19.6079	Asp	Asp
Ca21chr1	43316	G	T	T	background	orf19.6079	Ser	Ser
Ca21chr1	43335	G	A	a	pers	orf19.6079	Val	Ile
Ca21chr1	43354	T	C	C	background	orf19.6079	Ile	Thr
Ca21chr1	43355	C	T	T	background	orf19.6079	Ile	Ile
Ca21chr1	43427	T	C	C	background	orf19.6079	Ala	Ala
Ca21chr1	43432	A	G	G	background	orf19.6079	Tyr	Cys
Ca21chr1	43452	C	T	T	background	orf19.6079	His	Tyr
Ca21chr1	44496	G	A	-	pers	POL93	Leu	Leu
Ca21chr1	44535	C	T	-	pers	POL93	Ile	Ile
Ca21chr1	44569	G	A	-	pers	POL93	Glu	Lys
Ca21chr1	44718	T	C	-	pers	POL93	Thr	Thr
Ca21chr1	44721	T	C	-	pers	POL93	Ile	Ile
Ca21chr1	44746	A	G	-	pers	POL93	Ser	Gly
Ca21chr1	44820	A	G	G	background	POL93	Leu	Leu
Ca21chr1	44841	A	G	G	background	POL93	Val	Val
Ca21chr1	44937	C	T	T	background	POL93	Ala	Ala
Ca21chr1	45035	C	G	-	pers	POL93	Ala	Gly
Ca21chr1	45041	G	t	-	pers	POL93	Trp	Leu
Ca21chr1	45044	G	C	-	pers	POL93	Ser	Thr
Ca21chr1	45048	T	a	-	pers	POL93	Thr	Thr
Ca21chr1	45050	A	t	-	pers	POL93	Tyr	Phe
Ca21chr1	45054	T	g	-	pers	POL93	Ile	Met
Ca21chr1	45057	G	t	-	pers	POL93	Lys	Asn
Ca21chr1	45141	A	T	-	pers	POL93	Arg	Arg
Ca21chr1	45153	T	G	-	pers	POL93	Gly	Gly
Ca21chr1	45168	C	T	-	pers	POL93	Tyr	Tyr
Ca21chr1	45384	C	T	-	pers	POL93	Tyr	Tyr
Ca21chr1	45444	A	-	G	pers	POL93	Pro	Pro
Ca21chr1	46167	G	-	-	background	402	downstream	POL93	637	upstream	orf19.6077
Ca21chr1	46195	A	-	-	background	430	downstream	POL93	609	upstream	orf19.6077
Ca21chr1	46308	C	G	G	background	543	downstream	POL93	496	upstream	orf19.6077
Ca21chr1	46731	C	A	A	background	966	downstream	POL93	73	upstream	orf19.6077
Ca21chr1	47037	C	T	T	background	orf19.6077	Ala	Ala
Ca21chr1	48380	A	-	-	background	20	downstream	orf19.6077	134	upstream	orf19.6076
Ca21chr1	48437	A	-	-	background	77	downstream	orf19.6077	77	upstream	orf19.6076
Ca21chr1	48488	T	-	-	background	128	downstream	orf19.6077	26	upstream	orf19.6076
Ca21chr1	48495	C	-	-	background	135	downstream	orf19.6077	19	upstream	orf19.6076
Ca21chr1	49164	C	t	T	pers	orf19.6076	His	His
Ca21chr1	49336	T	c	C	pers	orf19.6075	Lys	Arg
Ca21chr1	49971	G	C	C	background	127	upstream	orf19.6075	27	upstream	HBR1
Ca21chr1	49991	C	-	-	background	147	upstream	orf19.6075	7	upstream	HBR1
Ca21chr1	51784	A	-	-	background	102	upstream	HMX1	1316	upstream	CDC13
Ca21chr1	52149	T	-	-	background	467	upstream	HMX1	951	upstream	CDC13
Ca21chr1	52269	G	-	-	background	587	upstream	HMX1	831	upstream	CDC13
Ca21chr1	52915	C	-	-	background	1233	upstream	HMX1	185	upstream	CDC13
Ca21chr1	52916	C	-	-	background	1234	upstream	HMX1	184	upstream	CDC13
Ca21chr1	54170	T	c	-	pers	CDC13	Ile	Ile
Ca21chr1	54567	C	t	T	pers	124	downstream	CDC13	271	downstream	orf19.6071
Ca21chr1	55245	G	a	A	pers	orf19.6071	Leu	Leu
Ca21chr1	57082	C	-	-	background	7	upstream	orf19.6071	2268	upstream	ENA2
Ca21chr1	57264	A	-	-	background	189	upstream	orf19.6071	2086	upstream	ENA2
Ca21chr1	57565	C	-	-	background	490	upstream	orf19.6071	1785	upstream	ENA2
Ca21chr1	57587	A	-	-	background	512	upstream	orf19.6071	1763	upstream	ENA2
Ca21chr1	57609	C	-	-	background	534	upstream	orf19.6071	1741	upstream	ENA2
Ca21chr1	57622	A	-	-	background	547	upstream	orf19.6071	1728	upstream	ENA2
Ca21chr1	57736	G	-	-	background	661	upstream	orf19.6071	1614	upstream	ENA2
Ca21chr1	57775	T	-	-	background	700	upstream	orf19.6071	1575	upstream	ENA2
Ca21chr1	57837	T	-	-	background	762	upstream	orf19.6071	1513	upstream	ENA2
Ca21chr1	57840	C	-	-	background	765	upstream	orf19.6071	1510	upstream	ENA2
Ca21chr1	57844	C	-	-	background	769	upstream	orf19.6071	1506	upstream	ENA2
Ca21chr1	57972	G	-	-	background	897	upstream	orf19.6071	1378	upstream	ENA2
Ca21chr1	58006	G	-	-	background	931	upstream	orf19.6071	1344	upstream	ENA2
Ca21chr1	58025	T	-	-	background	950	upstream	orf19.6071	1325	upstream	ENA2
Ca21chr1	58260	C	-	-	background	1185	upstream	orf19.6071	1090	upstream	ENA2
Ca21chr1	58270	A	-	-	background	1195	upstream	orf19.6071	1080	upstream	ENA2
Ca21chr1	58317	A	-	-	background	1242	upstream	orf19.6071	1033	upstream	ENA2
Ca21chr1	58322	G	-	-	background	1247	upstream	orf19.6071	1028	upstream	ENA2
Ca21chr1	58422	A	-	-	background	1347	upstream	orf19.6071	928	upstream	ENA2
Ca21chr1	58476	G	-	-	background	1401	upstream	orf19.6071	874	upstream	ENA2
Ca21chr1	58494	C	-	-	background	1419	upstream	orf19.6071	856	upstream	ENA2
Ca21chr1	58501	C	-	-	background	1426	upstream	orf19.6071	849	upstream	ENA2
Ca21chr1	58846	A	-	-	background	1771	upstream	orf19.6071	504	upstream	ENA2
Ca21chr1	58848	A	-	-	background	1773	upstream	orf19.6071	502	upstream	ENA2
Ca21chr1	59317	C	t	T	pers	2242	upstream	orf19.6071	33	upstream	ENA2
Ca21chr1	60613	A	g	-	pers	ENA2	Ile	Val
Ca21chr1	60682	C	t	-	pers	ENA2	Pro	Ser
Ca21chr1	61130	C	t	-	pers	ENA2	Ala	Val
Ca21chr1	61755	A	g	-	pers	ENA2	Arg	Arg
Ca21chr1	62747	A	-	-	background	194	downstream	ENA2	456	upstream	SVF1
Ca21chr1	62899	T	c	-	pers	346	downstream	ENA2	304	upstream	SVF1
Ca21chr1	63074	G	a	-	pers	521	downstream	ENA2	129	upstream	SVF1
Ca21chr1	64554	C	t	-	pers	203	downstream	SVF1	143	downstream	orf19.6066
Ca21chr1	64607	A	-	-	background	256	downstream	SVF1	90	downstream	orf19.6066
Ca21chr1	64676	T	-	-	background	325	downstream	SVF1	21	downstream	orf19.6066
Ca21chr1	65656	T	c	C	pers	orf19.6066	Lys	Glu
Ca21chr1	66379	A	-	-	background	54	upstream	orf19.6066	1465	upstream	orf19.6065
Ca21chr1	66522	C	-	-	background	197	upstream	orf19.6066	1322	upstream	orf19.6065
Ca21chr1	67303	C	-	-	background	978	upstream	orf19.6066	541	upstream	orf19.6065
Ca21chr1	67351	A	-	-	background	1026	upstream	orf19.6066	493	upstream	orf19.6065
Ca21chr1	67577	A	-	-	background	1252	upstream	orf19.6066	267	upstream	orf19.6065
Ca21chr1	67586	C	-	-	background	1261	upstream	orf19.6066	258	upstream	orf19.6065
Ca21chr1	67726	C	t	-	pers	1401	upstream	orf19.6066	118	upstream	orf19.6065
Ca21chr1	67815	T	-	-	background	1490	upstream	orf19.6066	29	upstream	orf19.6065
Ca21chr1	68910	T	-	-	background	95	downstream	orf19.6065	317	upstream	orf19.6064
Ca21chr1	69043	A	-	-	background	228	downstream	orf19.6065	184	upstream	orf19.6064
Ca21chr1	70774	G	c	C	pers	orf19.6064	Leu	Phe
Ca21chr1	70944	A	-	-	background	41	downstream	orf19.6064	215	upstream	UBP6
Ca21chr1	71028	G	-	-	background	125	downstream	orf19.6064	131	upstream	UBP6
Ca21chr1	72726	C	-	-	background	1645	downstream	UBP6	16	downstream	orf19.6062.3
Ca21chr1	72727	T	-	-	background	1646	downstream	UBP6	15	downstream	orf19.6062.3
Ca21chr1	72728	G	-	-	background	1647	downstream	UBP6	14	downstream	orf19.6062.3
Ca21chr1	72731	A	-	-	background	1650	downstream	UBP6	11	downstream	orf19.6062.3
Ca21chr1	73172	T	-	-	background	orf19.6062.3	intron
Ca21chr1	73481	T	-	-	background	197	upstream	orf19.6062.3	100	upstream	orf19.6062
Ca21chr1	73505	T	-	-	background	221	upstream	orf19.6062.3	76	upstream	orf19.6062
Ca21chr1	73598	A	g	G	pers	orf19.6062	Gln	Gln
Ca21chr1	74395	A	-	C	pers	orf19.6061	Tyr	Asp
Ca21chr1	75464	G	-	-	background	82	upstream	orf19.6061	110	downstream	GCN20
Ca21chr1	75481	G	-	-	background	99	upstream	orf19.6061	93	downstream	GCN20
Ca21chr1	77212	A	g	-	pers	GCN20	Tyr	Tyr
Ca21chr1	77281	G	a	A	pers	GCN20	Ile	Ile
Ca21chr1	77395	T	c	-	pers	GCN20	Glu	Glu
Ca21chr1	77695	G	a	-	pers	GCN20	Ile	Ile
Ca21chr1	78358	G	a	A	pers	TTR1	Thr	Ile
Ca21chr1	78582	T	-	-	background	214	upstream	TTR1	60	downstream	GLO1
Ca21chr1	78918	G	a	-	pers	GLO1	Thr	Thr
Ca21chr1	79708	T	-	-	background	38	upstream	GLO1	417	upstream	orf19.6057
Ca21chr1	79833	A	-	-	background	163	upstream	GLO1	292	upstream	orf19.6057
Ca21chr1	79852	C	-	-	background	182	upstream	GLO1	273	upstream	orf19.6057
Ca21chr1	79943	C	t	-	pers	273	upstream	GLO1	182	upstream	orf19.6057
Ca21chr1	80046	T	-	-	background	376	upstream	GLO1	79	upstream	orf19.6057
Ca21chr1	80116	C	-	-	background	446	upstream	GLO1	9	upstream	orf19.6057
Ca21chr1	80145	T	G	G	background	orf19.6057	Val	Val
Ca21chr1	82102	G	-	-	background	200	downstream	orf19.6056	16	downstream	orf19.6055
Ca21chr1	84672	C	-	-	background	113	upstream	orf19.6055	409	downstream	orf19.6054
Ca21chr1	84777	T	-	-	background	218	upstream	orf19.6055	304	downstream	orf19.6054
Ca21chr1	84808	C	-	-	background	249	upstream	orf19.6055	273	downstream	orf19.6054
Ca21chr1	84835	T	-	-	background	276	upstream	orf19.6055	246	downstream	orf19.6054
Ca21chr1	85423	C	t	T	pers	orf19.6054	Ser	Ser
Ca21chr1	85675	T	c	-	pers	orf19.6054	Ala	Ala
Ca21chr1	86347	T	c	C	pers	orf19.6054	Ser	Ser
Ca21chr1	86396	G	a	-	pers	orf19.6054	Thr	Ile
Ca21chr1	86401	C	t	-	pers	orf19.6054	Thr	Thr
Ca21chr1	86467	G	t	-	pers	orf19.6054	Arg	Arg
Ca21chr1	86740	G	a	A	pers	orf19.6054	Ile	Ile
Ca21chr1	87328	G	c	-	pers	79	upstream	orf19.6054	573	upstream	CIS2
Ca21chr1	87431	G	-	-	background	182	upstream	orf19.6054	470	upstream	CIS2
Ca21chr1	87512	C	-	-	background	263	upstream	orf19.6054	389	upstream	CIS2
Ca21chr1	87692	G	-	-	background	443	upstream	orf19.6054	209	upstream	CIS2
Ca21chr1	89036	A	G	G	background	CIS2	Asn	Ser
Ca21chr1	92147	A	C	C	background	orf19.6049	Cys	Gly
Ca21chr1	93604	T	A	A	background	orf19.6049	Asn	Ile
Ca21chr1	93737	A	-	-	background	42	upstream	orf19.6049	234	upstream	orf19.6048
Ca21chr1	93742	T	-	-	background	47	upstream	orf19.6049	229	upstream	orf19.6048
Ca21chr1	93791	A	-	-	background	96	upstream	orf19.6049	180	upstream	orf19.6048
Ca21chr1	94906	A	-	-	background	6	downstream	orf19.6048	309	upstream	TUF1
Ca21chr1	94987	C	-	-	background	87	downstream	orf19.6048	228	upstream	TUF1
Ca21chr1	95028	C	-	-	background	128	downstream	orf19.6048	187	upstream	TUF1
Ca21chr1	95115	T	-	-	background	215	downstream	orf19.6048	100	upstream	TUF1
Ca21chr1	95118	G	-	-	background	218	downstream	orf19.6048	97	upstream	TUF1
Ca21chr1	96348	T	c	-	pers	TUF1	Asp	Asp
Ca21chr1	96660	G	a	-	pers	165	downstream	TUF1	157	upstream	APC1
Ca21chr1	96802	A	t	-	pers	307	downstream	TUF1	15	upstream	APC1
Ca21chr1	96833	G	a	-	pers	APC1	Gly	Asp
Ca21chr1	96834	C	t	-	pers	APC1	Gly	Gly
Ca21chr1	96841	A	c	-	pers	APC1	Ile	Leu
Ca21chr1	97098	T	c	-	pers	APC1	His	His
Ca21chr1	97386	C	g	-	pers	APC1	Ser	Ser
Ca21chr1	97423	A	g	-	pers	APC1	Ser	Gly
Ca21chr1	97708	A	g	G	pers	APC1	Ile	Val
Ca21chr1	97727	G	a	A	pers	APC1	Arg	Lys
Ca21chr1	97805	G	a	A	pers	APC1	Arg	Lys
Ca21chr1	97855	C	t	T	pers	APC1	Ser	Leu
Ca21chr1	97862	C	t	T	pers	APC1	Ala	Val
Ca21chr1	97974	T	c	C	pers	APC1	Gly	Gly
Ca21chr1	97975	G	a	A	pers	APC1	Val	Met
Ca21chr1	98118	T	c	C	pers	APC1	Val	Val
Ca21chr1	98691	T	c	-	pers	APC1	Thr	Thr
Ca21chr1	98748	G	a	-	pers	APC1	Gly	Gly
Ca21chr1	98913	G	a	-	pers	APC1	Lys	Lys
Ca21chr1	98929	T	c	-	pers	APC1	Phe	Leu
Ca21chr1	98931	C	t	-	pers	APC1	Phe	Phe
Ca21chr1	98934	G	a	-	pers	APC1	Leu	Leu
Ca21chr1	98940	A	g	-	pers	APC1	Ala	Ala
Ca21chr1	99120	A	g	-	pers	APC1	Thr	Thr
Ca21chr1	100214	T	c	-	pers	APC1	Val	Ala
Ca21chr1	100503	C	t	T	pers	APC1	Cys	Cys
Ca21chr1	103547	A	-	-	background	23	downstream	orf19.6045	322	upstream	MOB2
Ca21chr1	103616	G	-	-	background	92	downstream	orf19.6045	253	upstream	MOB2
Ca21chr1	104841	G	-	-	background	31	downstream	MOB2	339	upstream	orf19.6043
Ca21chr1	104975	T	-	-	background	165	downstream	MOB2	205	upstream	orf19.6043
Ca21chr1	105046	T	-	-	background	236	downstream	MOB2	134	upstream	orf19.6043
Ca21chr1	105055	A	-	-	background	245	downstream	MOB2	125	upstream	orf19.6043
Ca21chr1	105118	C	-	-	background	308	downstream	MOB2	62	upstream	orf19.6043
Ca21chr1	105159	T	-	-	background	349	downstream	MOB2	21	upstream	orf19.6043
Ca21chr1	107034	T	c	C	pers	109	downstream	orf19.6043	92	downstream	RPO41
Ca21chr1	107149	T	g	G	pers	RPO41	Lys	Gln
Ca21chr1	109532	A	g	-	pers	RPO41	Ile	Ile
Ca21chr1	110165	T	c	C	pers	RPO41	Pro	Pro
Ca21chr1	110217	T	g	G	pers	RPO41	Asp	Ala
Ca21chr1	111133	A	t	-	pers	105	upstream	RPO41	439	downstream	SNF7
Ca21chr1	111143	T	c	C	pers	115	upstream	RPO41	429	downstream	SNF7
Ca21chr1	111194	G	-	-	background	166	upstream	RPO41	378	downstream	SNF7
Ca21chr1	111293	A	-	-	background	265	upstream	RPO41	279	downstream	SNF7
Ca21chr1	111298	T	-	-	background	270	upstream	RPO41	274	downstream	SNF7
Ca21chr1	111320	T	-	-	background	292	upstream	RPO41	252	downstream	SNF7
Ca21chr1	111402	C	-	-	background	374	upstream	RPO41	170	downstream	SNF7
Ca21chr1	111500	G	-	-	background	472	upstream	RPO41	72	downstream	SNF7
Ca21chr1	111560	A	-	-	background	532	upstream	RPO41	12	downstream	SNF7
Ca21chr1	112254	T	-	-	background	2	upstream	SNF7	535	downstream	orf19.6039
Ca21chr1	112258	C	-	-	background	6	upstream	SNF7	531	downstream	orf19.6039
Ca21chr1	112326	G	a	-	pers	74	upstream	SNF7	463	downstream	orf19.6039
Ca21chr1	112340	G	-	-	background	88	upstream	SNF7	449	downstream	orf19.6039
Ca21chr1	112345	T	-	-	background	93	upstream	SNF7	444	downstream	orf19.6039
Ca21chr1	112372	C	-	-	background	120	upstream	SNF7	417	downstream	orf19.6039
Ca21chr1	112385	T	-	-	background	133	upstream	SNF7	404	downstream	orf19.6039
Ca21chr1	112411	G	-	-	background	159	upstream	SNF7	378	downstream	orf19.6039
Ca21chr1	112597	C	-	-	background	345	upstream	SNF7	192	downstream	orf19.6039
Ca21chr1	112629	G	-	-	background	377	upstream	SNF7	160	downstream	orf19.6039
Ca21chr1	112636	T	-	-	background	384	upstream	SNF7	153	downstream	orf19.6039
Ca21chr1	112714	C	-	-	background	462	upstream	SNF7	75	downstream	orf19.6039
Ca21chr1	113832	T	-	-	background	30	upstream	orf19.6039	296	downstream	orf19.6038
Ca21chr1	113961	T	-	-	background	159	upstream	orf19.6039	167	downstream	orf19.6038
Ca21chr1	114000	G	-	-	background	198	upstream	orf19.6039	128	downstream	orf19.6038
Ca21chr1	114003	T	-	-	background	201	upstream	orf19.6039	125	downstream	orf19.6038
Ca21chr1	114031	A	-	-	background	229	upstream	orf19.6039	97	downstream	orf19.6038
Ca21chr1	114051	G	-	-	background	249	upstream	orf19.6039	77	downstream	orf19.6038
Ca21chr1	114061	C	-	-	background	259	upstream	orf19.6039	67	downstream	orf19.6038
Ca21chr1	114063	T	-	-	background	261	upstream	orf19.6039	65	downstream	orf19.6038
Ca21chr1	115359	A	g	-	pers	orf19.6038	Ile	Thr
Ca21chr1	115474	T	c	-	pers	orf19.6038	Lys	Glu
Ca21chr1	115493	T	a	-	pers	orf19.6038	Ser	Ser
Ca21chr1	115501	T	c	-	pers	orf19.6038	Arg	Gly
Ca21chr1	115526	A	g	-	pers	orf19.6038	Asp	Asp
Ca21chr1	115529	A	g	-	pers	orf19.6038	Asn	Asn
Ca21chr1	115567	C	t	-	pers	orf19.6038	Glu	Lys
Ca21chr1	115610	T	c	-	pers	orf19.6038	Lys	Lys
Ca21chr1	115622	A	g	-	pers	orf19.6038	Phe	Phe
Ca21chr1	115923	T	-	-	background	44	upstream	orf19.6038	1397	upstream	ASM3
Ca21chr1	115975	A	-	-	background	96	upstream	orf19.6038	1345	upstream	ASM3
Ca21chr1	116064	A	-	-	background	185	upstream	orf19.6038	1256	upstream	ASM3
Ca21chr1	116075	G	-	-	background	196	upstream	orf19.6038	1245	upstream	ASM3
Ca21chr1	116183	G	-	-	background	304	upstream	orf19.6038	1137	upstream	ASM3
Ca21chr1	116231	G	-	-	background	352	upstream	orf19.6038	1089	upstream	ASM3
Ca21chr1	116265	C	-	-	background	386	upstream	orf19.6038	1055	upstream	ASM3
Ca21chr1	116268	C	-	-	background	389	upstream	orf19.6038	1052	upstream	ASM3
Ca21chr1	116291	T	-	-	background	412	upstream	orf19.6038	1029	upstream	ASM3
Ca21chr1	116335	G	-	-	background	456	upstream	orf19.6038	985	upstream	ASM3
Ca21chr1	116342	G	-	-	background	463	upstream	orf19.6038	978	upstream	ASM3
Ca21chr1	116355	A	-	-	background	476	upstream	orf19.6038	965	upstream	ASM3
Ca21chr1	116451	C	-	-	background	572	upstream	orf19.6038	869	upstream	ASM3
Ca21chr1	116452	A	-	-	background	573	upstream	orf19.6038	868	upstream	ASM3
Ca21chr1	116564	C	-	-	background	685	upstream	orf19.6038	756	upstream	ASM3
Ca21chr1	116602	T	-	-	background	723	upstream	orf19.6038	718	upstream	ASM3
Ca21chr1	116624	C	-	-	background	745	upstream	orf19.6038	696	upstream	ASM3
Ca21chr1	116727	A	-	-	background	848	upstream	orf19.6038	593	upstream	ASM3
Ca21chr1	116878	G	a	-	pers	999	upstream	orf19.6038	442	upstream	ASM3
Ca21chr1	116910	T	-	-	background	1031	upstream	orf19.6038	410	upstream	ASM3
Ca21chr1	117069	G	-	-	background	1190	upstream	orf19.6038	251	upstream	ASM3
Ca21chr1	117080	G	-	-	background	1201	upstream	orf19.6038	240	upstream	ASM3
Ca21chr1	117081	A	-	-	background	1202	upstream	orf19.6038	239	upstream	ASM3
Ca21chr1	117189	C	-	-	background	1310	upstream	orf19.6038	131	upstream	ASM3
Ca21chr1	117201	C	-	-	background	1322	upstream	orf19.6038	119	upstream	ASM3
Ca21chr1	117225	A	-	-	background	1346	upstream	orf19.6038	95	upstream	ASM3
Ca21chr1	117245	C	-	-	background	1366	upstream	orf19.6038	75	upstream	ASM3
Ca21chr1	117273	G	-	-	background	1394	upstream	orf19.6038	47	upstream	ASM3
Ca21chr1	118885	C	t	T	pers	ASM3	Ile	Ile
Ca21chr1	119065	C	t	T	pers	ASM3	Tyr	Tyr
Ca21chr1	119110	T	c	C	pers	ASM3	Tyr	Tyr
Ca21chr1	119116	A	g	G	pers	ASM3	Thr	Thr
Ca21chr1	119185	A	c	C	pers	ASM3	Glu	Asp
Ca21chr1	119203	A	g	G	pers	ASM3	Lys	Lys
Ca21chr1	119218	G	a	A	pers	ASM3	Arg	Arg
Ca21chr1	119221	A	t	T	pers	ASM3	Ala	Ala
Ca21chr1	119449	C	-	-	background	6	downstream	ASM3	319	upstream	RIC1
Ca21chr1	119450	A	g	G	pers	7	downstream	ASM3	318	upstream	RIC1
Ca21chr1	119469	C	-	-	background	26	downstream	ASM3	299	upstream	RIC1
Ca21chr1	119518	A	g	G	pers	75	downstream	ASM3	250	upstream	RIC1
Ca21chr1	119535	A	g	G	pers	92	downstream	ASM3	233	upstream	RIC1
Ca21chr1	119537	A	c	C	pers	94	downstream	ASM3	231	upstream	RIC1
Ca21chr1	121249	G	a	A	pers	RIC1	Ala	Ala
Ca21chr1	122465	G	t	-	pers	RIC1	Ala	Ser
Ca21chr1	122815	T	-	-	background	6	downstream	RIC1	252	upstream	orf19.6035
Ca21chr1	122983	G	-	-	background	174	downstream	RIC1	84	upstream	orf19.6035
Ca21chr1	122996	T	-	-	background	187	downstream	RIC1	71	upstream	orf19.6035
Ca21chr1	123040	C	-	-	background	231	downstream	RIC1	27	upstream	orf19.6035
Ca21chr1	123464	A	G	G	background	32	downstream	orf19.6035	405	downstream	TUB2
Ca21chr1	123677	G	-	-	background	245	downstream	orf19.6035	192	downstream	TUB2
Ca21chr1	123716	T	-	-	background	284	downstream	orf19.6035	153	downstream	TUB2
Ca21chr1	126513	G	A	A	background	916	upstream	TUB2	8	upstream	tP(UGG)3
Ca21chr1	126614	T	-	-	background	2	downstream	tP(UGG)3	176	downstream	CMP1
Ca21chr1	126636	T	-	-	background	24	downstream	tP(UGG)3	154	downstream	CMP1
Ca21chr1	126645	T	-	-	background	33	downstream	tP(UGG)3	145	downstream	CMP1
Ca21chr1	126676	G	-	-	background	64	downstream	tP(UGG)3	114	downstream	CMP1
Ca21chr1	126682	T	-	-	background	70	downstream	tP(UGG)3	108	downstream	CMP1
Ca21chr1	126733	T	-	-	background	121	downstream	tP(UGG)3	57	downstream	CMP1
Ca21chr1	126735	A	-	-	background	123	downstream	tP(UGG)3	55	downstream	CMP1
Ca21chr1	128879	C	-	-	background	260	upstream	CMP1	380	downstream	SPE1
Ca21chr1	128905	T	-	-	background	286	upstream	CMP1	354	downstream	SPE1
Ca21chr1	128919	G	-	-	background	300	upstream	CMP1	340	downstream	SPE1
Ca21chr1	129034	C	-	-	background	415	upstream	CMP1	225	downstream	SPE1
Ca21chr1	129767	G	a	-	pers	SPE1	Ser	Leu
Ca21chr1	130615	A	g	-	pers	SPE1	Ile	Ile
Ca21chr1	130704	T	c	-	pers	24	upstream	SPE1	708	downstream	VPS27
Ca21chr1	130805	A	g	G	pers	125	upstream	SPE1	607	downstream	VPS27
Ca21chr1	131139	C	t	T	pers	459	upstream	SPE1	273	downstream	VPS27
Ca21chr1	131161	A	-	-	background	481	upstream	SPE1	251	downstream	VPS27
Ca21chr1	131325	A	g	G	pers	645	upstream	SPE1	87	downstream	VPS27
Ca21chr1	131498	T	c	-	pers	VPS27	Asn	Asp
Ca21chr1	131576	T	c	-	pers	VPS27	Lys	Glu
Ca21chr1	131610	G	a	-	pers	VPS27	Asn	Asn
Ca21chr1	131772	A	g	-	pers	VPS27	Ser	Ser
Ca21chr1	131843	C	g	-	pers	VPS27	Val	Leu
Ca21chr1	131859	G	a	-	pers	VPS27	Ser	Ser
Ca21chr1	131987	G	t	-	pers	VPS27	Gln	Lys
Ca21chr1	134033	G	a	-	pers	96	upstream	VPS27	223	upstream	orf19.6030
Ca21chr1	134048	T	-	-	background	111	upstream	VPS27	208	upstream	orf19.6030
Ca21chr1	134093	T	c	C	pers	156	upstream	VPS27	163	upstream	orf19.6030
Ca21chr1	134153	T	-	a	pers	216	upstream	VPS27	103	upstream	orf19.6030
Ca21chr1	134222	T	-	-	background	285	upstream	VPS27	34	upstream	orf19.6030
Ca21chr1	134233	T	-	-	background	296	upstream	VPS27	23	upstream	orf19.6030
Ca21chr1	134617	T	a	A	pers	orf19.6030	Ile	Asn
Ca21chr1	134628	G	a	A	pers	orf19.6030	Glu	Lys
Ca21chr1	134751	A	g	G	pers	orf19.6030	Ile	Val
Ca21chr1	134834	T	g	G	pers	orf19.6030	Ile	Met
Ca21chr1	134847	G	c	C	pers	orf19.6030	Glu	Gln
Ca21chr1	134926	G	a	A	pers	11	downstream	orf19.6030	730	downstream	ROT1
Ca21chr1	134947	A	c	C	pers	32	downstream	orf19.6030	709	downstream	ROT1
Ca21chr1	134990	G	a	A	pers	75	downstream	orf19.6030	666	downstream	ROT1
Ca21chr1	135021	C	t	T	pers	106	downstream	orf19.6030	635	downstream	ROT1
Ca21chr1	135027	C	a	A	pers	112	downstream	orf19.6030	629	downstream	ROT1
Ca21chr1	135090	A	g	G	pers	175	downstream	orf19.6030	566	downstream	ROT1
Ca21chr1	135110	A	g	G	pers	195	downstream	orf19.6030	546	downstream	ROT1
Ca21chr1	135180	A	-	-	background	265	downstream	orf19.6030	476	downstream	ROT1
Ca21chr1	135185	C	g	G	pers	270	downstream	orf19.6030	471	downstream	ROT1
Ca21chr1	135860	G	a	-	pers	ROT1	Thr	Thr
Ca21chr1	135899	T	c	-	pers	ROT1	Lys	Lys
Ca21chr1	136121	A	g	-	pers	ROT1	Ser	Ser
Ca21chr1	136376	G	a	-	pers	ROT1	Phe	Phe
Ca21chr1	136488	A	g	-	pers	50	upstream	ROT1	2091	downstream	HGC1
Ca21chr1	136742	A	g	-	pers	304	upstream	ROT1	1837	downstream	HGC1
Ca21chr1	136838	A	t	-	pers	400	upstream	ROT1	1741	downstream	HGC1
Ca21chr1	136999	C	t	-	pers	561	upstream	ROT1	1580	downstream	HGC1
Ca21chr1	137114	G	-	-	background	676	upstream	ROT1	1465	downstream	HGC1
Ca21chr1	137128	C	a	-	pers	690	upstream	ROT1	1451	downstream	HGC1
Ca21chr1	137142	C	g	-	pers	704	upstream	ROT1	1437	downstream	HGC1
Ca21chr1	137180	T	a	-	pers	742	upstream	ROT1	1399	downstream	HGC1
Ca21chr1	137262	C	t	-	pers	824	upstream	ROT1	1317	downstream	HGC1
Ca21chr1	137277	T	a	-	pers	839	upstream	ROT1	1302	downstream	HGC1
Ca21chr1	137307	T	g	-	pers	869	upstream	ROT1	1272	downstream	HGC1
Ca21chr1	137501	T	c	-	pers	1063	upstream	ROT1	1078	downstream	HGC1
Ca21chr1	137556	G	-	-	background	1118	upstream	ROT1	1023	downstream	HGC1
Ca21chr1	137613	G	a	-	pers	1175	upstream	ROT1	966	downstream	HGC1
Ca21chr1	137673	G	t	-	pers	1235	upstream	ROT1	906	downstream	HGC1
Ca21chr1	137681	A	c	-	pers	1243	upstream	ROT1	898	downstream	HGC1
Ca21chr1	137739	G	a	-	pers	1301	upstream	ROT1	840	downstream	HGC1
Ca21chr1	137869	G	-	-	background	1431	upstream	ROT1	710	downstream	HGC1
Ca21chr1	137871	C	-	-	background	1433	upstream	ROT1	708	downstream	HGC1
Ca21chr1	138018	T	a	-	pers	1580	upstream	ROT1	561	downstream	HGC1
Ca21chr1	138153	A	-	-	background	1715	upstream	ROT1	426	downstream	HGC1
Ca21chr1	138163	A	c	C	pers	1725	upstream	ROT1	416	downstream	HGC1
Ca21chr1	138440	A	t	-	pers	2002	upstream	ROT1	139	downstream	HGC1
Ca21chr1	139117	T	g	-	pers	HGC1	Asn	Thr
Ca21chr1	139164	A	g	-	pers	HGC1	Ala	Ala
Ca21chr1	139663	C	t	T	pers	HGC1	Ser	Asn
Ca21chr1	139705	G	-	a	pers	HGC1	Thr	Ile
Ca21chr1	139708	G	a	a	background	HGC1	Thr	Ile
Ca21chr1	140108	T	c	-	pers	HGC1	Asn	Asp
Ca21chr1	140211	A	g	-	pers	HGC1	Ile	Ile
Ca21chr1	140253	G	a	-	pers	HGC1	His	His
Ca21chr1	140283	G	a	-	pers	HGC1	Asp	Asp
Ca21chr1	140412	T	a	-	pers	HGC1	Gln	His
Ca21chr1	140829	G	a	A	pers	HGC1	Pro	Pro
Ca21chr1	140859	G	a	A	pers	HGC1	Asn	Asn
Ca21chr1	141030	G	a	A	pers	94	upstream	HGC1	9584	upstream	orf19.6027
Ca21chr1	141148	G	-	-	background	212	upstream	HGC1	9466	upstream	orf19.6027
Ca21chr1	141447	G	-	-	background	511	upstream	HGC1	9167	upstream	orf19.6027
Ca21chr1	141481	C	t	T	pers	545	upstream	HGC1	9133	upstream	orf19.6027
Ca21chr1	141535	G	-	-	background	599	upstream	HGC1	9079	upstream	orf19.6027
Ca21chr1	141670	G	-	-	background	734	upstream	HGC1	8944	upstream	orf19.6027
Ca21chr1	142228	T	c	C	pers	1292	upstream	HGC1	8386	upstream	orf19.6027
Ca21chr1	142235	C	-	-	background	1299	upstream	HGC1	8379	upstream	orf19.6027
Ca21chr1	142253	A	T	T	background	1317	upstream	HGC1	8361	upstream	orf19.6027
Ca21chr1	142584	T	a	A	pers	1648	upstream	HGC1	8030	upstream	orf19.6027
Ca21chr1	142648	G	a	-	pers	1712	upstream	HGC1	7966	upstream	orf19.6027
Ca21chr1	142652	A	G	G	background	1716	upstream	HGC1	7962	upstream	orf19.6027
Ca21chr1	142654	A	G	G	background	1718	upstream	HGC1	7960	upstream	orf19.6027
Ca21chr1	142787	T	-	-	background	1851	upstream	HGC1	7827	upstream	orf19.6027
Ca21chr1	142863	T	-	-	background	1927	upstream	HGC1	7751	upstream	orf19.6027
Ca21chr1	142965	A	c	C	pers	2029	upstream	HGC1	7649	upstream	orf19.6027
Ca21chr1	142967	T	-	-	background	2031	upstream	HGC1	7647	upstream	orf19.6027
Ca21chr1	143016	A	g	G	pers	2080	upstream	HGC1	7598	upstream	orf19.6027
Ca21chr1	143029	G	a	A	pers	2093	upstream	HGC1	7585	upstream	orf19.6027
Ca21chr1	143060	C	-	-	background	2124	upstream	HGC1	7554	upstream	orf19.6027
Ca21chr1	143081	C	t	T	pers	2145	upstream	HGC1	7533	upstream	orf19.6027
Ca21chr1	143153	T	-	-	background	2217	upstream	HGC1	7461	upstream	orf19.6027
Ca21chr1	143516	C	a	A	pers	2580	upstream	HGC1	7098	upstream	orf19.6027
Ca21chr1	143550	G	a	A	pers	2614	upstream	HGC1	7064	upstream	orf19.6027
Ca21chr1	143587	C	t	T	pers	2651	upstream	HGC1	7027	upstream	orf19.6027
Ca21chr1	143670	G	-	t	pers	2734	upstream	HGC1	6944	upstream	orf19.6027
Ca21chr1	143815	T	-	a	pers	2879	upstream	HGC1	6799	upstream	orf19.6027
Ca21chr1	143818	A	g	G	pers	2882	upstream	HGC1	6796	upstream	orf19.6027
Ca21chr1	143991	T	a	A	pers	3055	upstream	HGC1	6623	upstream	orf19.6027
Ca21chr1	144139	G	-	-	background	3203	upstream	HGC1	6475	upstream	orf19.6027
Ca21chr1	144144	G	-	-	background	3208	upstream	HGC1	6470	upstream	orf19.6027
Ca21chr1	144482	T	a	A	pers	3546	upstream	HGC1	6132	upstream	orf19.6027
Ca21chr1	144493	A	-	-	background	3557	upstream	HGC1	6121	upstream	orf19.6027
Ca21chr1	144543	C	-	-	background	3607	upstream	HGC1	6071	upstream	orf19.6027
Ca21chr1	144624	T	c	C	pers	3688	upstream	HGC1	5990	upstream	orf19.6027
Ca21chr1	144683	A	g	G	pers	3747	upstream	HGC1	5931	upstream	orf19.6027
Ca21chr1	144735	T	c	C	pers	3799	upstream	HGC1	5879	upstream	orf19.6027
Ca21chr1	144755	C	t	T	pers	3819	upstream	HGC1	5859	upstream	orf19.6027
Ca21chr1	144781	G	-	-	background	3845	upstream	HGC1	5833	upstream	orf19.6027
Ca21chr1	145008	T	-	-	background	4072	upstream	HGC1	5606	upstream	orf19.6027
Ca21chr1	145011	T	c	C	pers	4075	upstream	HGC1	5603	upstream	orf19.6027
Ca21chr1	145142	T	-	-	background	4206	upstream	HGC1	5472	upstream	orf19.6027
Ca21chr1	145155	T	c	c	background	4219	upstream	HGC1	5459	upstream	orf19.6027
Ca21chr1	145158	G	t	T	pers	4222	upstream	HGC1	5456	upstream	orf19.6027
Ca21chr1	145159	T	c	C	pers	4223	upstream	HGC1	5455	upstream	orf19.6027
Ca21chr1	145242	A	g	g	background	4306	upstream	HGC1	5372	upstream	orf19.6027
Ca21chr1	145408	C	t	T	pers	4472	upstream	HGC1	5206	upstream	orf19.6027
Ca21chr1	145483	T	-	a	pers	4547	upstream	HGC1	5131	upstream	orf19.6027
Ca21chr1	145604	A	t	t	background	4668	upstream	HGC1	5010	upstream	orf19.6027
Ca21chr1	145612	G	-	t	pers	4676	upstream	HGC1	5002	upstream	orf19.6027
Ca21chr1	145613	G	T	T	background	4677	upstream	HGC1	5001	upstream	orf19.6027
Ca21chr1	145815	T	a	A	pers	4879	upstream	HGC1	4799	upstream	orf19.6027
Ca21chr1	145829	C	t	T	pers	4893	upstream	HGC1	4785	upstream	orf19.6027
Ca21chr1	145912	G	-	-	background	4976	upstream	HGC1	4702	upstream	orf19.6027
Ca21chr1	145914	A	-	-	background	4978	upstream	HGC1	4700	upstream	orf19.6027
Ca21chr1	145916	A	-	-	background	4980	upstream	HGC1	4698	upstream	orf19.6027
Ca21chr1	145919	G	-	-	background	4983	upstream	HGC1	4695	upstream	orf19.6027
Ca21chr1	145957	A	g	G	pers	5021	upstream	HGC1	4657	upstream	orf19.6027
Ca21chr1	145985	T	-	-	background	5049	upstream	HGC1	4629	upstream	orf19.6027
Ca21chr1	145996	T	c	-	pers	5060	upstream	HGC1	4618	upstream	orf19.6027
Ca21chr1	146043	C	t	-	pers	5107	upstream	HGC1	4571	upstream	orf19.6027
Ca21chr1	146046	A	c	-	pers	5110	upstream	HGC1	4568	upstream	orf19.6027
Ca21chr1	146113	T	a	-	pers	5177	upstream	HGC1	4501	upstream	orf19.6027
Ca21chr1	146116	G	A	A	background	5180	upstream	HGC1	4498	upstream	orf19.6027
Ca21chr1	146155	A	-	-	background	5219	upstream	HGC1	4459	upstream	orf19.6027
Ca21chr1	146221	G	a	A	pers	5285	upstream	HGC1	4393	upstream	orf19.6027
Ca21chr1	146321	C	t	T	pers	5385	upstream	HGC1	4293	upstream	orf19.6027
Ca21chr1	146402	C	a	A	pers	5466	upstream	HGC1	4212	upstream	orf19.6027
Ca21chr1	146407	A	g	G	pers	5471	upstream	HGC1	4207	upstream	orf19.6027
Ca21chr1	146440	A	g	G	pers	5504	upstream	HGC1	4174	upstream	orf19.6027
Ca21chr1	146478	C	t	-	pers	5542	upstream	HGC1	4136	upstream	orf19.6027
Ca21chr1	146533	C	t	-	pers	5597	upstream	HGC1	4081	upstream	orf19.6027
Ca21chr1	146541	G	-	-	background	5605	upstream	HGC1	4073	upstream	orf19.6027
Ca21chr1	146557	G	t	-	pers	5621	upstream	HGC1	4057	upstream	orf19.6027
Ca21chr1	146675	A	-	-	background	5739	upstream	HGC1	3939	upstream	orf19.6027
Ca21chr1	146873	G	a	-	pers	5937	upstream	HGC1	3741	upstream	orf19.6027
Ca21chr1	146876	G	a	-	pers	5940	upstream	HGC1	3738	upstream	orf19.6027
Ca21chr1	147060	C	t	-	pers	6124	upstream	HGC1	3554	upstream	orf19.6027
Ca21chr1	147062	G	a	-	pers	6126	upstream	HGC1	3552	upstream	orf19.6027
Ca21chr1	147074	A	t	-	pers	6138	upstream	HGC1	3540	upstream	orf19.6027
Ca21chr1	147077	T	c	-	pers	6141	upstream	HGC1	3537	upstream	orf19.6027
Ca21chr1	147121	G	a	-	pers	6185	upstream	HGC1	3493	upstream	orf19.6027
Ca21chr1	147198	A	c	-	pers	6262	upstream	HGC1	3416	upstream	orf19.6027
Ca21chr1	147248	A	g	-	pers	6312	upstream	HGC1	3366	upstream	orf19.6027
Ca21chr1	147354	T	g	-	pers	6418	upstream	HGC1	3260	upstream	orf19.6027
Ca21chr1	147483	G	-	-	background	6547	upstream	HGC1	3131	upstream	orf19.6027
Ca21chr1	147651	C	t	-	pers	6715	upstream	HGC1	2963	upstream	orf19.6027
Ca21chr1	147769	T	a	-	pers	6833	upstream	HGC1	2845	upstream	orf19.6027
Ca21chr1	148061	C	-	-	background	7125	upstream	HGC1	2553	upstream	orf19.6027
Ca21chr1	148082	C	t	-	pers	7146	upstream	HGC1	2532	upstream	orf19.6027
Ca21chr1	148105	A	-	-	background	7169	upstream	HGC1	2509	upstream	orf19.6027
Ca21chr1	148181	T	a	-	pers	7245	upstream	HGC1	2433	upstream	orf19.6027
Ca21chr1	148466	A	g	G	pers	7530	upstream	HGC1	2148	upstream	orf19.6027
Ca21chr1	148589	G	a	-	pers	7653	upstream	HGC1	2025	upstream	orf19.6027
Ca21chr1	148592	A	c	-	pers	7656	upstream	HGC1	2022	upstream	orf19.6027
Ca21chr1	148619	C	a	-	pers	7683	upstream	HGC1	1995	upstream	orf19.6027
Ca21chr1	148634	A	-	-	background	7698	upstream	HGC1	1980	upstream	orf19.6027
Ca21chr1	148657	T	c	-	pers	7721	upstream	HGC1	1957	upstream	orf19.6027
Ca21chr1	148680	G	a	-	pers	7744	upstream	HGC1	1934	upstream	orf19.6027
Ca21chr1	148691	A	-	-	background	7755	upstream	HGC1	1923	upstream	orf19.6027
Ca21chr1	148734	T	c	C	pers	7798	upstream	HGC1	1880	upstream	orf19.6027
Ca21chr1	149049	A	g	-	pers	8113	upstream	HGC1	1565	upstream	orf19.6027
Ca21chr1	149074	G	a	-	pers	8138	upstream	HGC1	1540	upstream	orf19.6027
Ca21chr1	149088	T	g	-	pers	8152	upstream	HGC1	1526	upstream	orf19.6027
Ca21chr1	149202	G	-	-	background	8266	upstream	HGC1	1412	upstream	orf19.6027
Ca21chr1	149205	A	g,t	-	pers	8269	upstream	HGC1	1409	upstream	orf19.6027
Ca21chr1	149206	G	-	-	background	8270	upstream	HGC1	1408	upstream	orf19.6027
Ca21chr1	149214	T	g	-	pers	8278	upstream	HGC1	1400	upstream	orf19.6027
Ca21chr1	149246	T	c	-	pers	8310	upstream	HGC1	1368	upstream	orf19.6027
Ca21chr1	149255	A	g	-	pers	8319	upstream	HGC1	1359	upstream	orf19.6027
Ca21chr1	149376	A	g	G	pers	8440	upstream	HGC1	1238	upstream	orf19.6027
Ca21chr1	149390	T	-	-	background	8454	upstream	HGC1	1224	upstream	orf19.6027
Ca21chr1	149391	G	-	-	background	8455	upstream	HGC1	1223	upstream	orf19.6027
Ca21chr1	149410	G	-	-	background	8474	upstream	HGC1	1204	upstream	orf19.6027
Ca21chr1	149413	A	-	-	background	8477	upstream	HGC1	1201	upstream	orf19.6027
Ca21chr1	149438	A	-	-	background	8502	upstream	HGC1	1176	upstream	orf19.6027
Ca21chr1	149688	T	c	C	pers	8752	upstream	HGC1	926	upstream	orf19.6027
Ca21chr1	149719	A	g	G	pers	8783	upstream	HGC1	895	upstream	orf19.6027
Ca21chr1	149786	T	a	A	pers	8850	upstream	HGC1	828	upstream	orf19.6027
Ca21chr1	150096	T	a	A	pers	9160	upstream	HGC1	518	upstream	orf19.6027
Ca21chr1	150334	C	t	T	pers	9398	upstream	HGC1	280	upstream	orf19.6027
Ca21chr1	150344	T	c	C	pers	9408	upstream	HGC1	270	upstream	orf19.6027
Ca21chr1	150516	C	t	T	pers	9580	upstream	HGC1	98	upstream	orf19.6027
Ca21chr1	150586	C	t	T	pers	9650	upstream	HGC1	28	upstream	orf19.6027
Ca21chr1	150591	C	t	T	pers	9655	upstream	HGC1	23	upstream	orf19.6027
Ca21chr1	151136	C	g,a	G,A	pers	orf19.6027	His	?
Ca21chr1	151506	A	t	t	background	orf19.6027	Glu	Val
Ca21chr1	151509	A	g	g	background	orf19.6027	Asp	Gly
Ca21chr1	151529	G	a	a	background	orf19.6027	Glu	Lys
Ca21chr1	151538	G	a	a	background	orf19.6027	Glu	Lys
Ca21chr1	151547	G	a	a	background	orf19.6027	Glu	Lys
Ca21chr1	151556	G	a	a	background	orf19.6027	Glu	Lys
Ca21chr1	151560	A	t	t	background	orf19.6027	Asp	Val
Ca21chr1	151586	T	A	A	background	orf19.6027	Tyr	Asn
Ca21chr1	151589	T	G	G	background	orf19.6027	Cys	Gly
Ca21chr1	151606	T	C	C	background	orf19.6027	Ile	Ile
Ca21chr1	151706	T	c	-	pers	orf19.6027	Trp	Arg
Ca21chr1	151769	A	-	-	background	55	downstream	orf19.6027	2869	downstream	ERG2
Ca21chr1	151843	T	-	-	background	129	downstream	orf19.6027	2795	downstream	ERG2
Ca21chr1	152302	T	a	-	pers	588	downstream	orf19.6027	2336	downstream	ERG2
Ca21chr1	152526	A	g	-	pers	812	downstream	orf19.6027	2112	downstream	ERG2
Ca21chr1	152527	C	-	-	background	813	downstream	orf19.6027	2111	downstream	ERG2
Ca21chr1	152528	T	-	-	background	814	downstream	orf19.6027	2110	downstream	ERG2
Ca21chr1	152562	C	-	-	background	848	downstream	orf19.6027	2076	downstream	ERG2
Ca21chr1	152631	A	g	-	pers	917	downstream	orf19.6027	2007	downstream	ERG2
Ca21chr1	152658	T	c	-	pers	944	downstream	orf19.6027	1980	downstream	ERG2
Ca21chr1	152660	G	a	-	pers	946	downstream	orf19.6027	1978	downstream	ERG2
Ca21chr1	152793	T	c	-	pers	1079	downstream	orf19.6027	1845	downstream	ERG2
Ca21chr1	152961	C	-	-	background	1247	downstream	orf19.6027	1677	downstream	ERG2
Ca21chr1	153102	T	-	-	background	1388	downstream	orf19.6027	1536	downstream	ERG2
Ca21chr1	153124	G	t	-	pers	1410	downstream	orf19.6027	1514	downstream	ERG2
Ca21chr1	153142	A	-	-	background	1428	downstream	orf19.6027	1496	downstream	ERG2
Ca21chr1	153172	G	T	T	background	1458	downstream	orf19.6027	1466	downstream	ERG2
Ca21chr1	153261	T	c	-	pers	1547	downstream	orf19.6027	1377	downstream	ERG2
Ca21chr1	153270	A	t	-	pers	1556	downstream	orf19.6027	1368	downstream	ERG2
Ca21chr1	153490	G	a	-	pers	1776	downstream	orf19.6027	1148	downstream	ERG2
Ca21chr1	153512	A	-	-	background	1798	downstream	orf19.6027	1126	downstream	ERG2
Ca21chr1	153514	T	-	-	background	1800	downstream	orf19.6027	1124	downstream	ERG2
Ca21chr1	153617	A	t	-	pers	1903	downstream	orf19.6027	1021	downstream	ERG2
Ca21chr1	153849	A	g	-	pers	2135	downstream	orf19.6027	789	downstream	ERG2
Ca21chr1	154047	G	a	-	pers	2333	downstream	orf19.6027	591	downstream	ERG2
Ca21chr1	154115	A	g	-	pers	2401	downstream	orf19.6027	523	downstream	ERG2
Ca21chr1	154159	G	a	-	pers	2445	downstream	orf19.6027	479	downstream	ERG2
Ca21chr1	154234	T	a	-	pers	2520	downstream	orf19.6027	404	downstream	ERG2
Ca21chr1	154256	A	c	-	pers	2542	downstream	orf19.6027	382	downstream	ERG2
Ca21chr1	154462	T	a	-	pers	2748	downstream	orf19.6027	176	downstream	ERG2
Ca21chr1	154572	A	g	-	pers	2858	downstream	orf19.6027	66	downstream	ERG2
Ca21chr1	154606	T	a	-	pers	2892	downstream	orf19.6027	32	downstream	ERG2
Ca21chr1	154728	C	t	T	pers	ERG2	Leu	Leu
Ca21chr1	155034	A	t	T	pers	ERG2	Gly	Gly
Ca21chr1	155149	G	a	-	pers	ERG2	Pro	Leu
Ca21chr1	155307	G	a	-	pers	16	upstream	ERG2	141	upstream	orf19.6025
Ca21chr1	155308	T	c	-	pers	17	upstream	ERG2	140	upstream	orf19.6025
Ca21chr1	155709	G	a	-	pers	orf19.6025	Glu	Lys
Ca21chr1	155723	A	g	G	pers	orf19.6025	Gln	Gln
Ca21chr1	155730	G	t	-	pers	orf19.6025	Val	Leu
Ca21chr1	155846	A	t	-	pers	orf19.6025	Thr	Thr
Ca21chr1	155921	C	t	-	pers	orf19.6025	Asp	Asp
Ca21chr1	156044	C	t	-	pers	orf19.6025	Ile	Ile
Ca21chr1	156340	T	c	-	pers	11	downstream	orf19.6025	308	upstream	orf19.6024
Ca21chr1	156380	C	t	-	pers	51	downstream	orf19.6025	268	upstream	orf19.6024
Ca21chr1	156384	C	t	-	pers	55	downstream	orf19.6025	264	upstream	orf19.6024
Ca21chr1	156464	G	a	-	pers	135	downstream	orf19.6025	184	upstream	orf19.6024
Ca21chr1	156591	C	t	-	pers	262	downstream	orf19.6025	57	upstream	orf19.6024
Ca21chr1	156593	C	t	-	pers	264	downstream	orf19.6025	55	upstream	orf19.6024
Ca21chr1	156788	C	t	-	pers	orf19.6024	Ile	Ile
Ca21chr1	156875	A	g	-	pers	orf19.6024	Ile	Met
Ca21chr1	157253	A	t	-	pers	orf19.6024	Glu	Asp
Ca21chr1	157263	G	c	-	pers	orf19.6024	Glu	Gln
Ca21chr1	157332	A	g	-	pers	orf19.6024	Ser	Gly
Ca21chr1	157377	T	c	-	pers	orf19.6024	Tyr	His
Ca21chr1	157762	A	-	-	background	68	downstream	orf19.6024	967	upstream	orf19.6023
Ca21chr1	157860	G	-	-	background	166	downstream	orf19.6024	869	upstream	orf19.6023
Ca21chr1	157876	A	g	-	pers	182	downstream	orf19.6024	853	upstream	orf19.6023
Ca21chr1	157965	A	g	-	pers	271	downstream	orf19.6024	764	upstream	orf19.6023
Ca21chr1	158065	T	c	-	pers	371	downstream	orf19.6024	664	upstream	orf19.6023
Ca21chr1	158129	G	-	-	background	435	downstream	orf19.6024	600	upstream	orf19.6023
Ca21chr1	158130	T	-	-	background	436	downstream	orf19.6024	599	upstream	orf19.6023
Ca21chr1	158172	C	t	-	pers	478	downstream	orf19.6024	557	upstream	orf19.6023
Ca21chr1	158234	C	-	-	background	540	downstream	orf19.6024	495	upstream	orf19.6023
Ca21chr1	158323	A	-	-	background	629	downstream	orf19.6024	406	upstream	orf19.6023
Ca21chr1	158428	G	T	T	background	734	downstream	orf19.6024	301	upstream	orf19.6023
Ca21chr1	158478	C	T	T	background	784	downstream	orf19.6024	251	upstream	orf19.6023
Ca21chr1	158508	G	T	T	background	814	downstream	orf19.6024	221	upstream	orf19.6023
Ca21chr1	158523	A	G	G	background	829	downstream	orf19.6024	206	upstream	orf19.6023
Ca21chr1	158582	C	A	A	background	888	downstream	orf19.6024	147	upstream	orf19.6023
Ca21chr1	158595	C	A	A	background	901	downstream	orf19.6024	134	upstream	orf19.6023
Ca21chr1	158645	T	-	-	background	951	downstream	orf19.6024	84	upstream	orf19.6023
Ca21chr1	158653	C	-	-	background	959	downstream	orf19.6024	76	upstream	orf19.6023
Ca21chr1	158995	G	a	-	pers	orf19.6023	Arg	Arg
Ca21chr1	159025	G	a	-	pers	orf19.6023	Gly	Gly
Ca21chr1	159172	T	a	-	pers	orf19.6023	Thr	Thr
Ca21chr1	159181	T	a	-	pers	orf19.6023	Ser	Ser
Ca21chr1	159268	G	a	-	pers	orf19.6023	Met	Ile
Ca21chr1	159759	G	A	A	background	orf19.6023	Arg	His
Ca21chr1	160288	A	G	G	background	orf19.6023	Leu	Leu
Ca21chr1	160595	C	t	T	pers	67	downstream	orf19.6023	351	downstream	orf19.6022
Ca21chr1	160665	T	c	C	pers	137	downstream	orf19.6023	281	downstream	orf19.6022
Ca21chr1	160780	A	c	-	pers	252	downstream	orf19.6023	166	downstream	orf19.6022
Ca21chr1	160945	G	a	-	pers	417	downstream	orf19.6023	1	downstream	orf19.6022
Ca21chr1	161216	C	t	-	pers	orf19.6022	Met	Ile
Ca21chr1	161286	T	g	-	pers	orf19.6022	Asn	Thr
Ca21chr1	161421	C	t	-	pers	orf19.6022	Gly	Asp
Ca21chr1	161788	T	c	-	pers	orf19.6022	Asn	Asp
Ca21chr1	161957	A	g	-	pers	orf19.6022	Ile	Ile
Ca21chr1	162052	T	g	-	pers	orf19.6022	Thr	Pro
Ca21chr1	162443	T	c	C	pers	orf19.6022	Pro	Pro
Ca21chr1	162554	G	a	-	pers	orf19.6022	Pro	Pro
Ca21chr1	162575	T	a	A	pers	orf19.6022	Thr	Thr
Ca21chr1	162577	T	c	C	pers	orf19.6022	Thr	Ala
Ca21chr1	162582	A	c	C	pers	orf19.6022	Leu	Arg
Ca21chr1	162732	G	-	-	background	56	upstream	orf19.6022	4352	upstream	IHD2
Ca21chr1	162895	G	-	-	background	219	upstream	orf19.6022	4189	upstream	IHD2
Ca21chr1	162948	G	-	-	background	272	upstream	orf19.6022	4136	upstream	IHD2
Ca21chr1	163200	A	-	-	background	524	upstream	orf19.6022	3884	upstream	IHD2
Ca21chr1	163497	C	-	-	background	821	upstream	orf19.6022	3587	upstream	IHD2
Ca21chr1	163584	G	-	-	background	908	upstream	orf19.6022	3500	upstream	IHD2
Ca21chr1	163680	T	-	-	background	1004	upstream	orf19.6022	3404	upstream	IHD2
Ca21chr1	163810	A	-	-	background	1134	upstream	orf19.6022	3274	upstream	IHD2
Ca21chr1	163830	A	-	-	background	1154	upstream	orf19.6022	3254	upstream	IHD2
Ca21chr1	163959	A	-	-	background	1283	upstream	orf19.6022	3125	upstream	IHD2
Ca21chr1	163995	C	-	-	background	1319	upstream	orf19.6022	3089	upstream	IHD2
Ca21chr1	164050	G	-	-	background	1374	upstream	orf19.6022	3034	upstream	IHD2
Ca21chr1	164076	C	-	-	background	1400	upstream	orf19.6022	3008	upstream	IHD2
Ca21chr1	164464	A	g	G	pers	1788	upstream	orf19.6022	2620	upstream	IHD2
Ca21chr1	164485	A	-	-	background	1809	upstream	orf19.6022	2599	upstream	IHD2
Ca21chr1	164491	G	c	C	pers	1815	upstream	orf19.6022	2593	upstream	IHD2
Ca21chr1	164492	T	a	A	pers	1816	upstream	orf19.6022	2592	upstream	IHD2
Ca21chr1	164494	G	-	-	background	1818	upstream	orf19.6022	2590	upstream	IHD2
Ca21chr1	164612	T	-	-	background	1936	upstream	orf19.6022	2472	upstream	IHD2
Ca21chr1	164936	G	a	A	pers	2260	upstream	orf19.6022	2148	upstream	IHD2
Ca21chr1	165034	A	g	G	pers	2358	upstream	orf19.6022	2050	upstream	IHD2
Ca21chr1	165153	G	-	-	background	2477	upstream	orf19.6022	1931	upstream	IHD2
Ca21chr1	165447	C	t	-	pers	2771	upstream	orf19.6022	1637	upstream	IHD2
Ca21chr1	165454	T	c	-	pers	2778	upstream	orf19.6022	1630	upstream	IHD2
Ca21chr1	165465	A	g	-	pers	2789	upstream	orf19.6022	1619	upstream	IHD2
Ca21chr1	165489	C	-	-	background	2813	upstream	orf19.6022	1595	upstream	IHD2
Ca21chr1	165490	T	-	-	background	2814	upstream	orf19.6022	1594	upstream	IHD2
Ca21chr1	165505	C	-	-	background	2829	upstream	orf19.6022	1579	upstream	IHD2
Ca21chr1	165526	A	g	-	pers	2850	upstream	orf19.6022	1558	upstream	IHD2
Ca21chr1	165554	T	c	-	pers	2878	upstream	orf19.6022	1530	upstream	IHD2
Ca21chr1	165659	T	-	-	background	2983	upstream	orf19.6022	1425	upstream	IHD2
Ca21chr1	165678	C	t	-	pers	3002	upstream	orf19.6022	1406	upstream	IHD2
Ca21chr1	165712	G	a	-	pers	3036	upstream	orf19.6022	1372	upstream	IHD2
Ca21chr1	165813	C	t	-	pers	3137	upstream	orf19.6022	1271	upstream	IHD2
Ca21chr1	165815	C	t	-	pers	3139	upstream	orf19.6022	1269	upstream	IHD2
Ca21chr1	165825	C	t	-	pers	3149	upstream	orf19.6022	1259	upstream	IHD2
Ca21chr1	165833	C	t	-	pers	3157	upstream	orf19.6022	1251	upstream	IHD2
Ca21chr1	165852	C	t	-	pers	3176	upstream	orf19.6022	1232	upstream	IHD2
Ca21chr1	165954	G	t	-	pers	3278	upstream	orf19.6022	1130	upstream	IHD2
Ca21chr1	166158	C	-	-	background	3482	upstream	orf19.6022	926	upstream	IHD2
Ca21chr1	166163	C	-	-	background	3487	upstream	orf19.6022	921	upstream	IHD2
Ca21chr1	166259	A	g	G	pers	3583	upstream	orf19.6022	825	upstream	IHD2
Ca21chr1	166357	A	g	G	pers	3681	upstream	orf19.6022	727	upstream	IHD2
Ca21chr1	166406	C	-	a	pers	3730	upstream	orf19.6022	678	upstream	IHD2
Ca21chr1	166415	A	-	-	background	3739	upstream	orf19.6022	669	upstream	IHD2
Ca21chr1	166421	A	-	-	background	3745	upstream	orf19.6022	663	upstream	IHD2
Ca21chr1	166551	A	c	C	pers	3875	upstream	orf19.6022	533	upstream	IHD2
Ca21chr1	166575	G	-	-	background	3899	upstream	orf19.6022	509	upstream	IHD2
Ca21chr1	166578	T	-	-	background	3902	upstream	orf19.6022	506	upstream	IHD2
Ca21chr1	166584	G	-	-	background	3908	upstream	orf19.6022	500	upstream	IHD2
Ca21chr1	166623	C	t	T	pers	3947	upstream	orf19.6022	461	upstream	IHD2
Ca21chr1	166649	T	c	C	pers	3973	upstream	orf19.6022	435	upstream	IHD2
Ca21chr1	166660	T	c	C	pers	3984	upstream	orf19.6022	424	upstream	IHD2
Ca21chr1	166671	A	g	G	pers	3995	upstream	orf19.6022	413	upstream	IHD2
Ca21chr1	166680	T	c	C	pers	4004	upstream	orf19.6022	404	upstream	IHD2
Ca21chr1	166705	G	a	A	pers	4029	upstream	orf19.6022	379	upstream	IHD2
Ca21chr1	166773	C	t	T	pers	4097	upstream	orf19.6022	311	upstream	IHD2
Ca21chr1	166852	C	a	A	pers	4176	upstream	orf19.6022	232	upstream	IHD2
Ca21chr1	166926	T	g	G	pers	4250	upstream	orf19.6022	158	upstream	IHD2
Ca21chr1	166990	A	g	G	pers	4314	upstream	orf19.6022	94	upstream	IHD2
Ca21chr1	167135	A	g	G	pers	IHD2	Thr	Ala
Ca21chr1	167379	C	T	T	background	IHD2	Ser	Phe
Ca21chr1	167884	G	A	A	background	54	downstream	IHD2	656	upstream	orf19.6020
Ca21chr1	168244	T	C	C	background	414	downstream	IHD2	296	upstream	orf19.6020
Ca21chr1	168287	A	G	G	background	457	downstream	IHD2	253	upstream	orf19.6020
Ca21chr1	168457	T	c	C	pers	627	downstream	IHD2	83	upstream	orf19.6020
Ca21chr1	168493	T	c	C	pers	663	downstream	IHD2	47	upstream	orf19.6020
Ca21chr1	168834	G	a	-	pers	orf19.6020	Asp	Asn
Ca21chr1	168857	C	t	T	pers	orf19.6020	Asp	Asp
Ca21chr1	168921	A	g	G	pers	orf19.6020	Ile	Val
Ca21chr1	169636	C	t	-	pers	95	downstream	orf19.6020	529	upstream	LRO1
Ca21chr1	169637	A	g	-	pers	96	downstream	orf19.6020	528	upstream	LRO1
Ca21chr1	169644	G	a	-	pers	103	downstream	orf19.6020	521	upstream	LRO1
Ca21chr1	169764	T	g	-	pers	223	downstream	orf19.6020	401	upstream	LRO1
Ca21chr1	169849	A	G	G	background	308	downstream	orf19.6020	316	upstream	LRO1
Ca21chr1	169856	T	-	-	background	315	downstream	orf19.6020	309	upstream	LRO1
Ca21chr1	169890	A	g	-	pers	349	downstream	orf19.6020	275	upstream	LRO1
Ca21chr1	169905	A	-	-	background	364	downstream	orf19.6020	260	upstream	LRO1
Ca21chr1	169914	C	t	-	pers	373	downstream	orf19.6020	251	upstream	LRO1
Ca21chr1	169922	A	-	-	background	381	downstream	orf19.6020	243	upstream	LRO1
Ca21chr1	169979	T	c	-	pers	438	downstream	orf19.6020	186	upstream	LRO1
Ca21chr1	169982	T	c	-	pers	441	downstream	orf19.6020	183	upstream	LRO1
Ca21chr1	169983	A	g	-	pers	442	downstream	orf19.6020	182	upstream	LRO1
Ca21chr1	169988	C	t	-	pers	447	downstream	orf19.6020	177	upstream	LRO1
Ca21chr1	170029	C	t	-	pers	488	downstream	orf19.6020	136	upstream	LRO1
Ca21chr1	170068	G	-	-	background	527	downstream	orf19.6020	97	upstream	LRO1
Ca21chr1	170091	A	g	-	pers	550	downstream	orf19.6020	74	upstream	LRO1
Ca21chr1	170196	C	t	-	pers	LRO1	Thr	Ile
Ca21chr1	170207	A	c	-	pers	LRO1	Lys	Gln
Ca21chr1	170220	C	a	-	pers	LRO1	Thr	Lys
Ca21chr1	170227	A	t	-	pers	LRO1	Ser	Ser
Ca21chr1	170303	G	a	-	pers	LRO1	Ala	Thr
Ca21chr1	170329	C	t	-	pers	LRO1	Pro	Pro
Ca21chr1	170408	A	g	-	pers	LRO1	Asn	Asp
Ca21chr1	170515	G	a	-	pers	LRO1	Leu	Leu
Ca21chr1	170530	A	g	-	pers	LRO1	Leu	Leu
Ca21chr1	170536	T	c	-	pers	LRO1	Thr	Thr
Ca21chr1	170551	C	a	-	pers	LRO1	Ser	Ser
Ca21chr1	170554	C	t	-	pers	LRO1	Phe	Phe
Ca21chr1	170559	G	a	-	pers	LRO1	Arg	Lys
Ca21chr1	170677	G	a	-	pers	LRO1	Lys	Lys
Ca21chr1	170680	T	g	-	pers	LRO1	Gly	Gly
Ca21chr1	170771	T	C	C	background	LRO1	Tyr	His
Ca21chr1	170848	A	c	-	pers	LRO1	Pro	Pro
Ca21chr1	170894	G	T	T	background	LRO1	Val	Leu
Ca21chr1	170944	A	g	-	pers	LRO1	Leu	Leu
Ca21chr1	171232	T	c	-	pers	LRO1	Gly	Gly
Ca21chr1	171277	A	t	-	pers	LRO1	Gly	Gly
Ca21chr1	171335	A	g	-	pers	LRO1	Asn	Asp
Ca21chr1	171355	G	a	-	pers	LRO1	Leu	Leu
Ca21chr1	171388	T	a	-	pers	LRO1	Ser	Ser
Ca21chr1	172195	A	g	G	pers	LRO1	Lys	Lys
Ca21chr1	172210	G	a	A	pers	LRO1	Gln	Gln
Ca21chr1	172353	T	a	A	pers	92	downstream	LRO1	2113	upstream	orf19.6017
Ca21chr1	172358	A	t	T	pers	97	downstream	LRO1	2108	upstream	orf19.6017
Ca21chr1	172383	T	a	A	pers	122	downstream	LRO1	2083	upstream	orf19.6017
Ca21chr1	172457	T	g	G	pers	196	downstream	LRO1	2009	upstream	orf19.6017
Ca21chr1	172468	T	c	C	pers	207	downstream	LRO1	1998	upstream	orf19.6017
Ca21chr1	172507	A	t	T	pers	246	downstream	LRO1	1959	upstream	orf19.6017
Ca21chr1	172637	T	a	A	pers	376	downstream	LRO1	1829	upstream	orf19.6017
Ca21chr1	172641	A	g	G	pers	380	downstream	LRO1	1825	upstream	orf19.6017
Ca21chr1	172677	C	t	T	pers	416	downstream	LRO1	1789	upstream	orf19.6017
Ca21chr1	172762	G	a	A	pers	501	downstream	LRO1	1704	upstream	orf19.6017
Ca21chr1	172776	C	t	T	pers	515	downstream	LRO1	1690	upstream	orf19.6017
Ca21chr1	172778	G	a	A	pers	517	downstream	LRO1	1688	upstream	orf19.6017
Ca21chr1	172791	C	t	T	pers	530	downstream	LRO1	1675	upstream	orf19.6017
Ca21chr1	172850	G	t	T	pers	589	downstream	LRO1	1616	upstream	orf19.6017
Ca21chr1	172852	A	-	-	background	591	downstream	LRO1	1614	upstream	orf19.6017
Ca21chr1	172896	T	c	C	pers	635	downstream	LRO1	1570	upstream	orf19.6017
Ca21chr1	173103	C	t	T	pers	842	downstream	LRO1	1363	upstream	orf19.6017
Ca21chr1	173155	T	c	C	pers	894	downstream	LRO1	1311	upstream	orf19.6017
Ca21chr1	173177	A	g	G	pers	916	downstream	LRO1	1289	upstream	orf19.6017
Ca21chr1	173224	G	a	A	pers	963	downstream	LRO1	1242	upstream	orf19.6017
Ca21chr1	173291	A	c	C	pers	1030	downstream	LRO1	1175	upstream	orf19.6017
Ca21chr1	173311	G	a	A	pers	1050	downstream	LRO1	1155	upstream	orf19.6017
Ca21chr1	173376	G	-	-	background	1115	downstream	LRO1	1090	upstream	orf19.6017
Ca21chr1	173380	A	-	-	background	1119	downstream	LRO1	1086	upstream	orf19.6017
Ca21chr1	173456	C	-	-	background	1195	downstream	LRO1	1010	upstream	orf19.6017
Ca21chr1	173480	T	g	G	pers	1219	downstream	LRO1	986	upstream	orf19.6017
Ca21chr1	173507	G	-	-	background	1246	downstream	LRO1	959	upstream	orf19.6017
Ca21chr1	173510	T	g	G	pers	1249	downstream	LRO1	956	upstream	orf19.6017
Ca21chr1	173524	C	t	T	pers	1263	downstream	LRO1	942	upstream	orf19.6017
Ca21chr1	173570	C	g	G	pers	1309	downstream	LRO1	896	upstream	orf19.6017
Ca21chr1	173646	A	-	-	background	1385	downstream	LRO1	820	upstream	orf19.6017
Ca21chr1	173660	C	-	-	background	1399	downstream	LRO1	806	upstream	orf19.6017
Ca21chr1	174197	A	t	T	pers	1936	downstream	LRO1	269	upstream	orf19.6017
Ca21chr1	174517	G	a	A	pers	orf19.6017	Asp	Asn
Ca21chr1	174712	G	c	-	pers	orf19.6017	Glu	Gln
Ca21chr1	174818	T	c	-	pers	orf19.6017	Leu	Pro
Ca21chr1	174951	T	c	-	pers	orf19.6017	Ser	Ser
Ca21chr1	175092	A	g	-	pers	orf19.6017	Arg	Arg
Ca21chr1	175371	T	g	G	pers	orf19.6017	Ala	Ala
Ca21chr1	175432	G	a	A	pers	orf19.6017	Ala	Thr
Ca21chr1	175449	T	c	-	pers	orf19.6017	Cys	Cys
Ca21chr1	175791	G	t	-	pers	orf19.6017	Pro	Pro
Ca21chr1	175979	C	t	-	pers	orf19.6017	Ala	Val
Ca21chr1	176176	A	t	-	pers	85	downstream	orf19.6017	156	upstream	orf19.6016
Ca21chr1	176208	G	-	-	background	117	downstream	orf19.6017	124	upstream	orf19.6016
Ca21chr1	176814	C	a	-	pers	orf19.6016	Pro	Pro
Ca21chr1	176901	T	a	A	pers	orf19.6016	Leu	Leu
Ca21chr1	176994	T	c	C	pers	orf19.6016	Ala	Ala
Ca21chr1	177015	A	g	-	pers	orf19.6016	Pro	Pro
Ca21chr1	177024	C	t	-	pers	orf19.6016	Asp	Asp
Ca21chr1	177093	C	t	-	pers	orf19.6016	Thr	Thr
Ca21chr1	177111	G	a	-	pers	orf19.6016	Leu	Leu
Ca21chr1	177195	G	a	-	pers	orf19.6016	Leu	Leu
Ca21chr1	177198	C	t	-	pers	orf19.6016	Ile	Ile
Ca21chr1	177348	C	t	-	pers	orf19.6016	Asn	Asn
Ca21chr1	177954	A	g	G	pers	orf19.6016	Gln	Gln
Ca21chr1	178008	G	a	A	pers	orf19.6016	Leu	Leu
Ca21chr1	178011	T	c	C	pers	orf19.6016	Ile	Ile
Ca21chr1	178012	T	c	C	pers	orf19.6016	Leu	Leu
Ca21chr1	178017	A	g	G	pers	orf19.6016	Glu	Glu
Ca21chr1	178110	A	c	C	pers	orf19.6016	Pro	Pro
Ca21chr1	178149	C	t	T	pers	orf19.6016	His	His
Ca21chr1	178271	C	t	T	pers	orf19.6016	Pro	Ser
Ca21chr1	178272	G	a	A	pers	orf19.6016	Pro	Pro
Ca21chr1	178362	G	a	A	pers	orf19.6016	Pro	Pro
Ca21chr1	178365	G	a	A	pers	orf19.6016	Gly	Gly
Ca21chr1	178413	A	t	T	pers	orf19.6016	Ile	Ile
Ca21chr1	178432	G	a	A	pers	orf19.6016	Ala	Thr
Ca21chr1	178443	T	a	A	pers	orf19.6016	Gly	Gly
Ca21chr1	178514	A	t	T	pers	32	downstream	orf19.6016	183	upstream	RRS1
Ca21chr1	178517	A	t	T	pers	35	downstream	orf19.6016	180	upstream	RRS1
Ca21chr1	178711	A	g	G	pers	RRS1	Lys	Lys
Ca21chr1	178750	C	t	T	pers	RRS1	Asn	Asn
Ca21chr1	178906	G	a	A	pers	RRS1	Val	Val
Ca21chr1	178909	A	g	G	pers	RRS1	Lys	Lys
Ca21chr1	178911	T	c	C	pers	RRS1	Ile	Thr
Ca21chr1	178918	T	c	C	pers	RRS1	Thr	Thr
Ca21chr1	178939	G	a	A	pers	RRS1	Thr	Thr
Ca21chr1	179405	C	-	-	background	91	downstream	RRS1	1247	upstream	orf19.6013
Ca21chr1	179410	G	-	-	background	96	downstream	RRS1	1242	upstream	orf19.6013
Ca21chr1	179640	T	-	-	background	326	downstream	RRS1	1012	upstream	orf19.6013
Ca21chr1	179673	T	c	C	pers	359	downstream	RRS1	979	upstream	orf19.6013
Ca21chr1	179721	T	-	-	background	407	downstream	RRS1	931	upstream	orf19.6013
Ca21chr1	179722	A	-	-	background	408	downstream	RRS1	930	upstream	orf19.6013
Ca21chr1	179729	A	-	-	background	415	downstream	RRS1	923	upstream	orf19.6013
Ca21chr1	179732	T	-	-	background	418	downstream	RRS1	920	upstream	orf19.6013
Ca21chr1	180573	A	-	-	background	orf19.6013	intron
Ca21chr1	180600	C	-	-	background	orf19.6013	intron
Ca21chr1	180904	G	-	-	background	339	downstream	orf19.6013	506	upstream	orf19.6012
Ca21chr1	180948	C	-	-	background	383	downstream	orf19.6013	462	upstream	orf19.6012
Ca21chr1	180949	G	-	-	background	384	downstream	orf19.6013	461	upstream	orf19.6012
Ca21chr1	180978	G	-	-	background	413	downstream	orf19.6013	432	upstream	orf19.6012
Ca21chr1	180980	A	-	-	background	415	downstream	orf19.6013	430	upstream	orf19.6012
Ca21chr1	180994	C	-	-	background	429	downstream	orf19.6013	416	upstream	orf19.6012
Ca21chr1	181002	A	-	-	background	437	downstream	orf19.6013	408	upstream	orf19.6012
Ca21chr1	181004	A	-	-	background	439	downstream	orf19.6013	406	upstream	orf19.6012
Ca21chr1	181048	G	-	-	background	483	downstream	orf19.6013	362	upstream	orf19.6012
Ca21chr1	181056	T	-	-	background	491	downstream	orf19.6013	354	upstream	orf19.6012
Ca21chr1	181103	A	-	-	background	538	downstream	orf19.6013	307	upstream	orf19.6012
Ca21chr1	181126	A	-	-	background	561	downstream	orf19.6013	284	upstream	orf19.6012
Ca21chr1	181130	G	-	-	background	565	downstream	orf19.6013	280	upstream	orf19.6012
Ca21chr1	185288	T	-	-	background	42	downstream	orf19.6012	226	downstream	SIN3
Ca21chr1	185304	A	-	-	background	58	downstream	orf19.6012	210	downstream	SIN3
Ca21chr1	185326	G	-	-	background	80	downstream	orf19.6012	188	downstream	SIN3
Ca21chr1	185328	T	-	-	background	82	downstream	orf19.6012	186	downstream	SIN3
Ca21chr1	185338	T	-	-	background	92	downstream	orf19.6012	176	downstream	SIN3
Ca21chr1	185501	A	-	-	background	255	downstream	orf19.6012	13	downstream	SIN3
Ca21chr1	188501	C	t	T	pers	SIN3	Ala	Thr
Ca21chr1	188595	A	g	G	pers	SIN3	Tyr	Tyr
Ca21chr1	188751	T	c	C	pers	SIN3	Leu	Leu
Ca21chr1	189042	T	c	C	pers	SIN3	Pro	Pro
Ca21chr1	189235	C	t	T	pers	SIN3	intron
Ca21chr1	189236	G	a	A	pers	SIN3	intron
Ca21chr1	189264	C	t	T	pers	SIN3	intron
Ca21chr1	189316	C	-	-	background	SIN3	intron
Ca21chr1	189339	G	a	A	pers	SIN3	intron
Ca21chr1	189521	A	g	G	pers	SIN3	Ser	Pro
Ca21chr1	189551	G	c	C	pers	SIN3	Pro	Ala
Ca21chr1	189596	A	g	G	pers	SIN3	Gly	Arg
Ca21chr1	189599	G	a	A	pers	SIN3	Asn	Tyr
Ca21chr1	190551	A	-	-	background	399	upstream	SIN3	290	upstream	RPB11
Ca21chr1	190638	A	g	-	pers	486	upstream	SIN3	203	upstream	RPB11
Ca21chr1	190653	G	t	-	pers	501	upstream	SIN3	188	upstream	RPB11
Ca21chr1	193908	C	t	-	pers	497	upstream	CDC5	774	downstream	SET1
Ca21chr1	194339	T	c	C	pers	928	upstream	CDC5	343	downstream	SET1
Ca21chr1	199290	A	-	-	background	64	downstream	orf19.6008.4	32	downstream	NMA111
Ca21chr1	202256	G	-	-	background	1	upstream	NMA111	282	downstream	orf19.3289
Ca21chr1	202456	T	C	C	background	201	upstream	NMA111	82	downstream	orf19.3289
Ca21chr1	203690	A	-	-	background	61	upstream	orf19.3289	262	upstream	orf19.3290
Ca21chr1	203697	C	-	-	background	68	upstream	orf19.3289	255	upstream	orf19.3290
Ca21chr1	203898	T	c	-	pers	269	upstream	orf19.3289	54	upstream	orf19.3290
Ca21chr1	203901	C	t	-	pers	272	upstream	orf19.3289	51	upstream	orf19.3290
Ca21chr1	203920	C	t	-	pers	291	upstream	orf19.3289	32	upstream	orf19.3290
Ca21chr1	203997	G	a	-	pers	orf19.3290	Ala	Thr
Ca21chr1	204870	T	c	C	pers	448	downstream	orf19.3290	122	upstream	tA(AGC)4
Ca21chr1	204937	A	g	G	pers	515	downstream	orf19.3290	55	upstream	tA(AGC)4
Ca21chr1	204945	C	-	-	background	523	downstream	orf19.3290	47	upstream	tA(AGC)4
Ca21chr1	204967	C	-	-	background	545	downstream	orf19.3290	25	upstream	tA(AGC)4
Ca21chr1	204970	A	-	-	background	548	downstream	orf19.3290	22	upstream	tA(AGC)4
Ca21chr1	204978	C	t	T	pers	556	downstream	orf19.3290	14	upstream	tA(AGC)4
Ca21chr1	205075	C	-	-	background	11	downstream	tA(AGC)4	197	upstream	HMT1
Ca21chr1	205115	T	-	-	background	51	downstream	tA(AGC)4	157	upstream	HMT1
Ca21chr1	205120	G	-	-	background	56	downstream	tA(AGC)4	152	upstream	HMT1
Ca21chr1	205144	T	-	-	background	80	downstream	tA(AGC)4	128	upstream	HMT1
Ca21chr1	205204	T	c	C	pers	140	downstream	tA(AGC)4	68	upstream	HMT1
Ca21chr1	205484	C	t	T	pers	HMT1	Ala	Ala
Ca21chr1	205496	T	c	C	pers	HMT1	Gly	Gly
Ca21chr1	206192	C	t	T	pers	HMT1	Asn	Asn
Ca21chr1	206288	C	t	T	pers	HMT1	Arg	Arg
Ca21chr1	206333	A	g	G	pers	42	downstream	HMT1	151	upstream	orf19.3292
Ca21chr1	206371	T	a	A	pers	80	downstream	HMT1	113	upstream	orf19.3292
Ca21chr1	206378	A	g	G	pers	87	downstream	HMT1	106	upstream	orf19.3292
Ca21chr1	206717	T	c	C	pers	orf19.3292	Gly	Gly
Ca21chr1	206823	T	c	C	pers	orf19.3292	Leu	Leu
Ca21chr1	206932	C	a	A	pers	orf19.3293	Val	Phe
Ca21chr1	206957	T	c	-	pers	orf19.3293	Leu	Leu
Ca21chr1	206978	A	g	-	pers	orf19.3293	Phe	Phe
Ca21chr1	207029	T	a	-	pers	orf19.3293	Gly	Gly
Ca21chr1	207302	T	A	A	background	orf19.3293	Val	Val
Ca21chr1	207905	C	g	-	pers	43	upstream	orf19.3293	387	upstream	MBF1
Ca21chr1	207985	A	g	-	pers	123	upstream	orf19.3293	307	upstream	MBF1
Ca21chr1	208035	G	a	-	pers	173	upstream	orf19.3293	257	upstream	MBF1
Ca21chr1	208064	C	-	-	background	202	upstream	orf19.3293	228	upstream	MBF1
Ca21chr1	208281	C	t	-	pers	419	upstream	orf19.3293	11	upstream	MBF1
Ca21chr1	208543	A	g	G	pers	MBF1	Lys	Lys
Ca21chr1	208546	G	c	C	pers	MBF1	Ala	Ala
Ca21chr1	208675	A	g	-	pers	MBF1	Lys	Lys
Ca21chr1	208840	T	a	A	pers	93	downstream	MBF1	247	downstream	orf19.3295
Ca21chr1	208898	G	a	A	pers	151	downstream	MBF1	189	downstream	orf19.3295
Ca21chr1	208911	A	c	-	pers	164	downstream	MBF1	176	downstream	orf19.3295
Ca21chr1	209131	G	a	-	pers	orf19.3295	Leu	Leu
Ca21chr1	209159	C	a	-	pers	orf19.3295	Pro	Pro
Ca21chr1	209347	T	c	-	pers	orf19.3295	Lys	Glu
Ca21chr1	209433	A	T	T	background	orf19.3295	Leu	Gln
Ca21chr1	209645	T	C	C	background	orf19.3295	Lys	Lys
Ca21chr1	209774	A	T	T	background	orf19.3295	Ser	Ser
Ca21chr1	209786	T	C	C	background	orf19.3295	Lys	Lys
Ca21chr1	212403	T	-	-	background	17	downstream	orf19.3296	45	downstream	orf19.3297
Ca21chr1	212582	C	t	-	pers	orf19.3297	Val	Ile
Ca21chr1	212801	T	-	-	background	45	upstream	orf19.3297	843	upstream	CCH1
Ca21chr1	212903	G	-	-	background	147	upstream	orf19.3297	741	upstream	CCH1
Ca21chr1	212924	T	-	-	background	168	upstream	orf19.3297	720	upstream	CCH1
Ca21chr1	212927	C	-	-	background	171	upstream	orf19.3297	717	upstream	CCH1
Ca21chr1	212944	G	-	-	background	188	upstream	orf19.3297	700	upstream	CCH1
Ca21chr1	213041	C	-	-	background	285	upstream	orf19.3297	603	upstream	CCH1
Ca21chr1	213124	G	-	-	background	368	upstream	orf19.3297	520	upstream	CCH1
Ca21chr1	213166	G	-	-	background	410	upstream	orf19.3297	478	upstream	CCH1
Ca21chr1	213239	T	-	-	background	483	upstream	orf19.3297	405	upstream	CCH1
Ca21chr1	213623	T	-	-	background	867	upstream	orf19.3297	21	upstream	CCH1
Ca21chr1	213930	G	a	A	pers	CCH1	Arg	Gln
Ca21chr1	214948	T	c	-	pers	CCH1	Tyr	Tyr
Ca21chr1	215701	G	a	-	pers	CCH1	Thr	Thr
Ca21chr1	216472	G	c	-	pers	CCH1	Ser	Ser
Ca21chr1	216751	A	g	G	pers	CCH1	Leu	Leu
Ca21chr1	216859	C	g	G	pers	CCH1	Thr	Thr
Ca21chr1	220268	G	a	-	pers	CCH1	Asp	Asn
Ca21chr1	220565	C	t	T	pers	ZPR1	Asp	Asn
Ca21chr1	222095	C	-	-	background	18	upstream	ZPR1	2581	upstream	orf19.3301
Ca21chr1	222184	T	-	-	background	107	upstream	ZPR1	2492	upstream	orf19.3301
Ca21chr1	222185	G	-	-	background	108	upstream	ZPR1	2491	upstream	orf19.3301
Ca21chr1	222648	G	-	-	background	571	upstream	ZPR1	2028	upstream	orf19.3301
Ca21chr1	222649	T	-	-	background	572	upstream	ZPR1	2027	upstream	orf19.3301
Ca21chr1	222650	G	-	-	background	573	upstream	ZPR1	2026	upstream	orf19.3301
Ca21chr1	222794	G	-	-	background	717	upstream	ZPR1	1882	upstream	orf19.3301
Ca21chr1	222802	G	a	-	pers	725	upstream	ZPR1	1874	upstream	orf19.3301
Ca21chr1	222820	A	c	-	pers	743	upstream	ZPR1	1856	upstream	orf19.3301
Ca21chr1	223130	A	G	G	background	1053	upstream	ZPR1	1546	upstream	orf19.3301
Ca21chr1	223192	G	-	-	background	1115	upstream	ZPR1	1484	upstream	orf19.3301
Ca21chr1	223227	G	-	-	background	1150	upstream	ZPR1	1449	upstream	orf19.3301
Ca21chr1	223238	T	-	-	background	1161	upstream	ZPR1	1438	upstream	orf19.3301
Ca21chr1	223241	A	-	-	background	1164	upstream	ZPR1	1435	upstream	orf19.3301
Ca21chr1	223284	C	-	-	background	1207	upstream	ZPR1	1392	upstream	orf19.3301
Ca21chr1	223333	A	-	-	background	1256	upstream	ZPR1	1343	upstream	orf19.3301
Ca21chr1	223410	A	-	-	background	1333	upstream	ZPR1	1266	upstream	orf19.3301
Ca21chr1	223424	A	-	-	background	1347	upstream	ZPR1	1252	upstream	orf19.3301
Ca21chr1	223473	C	-	-	background	1396	upstream	ZPR1	1203	upstream	orf19.3301
Ca21chr1	223483	A	-	-	background	1406	upstream	ZPR1	1193	upstream	orf19.3301
Ca21chr1	223540	T	-	-	background	1463	upstream	ZPR1	1136	upstream	orf19.3301
Ca21chr1	223547	A	-	-	background	1470	upstream	ZPR1	1129	upstream	orf19.3301
Ca21chr1	223580	T	-	-	background	1503	upstream	ZPR1	1096	upstream	orf19.3301
Ca21chr1	223828	T	-	-	background	1751	upstream	ZPR1	848	upstream	orf19.3301
Ca21chr1	223887	G	-	-	background	1810	upstream	ZPR1	789	upstream	orf19.3301
Ca21chr1	223888	G	-	-	background	1811	upstream	ZPR1	788	upstream	orf19.3301
Ca21chr1	223905	A	-	-	background	1828	upstream	ZPR1	771	upstream	orf19.3301
Ca21chr1	223906	C	-	-	background	1829	upstream	ZPR1	770	upstream	orf19.3301
Ca21chr1	223907	C	-	-	background	1830	upstream	ZPR1	769	upstream	orf19.3301
Ca21chr1	223947	A	-	-	background	1870	upstream	ZPR1	729	upstream	orf19.3301
Ca21chr1	223963	T	-	-	background	1886	upstream	ZPR1	713	upstream	orf19.3301
Ca21chr1	224013	C	-	-	background	1936	upstream	ZPR1	663	upstream	orf19.3301
Ca21chr1	224033	A	-	-	background	1956	upstream	ZPR1	643	upstream	orf19.3301
Ca21chr1	224066	A	-	-	background	1989	upstream	ZPR1	610	upstream	orf19.3301
Ca21chr1	224071	G	-	-	background	1994	upstream	ZPR1	605	upstream	orf19.3301
Ca21chr1	224082	T	-	-	background	2005	upstream	ZPR1	594	upstream	orf19.3301
Ca21chr1	224203	T	-	-	background	2126	upstream	ZPR1	473	upstream	orf19.3301
Ca21chr1	224225	A	-	-	background	2148	upstream	ZPR1	451	upstream	orf19.3301
Ca21chr1	224303	C	-	-	background	2226	upstream	ZPR1	373	upstream	orf19.3301
Ca21chr1	224308	A	-	-	background	2231	upstream	ZPR1	368	upstream	orf19.3301
Ca21chr1	224353	C	t	-	pers	2276	upstream	ZPR1	323	upstream	orf19.3301
Ca21chr1	224633	C	-	-	background	2556	upstream	ZPR1	43	upstream	orf19.3301
Ca21chr1	224769	C	t	-	pers	orf19.3301	Pro	Ser
Ca21chr1	224861	C	t	T	pers	orf19.3301	Tyr	Tyr
Ca21chr1	226226	T	c	-	pers	orf19.3301	Ile	Ile
Ca21chr1	226298	T	c	C	pers	orf19.3301	Gly	Gly
Ca21chr1	229803	T	-	-	background	15	upstream	orf19.3302	3071	downstream	orf19.3303
Ca21chr1	230137	G	-	-	background	349	upstream	orf19.3302	2737	downstream	orf19.3303
Ca21chr1	230235	G	-	-	background	447	upstream	orf19.3302	2639	downstream	orf19.3303
Ca21chr1	230570	T	-	-	background	782	upstream	orf19.3302	2304	downstream	orf19.3303
Ca21chr1	230586	T	-	-	background	798	upstream	orf19.3302	2288	downstream	orf19.3303
Ca21chr1	230607	A	-	-	background	819	upstream	orf19.3302	2267	downstream	orf19.3303
Ca21chr1	230643	G	-	-	background	855	upstream	orf19.3302	2231	downstream	orf19.3303
Ca21chr1	230671	A	-	-	background	883	upstream	orf19.3302	2203	downstream	orf19.3303
Ca21chr1	230680	T	-	-	background	892	upstream	orf19.3302	2194	downstream	orf19.3303
Ca21chr1	230753	T	c	C	pers	965	upstream	orf19.3302	2121	downstream	orf19.3303
Ca21chr1	230918	T	-	-	background	1130	upstream	orf19.3302	1956	downstream	orf19.3303
Ca21chr1	231026	T	-	-	background	1238	upstream	orf19.3302	1848	downstream	orf19.3303
Ca21chr1	231180	C	t	T	pers	1392	upstream	orf19.3302	1694	downstream	orf19.3303
Ca21chr1	231262	A	g	G	pers	1474	upstream	orf19.3302	1612	downstream	orf19.3303
Ca21chr1	231428	T	c	C	pers	1640	upstream	orf19.3302	1446	downstream	orf19.3303
Ca21chr1	231569	C	t	T	pers	1781	upstream	orf19.3302	1305	downstream	orf19.3303
Ca21chr1	231586	C	t	T	pers	1798	upstream	orf19.3302	1288	downstream	orf19.3303
Ca21chr1	231588	T	g	G	pers	1800	upstream	orf19.3302	1286	downstream	orf19.3303
Ca21chr1	231612	A	t	T	pers	1824	upstream	orf19.3302	1262	downstream	orf19.3303
Ca21chr1	231648	T	c	C	pers	1860	upstream	orf19.3302	1226	downstream	orf19.3303
Ca21chr1	231695	G	c	C	pers	1907	upstream	orf19.3302	1179	downstream	orf19.3303
Ca21chr1	231747	G	a	A	pers	1959	upstream	orf19.3302	1127	downstream	orf19.3303
Ca21chr1	231755	T	c	C	pers	1967	upstream	orf19.3302	1119	downstream	orf19.3303
Ca21chr1	231767	G	a	A	pers	1979	upstream	orf19.3302	1107	downstream	orf19.3303
Ca21chr1	231774	G	a	A	pers	1986	upstream	orf19.3302	1100	downstream	orf19.3303
Ca21chr1	231902	A	g	G	pers	2114	upstream	orf19.3302	972	downstream	orf19.3303
Ca21chr1	231987	T	c	C	pers	2199	upstream	orf19.3302	887	downstream	orf19.3303
Ca21chr1	232000	T	-	-	background	2212	upstream	orf19.3302	874	downstream	orf19.3303
[truncated: 122,507 more rows]

## Sheet: (a) Patient 14
Chromosome	Position on Chromosome	Reference Base (SC5314)	580	2240	2501	Status
[truncated: 132,178 more rows]

[truncated: 11 more sheets: (a) Patient 15, (a) Patient 16, (a) Patient 30, (a) Patient 42, (a) Patient 43, (a) Patient 59, key (b), (b) 1 All SNP arising aft prev, (b) 2 All NS SNPs aft prev, (b) 3 All Pers NS SNP aft Prev, (b) 4 All Rec SNP aft Prev]
