# Supplementary material for: The evolution of drug resistance in clinical isolates of Candida albicans
Source: eLife. 2015 Feb 3;4:e00662. doi: 10.7554/eLife.00662 (PMC4383195; doi:10.7554/eLife.00662)
Supplement: Figure 3—source data 1. — For each isolate (strain column) in each series (patient column), listed are the coordinates of any persistent LOH in that isolate. Coordinates in blue are persistent LOH events, coordinates in red are transient LOH events. DOI: http://dx.doi.org/10.7554/eLife.00662.011 [file elife00662s002.xlsx]

## Sheet: key
The following tabs contain the coordinates and ORFS of LOH regions for each patient
Tab	Description
1	The coordinates of each LOH region for each isolate

## Sheet: 1 LOH Map
Time Course		Chromosomes
Patient	Strain	Ca21chr1	Ca21chr2	Ca21chr3	Ca21chr4	Ca21chr5	Ca21chr6	Ca21chr7	Ca21chrR
1	1
	2								3725-1068967		Key
	3			891320-1798508							Persistent
	4			891320-1798508							Transient
	5			891320-1798508
	6			891320-1798508
	7			891320-1798508
	8			891320-1798508
	9			891320-1798508
	11			891320-1798508
	12			891320-1798508
	13			891320-1798508		179-175636
	14			891320-1798508		179-175733
	15			891320-1798508		179-179021
	16			891320-1798508		179-251808
	17			891320-1798508		179-251808
7	412
	2307			1385-359027
9	1002
	3795	84808-3182115		1025999-1794578			12867-1032812
14	580
	2440					21537-422068		134720-948003
	2501			1090359-1694760		21537- 422068
15	945
	1619		1188-1405323			192-267037			1711210-1930452
16	3107
	3119			914162-1795796
	3120			914162-1795796	269104-1579798	465342-1189680
30	5106
	5108	1846170-2920592	28-1832373	3060-1127099					6406-1828880
42	3731		216-1853034	5-251533		722139-1117491	3293-870454
	3733			1026067-1605366				723337-795549
43	1649	98934-1290654
	3034					106135-413030
59	3917
	4617	2199342-3181029
	4639	2199342-3181029		821309-1790015
