# Supplementary material for: The evolution of drug resistance in clinical isolates of Candida albicans
Source: eLife. 2015 Feb 3;4:e00662. doi: 10.7554/eLife.00662 (PMC4383195; doi:10.7554/eLife.00662)
Supplement: Figure 5—source data 1. — Listed are all the ORFs with a persistent nonsynonymous SNPs, the series in which they occur as such (1 in relevant Patient 1-Patient 59 column), and the total number of series in which they recur (SUM column). 2 All Pers NS in LOH: Listed are all the ORFs with a persistent nonsynonymous SNPs within an LOH region. 3 All Pers NS not in LOH: Listed are all the ORFs with a persistent nonsynonymous SNPs NOT within an LOH region. 4 Cluster Rec. genes not in LOH: NMF Clustering of the occurrence matrix from ‘All Pers NS not in LOH’. 5 Cluster GO Enrichment: The GO enrichments for each of the clusters identified in ‘4 Cluster Rec. genes not in LOH’. (B) Driver mutations. Patient 1—59. Shown are all the positions where a nonsynonymous SNP changed from one homozygous genotype to another. Each column represents the base-call in that isolate of a given patient series. The formatting is consistent with Figure 2—source data 1. Drivers Recurrence in genome: for each of the driver candidates identified in the previous tabs, shown are the occurrence of a driver mutation in that ORF across each of the patient series. (C) Driver mutations in LOH regions. As above (Figure 5—source data 1B), but restricted to only driver mutations occurring within LOH regions. (D). Recurrence lists and clusters for MIC associated mutations. As above (Figure 5—source data 1A), but restricted to only recurrent mutations that occur in parallel with changes in MIC. DOI: http://dx.doi.org/10.7554/eLife.00662.016 [file elife00662s004.xlsx]

## Sheet: (a) Key
The subsequent tabs contain recurrence information for each ORF across each patient series. If an ORF is mutated in a patient series, that ORF will be coded with a 1 for that series.
Tab	Description
1	Recurrence for all ORFs including all persistent non-synonymous SNPs
2	Recurrence for all ORFs including only SNPs INSIDE LOH regions
3	Recurrence for all ORFs including only SNPs OUTSIDE LOH regions
4	Clustering of the data from tab 3 into 5 co-occurrence clusters
5	GO Enrichment of the 5 clusters from tab 4

## Sheet: (a) 1 All Pers NS Genes
ORF or Standard Gene Name	Patient 1	Patient 7	Patient 9	Patient 14	Patient 15	Patient 16	Patient 30	Patient 42	Patient 43	Patient 59	SUM	ORF Number	Gene Name	Alias	ORF status	Chromosome	Start	Stop	Strand	CGDB Reference number	Alternate Reference number	Annotation
APR1	1	0	0	0	0	0	0	0	0	0	1	orf19.1891	APR1	orf19.9447|orf6.7029|PRA|IPF25433.1|IPF6456.2|Contig4-2189_0002|CA4476|PEP4|CaO19.9447|CaO19.1891	ORF|Verified	Ca21chr2_C_albicans_SC5314	1513476	1512217	C	CAL0001825		Vacuolar aspartic proteinase; transcript equivalent in yeast-form and mycelial cells but is elevated at lower growth temperatures; upregulated iby human neutrophils; protein enriched in stationary phase; Spider biofilm induced
SEP7	0	0	1	0	0	1	0	0	1	0	3	orf19.3680	SEP7	orf19.11164|IPF23586.1|IPF9210.2|Contig4-2775_0002|orf6.875|CA6210|SHS1|CaO19.11164|CaO19.3680	ORF|Verified	Ca21chr1_C_albicans_SC5314	465662	467674	W	CAL0000463		Septin, required for wild-type invasive growth in vitro but not required for virulence in a mouse model of systemic infection; localizes to hyphal septum or bud neck; Asn-rich; aberrant gel mobility; phosphorylated in vitro by Gin4p
AAF1	1	0	0	1	0	0	0	0	0	0	2	orf19.7436	AAF1	CAD1|IPF2468.1|Contig4-3080_0008|Contig4-3080_0010|orf6.8596|CA5726|CaO19.7436	ORF|Verified	Ca21chr3_C_albicans_SC5314	1477306	1479144	W	CAL0005516		Possible regulatory protein; possible adhesin-like; Glu-rich domain; production in S. cerevisiae increases endothelial cell adherence and flocculence; flow model biofilm, alkaline or caspofungin induced
AAH1	0	0	0	0	0	0	1	0	0	0	1	orf19.2251	AAH1	orf19.9791|IPF25061.1|IPF10117.2|Contig4-2104_0002|orf6.5895|orf6.307|CA3587|CaO19.2251	ORF|Verified	Ca21chr2_C_albicans_SC5314	1429370	1430413	W	CAL0006286		Adenine deaminase; purine salvage and nitrogen catabolism; colony morphology-related regulation by Ssn6; Hog1, CO2-induced; chlamydospore formation repressed in C. albicans and C. dubliniensis; rat catheter and F-12/CO2 biofilm induced
AAP1	0	0	0	0	0	0	0	0	0	1	1	orf19.2810	AAP1	orf19.10328|IPF24528.1|IPF9490.2|Contig4-1993_0003|orf6.4583|CA2619|CaO19.10328|IPF9490|CaO19.2810|GAP32	ORF|Uncharacterized	Ca21chr3_C_albicans_SC5314	830586	828673	C	CAL0005050		Putative amino acid permease; fungal-specific; possibly essential, disruptants not obtained by UAU1 method; Spider biofilm induced
AAT22	0	0	0	1	0	1	1	0	0	0	3	orf19.4669	AAT22	orf19.12139|IPF18504.2|IPF7410.2|Contig4-2599_0006|orf6.4067|CA2244|CaO19.4669|CaO19.12139	ORF|Uncharacterized	Ca21chr4_C_albicans_SC5314	245382	244153	C	CAL0003762		Aspartate aminotransferase; nitrogen metabolism; similar but not orthologous to S. cerevisiae Aat2; clade-associated gene expression; protein levels decrease in stationary phase yeast; mutant is viable; flow model biofilm repressed
ABC1	0	0	1	0	0	0	0	0	0	0	1	orf19.3331	ABC1	orf19.10842|IPF14939.2|IPF17140.3|Contig4-2339_0002|orf6.3338|orf6.5023|CA1712|CaO19.3331	ORF|Uncharacterized	Ca21chr1_C_albicans_SC5314	282448	284148	W	CAL0004112		Putative ubiquinol-cytochrome-c reductase; induced upon adherence to polystyrene; flow model biofilm induced; Spider biofilm induced
ABP1	0	0	0	0	0	1	0	0	0	0	1	orf19.2699	ABP1	orf19.10214|IPF24596.1|IPF5041.1|Contig4-2809_0004|orf6.5487|CA3265|CaO19.10214|CaO19.2699	ORF|Verified	Ca21chr4_C_albicans_SC5314	606596	608542	W	CAL0003553		Ortholog of S. cerevisiae Abp1; actin-binding protein of the cortical actin cytoskeleton; caspofungin induced; protein only detected in stationary phase yeast-form cultures; Spider biofilm repressed
ABP2	1	0	0	0	1	0	1	0	0	0	3	orf19.3529	ABP2	orf19.11013|IPF4463.2|IPF28729.1|Contig4-2446_0007|orf6.1501|CA0522|IPF4463|CaO19.3529|CaO19.11013	ORF|Uncharacterized	Ca21chr2_C_albicans_SC5314	1036722	1038554	W	CAL0005855		Putative alpha-actinin-like protein; induced by alpha pheromone in SpiderM medium
ABZ1	0	0	0	0	0	1	0	0	0	0	1	orf19.1291	ABZ1	IPF10474.2|Contig4-2660_0010|Contig4-2660_0012|orf6.1155|orf6.910|CA0220|orf19.9352|orf19.1786|orf19.9353|orf19.1787|orf6.1154|CaO19.1291	ORF|Uncharacterized	Ca21chr4_C_albicans_SC5314	1151753	1154221	W	CAL0003102		Ortholog(s) have 4-amino-4-deoxychorismate synthase activity, role in para-aminobenzoic acid biosynthetic process and cytosol, nucleus localization
ACC1	0	0	0	0	0	0	1	0	0	0	1	orf19.7466	ACC1	IPF2516.1|Contig4-3027_0007|orf6.8718|CA5816|CaO19.7466	ORF|Uncharacterized	Ca21chrR_C_albicans_SC5314	155204	162019	W	CAL0005630	CAL0006421	Putative acetyl-coenzyme-A carboxylases; regulated by Efg1; amphotericin B repressed; caspofungin repressed; 5'-UTR intron; gene used for strain identification by multilocus sequence typing; Hap43-induced; flow model biofilm repressed
ACE2	0	0	0	0	0	0	1	0	0	0	1	orf19.6124	ACE2	orf19.13543|IPF20973.1|IPF9108.2|Contig4-2916_0014|orf6.5105|CA2996|CaO19.6124|IPF9108|CaO19.13543	ORF|Verified	Ca21chrR_C_albicans_SC5314	1611848	1614199	W	CAL0005982		Transcription factor; similar to S. cerevisiae Ace2 and Swi5; regulates morphogenesis, cell separation, adherence, virulence in a mice; mutant is hyperfilamentous; rat catheter and Spider biofilm induced
ACF2	0	0	1	0	0	0	0	0	0	0	1	orf19.3417	ACF2	orf19.10921|IPF23811.1|IPF14734.2|Contig4-2903_0011|Contig4-2923_0026|orf6.2732|orf6.6108|CA1297|ENG2|CaO19.3417	ORF|Uncharacterized	Ca21chr6_C_albicans_SC5314	354214	356418	W	CAL0004906		Putative endo-1,3-beta-glucanase; fungal-specific (no human or murine homolog)
ACO2	0	0	0	0	0	0	1	0	0	0	1	orf19.6632	ACO2	orf19.13953|orf6.6529|IPF20499.1|IPF2530.2|Contig4-2856_0004|CA4077|CaO19.6632|CaO19.13953	ORF|Uncharacterized	Ca21chrR_C_albicans_SC5314	1228352	1225977	C	CAL0004005		Putative aconitate hydratase 2; induced in high iron; regulated by Gcn4; repressed by amino acid starvation (3-AT); protein levels decrease in stationary phase yeast; flow model and Spider biofilm repressed
ACS2	0	0	1	0	0	0	0	0	1	0	2	orf19.1064	ACS2	orf19.8666|IPF26246.1|IPF7057.2|Contig4-2199_0001|orf6.4925|CA2858|CaO19.8666|CaO19.1064	ORF|Verified	Ca21chr1_C_albicans_SC5314	889191	886084	C	CAL0001207		Acetyl-CoA synthetase; antigenic during human and murine infection; induced by Efg1; macrophage-induced protein; soluble protein in hyphae; gene contains intron; flow model and Spider biofilm repressed
ADA2	0	0	1	0	0	0	0	0	0	1	2	orf19.2331	ADA2	orf19.9867|IPF24987.1|IPF15288.1|Contig4-2080_0003|orf6.5577|CA3340|CAS3|CaO19.9867|CaO19.2331	ORF|Verified	Ca21chr1_C_albicans_SC5314	2405785	2404448	C	CAL0000716		Zinc finger and homeodomain transcriptional coactivator; role in cell wall integrity and in sensitivity to caspofungin; required for the normal transcriptional response to caspofungin; required for yeast cell adherence to silicone substrate
ADAEC	0	0	1	0	1	0	1	1	0	0	4	orf19.868	ADAEC	orf19.8487|IPF3937.2|IPF3935.3|Contig4-2634_0003|orf6.2588|orf6.72|CA1203|CaO19.868|IPF3937	ORF|Uncharacterized	Ca21chr2_C_albicans_SC5314	742466	740829	C	CAL0002823		Protein of unknown function; transcription is specific to white cell type
ADE1	0	0	0	0	0	0	1	0	0	0	1	orf19.7484	ADE1	IPF2482.1|Contig4-2988_0016|orf6.8736|CA5829|CaO19.7484	ORF|Verified	Ca21chrR_C_albicans_SC5314	121861	120986	C	CAL0005704	CAL0006423	Phosphoribosylaminoimadazole succinocarboxamide synthetase, enzyme of adenine biosynthesis; not induced in GCN response, unlike the S. cerevisiae ortholog; fungal-specific (no human or murine homolog); levels decrease in stationary phase
ADE2	0	0	0	0	0	1	1	0	0	1	3	orf19.5906	ADE2	orf19.13327|IPF21193.1|IPF1883.1|Contig4-2874_0013|orf6.9131|CA6139|CaO19.5906|CaO19.13327	ORF|Verified	Ca21chr3_C_albicans_SC5314	945230	943524	C	CAL0003241		Phosphoribosylaminoimadazole carboxylase; role in adenine biosynthesis; required for normal growth and virulence in immunosuppressed mouse infection; not induced in GCN response, in contrast to S. cerevisiae ADE2; stationary phase-enriched
ADE4	0	0	1	0	0	0	0	0	0	0	1	orf19.1233	ADE4	orf19.8818|IPF26073.1|IPF13283.2|Contig4-1515_0003|orf6.5084|CA2979|CaO19.1233|CaO19.8818	ORF|Uncharacterized	Ca21chr1_C_albicans_SC5314	1678759	1677134	C	CAL0002876		Putative phosphoribosylpyrophosphate amidotransferase; flucytosine induced
ADE5,7	0	0	1	0	0	0	0	0	0	0	1	orf19.5061	ADE5,7	orf19.12528|IPF13495.2|IPF19378.2|Contig4-1920_0002|orf6.1608|orf6.238|CA6294|CA0585|orf19.5062|ADE5,7.3f|ADE5,7.5f	ORF|Verified	Ca21chr1_C_albicans_SC5314	1720995	1718587	C	CAL0001714		Phosphoribosylamine-glycine ligase and phosphoribosylformylglycinamidine cyclo-ligase; interacts with Vps34p; required for hyphal growth and virulence; flucytosine induced; not induced in GCN response, in contrast to S. cerevisiae ortholog
ADE6	0	0	0	0	0	0	1	0	0	0	1	orf19.6317	ADE6	orf19.13694|IPF20840.1|IPF6279.2|Contig4-3056_0004|orf6.5510|CA3284|CaO19.6317|CaO19.13694	ORF|Uncharacterized	Ca21chrR_C_albicans_SC5314	1031590	1027478	C	CAL0001264		5-Phosphoribosylformyl glycinamidine synthetase; adenine biosynthesis; not induced in GCN response, in contrast to S. cerevisiae Ade6; protein in stationary phase yeast-form cultures; flow model and rat catheter biofilm repressed
ADE8	0	0	0	0	0	0	1	0	0	0	1	orf19.5789	ADE8	orf19.13211|IPF17327.2|IPF6835.1|Contig4-2708_0008|orf6.4861|orf6.6623|CA4147|CaO19.5789	ORF|Verified	Ca21chr2_C_albicans_SC5314	622886	622218	C	CAL0001546		Putative phosphoribosylglycinamide formyl-transferase, enzyme of amino acid biosynthesis pathway; upregulated in biofilm; S. cerevisiae ortholog is Gcn4p regulated; protein enriched in stationary phase yeast-form cultures
ADH1	1	0	0	0	0	0	0	0	0	0	1	orf19.3997	ADH1	orf19.11480|ADH|IPF13058.3|IPF17060.2|Contig4-2534_0002|Contig4-2534_0003|orf6.106|orf6.7410|CA4765|CAD|CaO19.3997	ORF|Verified	Ca21chr5_C_albicans_SC5314	1107937	1108986	W	CAL0003176		Alcohol dehydrogenase; oxidizes ethanol to acetaldehyde; at yeast cell surface; immunogenic in humans/mice; complements S. cerevisiae adh1 adh2 adh3 mutant; fluconazole, farnesol-induced; flow model biofilm induced; Spider biofilm repressed
ADH3	0	0	0	0	1	0	1	0	0	0	2	orf19.4505	ADH3	orf19.11981|IPF4795.1|IPF28369.1|Contig4-2894_0019|Contig4-2894_0020|CA2334|ADH3.3f|orf6.4197|CaO19.4505|SAD3	ORF|Uncharacterized	Ca21chr2_C_albicans_SC5314	935624	936472	W	CAL0002620		Putative NAD-dependent (R,R)-butanediol dehydrogenase; regulated by white-opaque switch; induced by nitric oxide independent of Yhb1; Spider biofilm induced
ADH5	0	1	0	0	0	0	0	0	0	0	1	orf19.2608	ADH5	orf19.10139|IPF24761.1|IPF15671.2|Contig4-2025_0002|orf6.4277|CA2391|CaO19.2608|CaO19.10139|SAD1	ORF|Verified	Ca21chrR_C_albicans_SC5314	455033	454023	C	CAL0003363		Putative alcohol dehydrogenase; regulated by white-opaque switch; fluconazole-induced; antigenic in murine infection; regulated by Nrg1, Tup1; Hap43, macrophage repressed, flow model biofilm induced; Spider biofilm induced
ADK1	0	0	1	0	0	0	0	0	0	0	1	orf19.3391	ADK1	orf19.10894|IPF23845.1|IPF20062.1|Contig4-1966_0003|orf6.1810|orf19.683|orf19.8301|IPF26639.1|IPF20093.1|Contig4-2154_0002|orf6.3696|CA1982|ADK12|CaO19.10894|CaO19.3391	ORF|Uncharacterized	Ca21chr6_C_albicans_SC5314	393777	394526	W	CAL0004216		Putative adenylate kinase; repressed in hyphae; macrophage-induced protein; adenylate kinase release used as marker for cell lysis; possibly essential (UAU1 method); flow model biofilm induced; rat catheter and Spider biofilm repressed
ADO1	0	0	1	0	0	0	0	0	0	0	1	orf19.5591	ADO1	orf19.13037|IPF6804.2|IPF27983.1|Contig4-2698_0008|orf6.1761|orf6.4433|CA0685|CaO19.5591	ORF|Verified	Ca21chr6_C_albicans_SC5314	647819	646776	C	CAL0006279		Adenosine kinase; heterozygous null mutant is resistant to cordycepin in C. albicans fitness test; ketoconazole-induced; protein level decrease in stationary phase cultures; sumoylation target; Spider biofilm repressed
ADP1	0	0	0	0	0	0	1	0	0	0	1	orf19.459	ADP1	orf19.8090|IPF26903.1|IPF2572.2|Contig4-2547_0007|Contig4-2547_0008|orf6.2855|CA1379|CaO19.459|CaO19.8090	ORF|Uncharacterized	Ca21chrR_C_albicans_SC5314	1248992	1245876	C	CAL0005745	CAF0006870	Putative PDR-subfamily ABC transporter; similar to WHITE subfamily proteins; gene used for strain identification by multilocus sequence typing
ADR1	0	0	0	1	0	1	0	0	1	0	3	orf19.2752	ADR1	orf19.10266|IPF24651.1|IPF10196.2|Contig4-2786_0008|orf6.3584|CA1891|IPF10196|CaO19.10266|CaO19.2752	ORF|Verified	Ca21chr4_C_albicans_SC5314	508877	504621	C	CAL0004236		C2H2 transcription factor; ortholog of S. cerevisiae Adr1 but mutant phenotype suggests a different set of target genes; transposon mutation affects filamentous growth; Spider biofilm induced
AFG1	0	0	1	0	0	0	1	0	0	0	2	orf19.4743	AFG1	orf19.12205|IPF14022.2|IPF10636.3|Contig4-2037_0003|orf6.3655|orf6.404|CA1948|CaO19.4743|AFG12|IPF14022	ORF|Uncharacterized	Ca21chr1_C_albicans_SC5314	1926159	1924093	C	CAL0004449		Putative mitochondrial ATPase of the AAA family; similar but not orthologous to S. cerevisiae Afg1; mutant is viable; regulated by Sef1, Sfu1, and Hap43
AFT2	0	0	0	1	0	1	1	0	1	0	4	orf19.2272	AFT2	orf19.9812|IPF25037.1|IPF10298.2|Contig4-2395_0001|Contig4-3049_0034|orf6.3569|CA1878|IPF10298|CaO19.9812|CaO19.2272	ORF|Verified	Ca21chr2_C_albicans_SC5314	1464540	1462144	C	CAL0006340		Putative Aft domain transcription factor; role in regulation of iron metabolism, oxidative stress, adhesion, hyphal growth, colony morphology, virulence; complements S. cerevisiae aft1 mutation; Spider biofilm induced
AGA1	1	0	0	1	0	0	0	0	1	0	3	orf19.935	AGA1	orf19.8550|IPF26334.1|IPF10571.2|Contig4-2870_0012|orf6.8184|CA5392|CaO19.935|CaO19.8550|IPF10571	ORF|Uncharacterized	Ca21chr5_C_albicans_SC5314	110891	109830	C	CAL0003660		Protein with some similarity to agglutinin subunit; expression regulated upon white-opaque switch; Spider biofilm induced
AGE1	0	0	1	0	0	0	0	0	1	0	2	orf19.3050	AGE1	orf19.10568|orf6.7787|IPF24238.1|IPF3610.2|Contig4-3098_0022|CA5075|CaO19.10568|CaO19.3050|IPF3610	ORF|Uncharacterized	Ca21chr1_C_albicans_SC5314	735718	732842	C	CAL0001428		Putative GTPase activator; induced in low iron; rat catheter biofilm repressed
AGE3	0	0	1	0	0	0	0	0	1	0	2	orf19.3683	AGE3	Contig4-2750_0004|orf6.2496|orf6.3883|CA1145|orf19.11167|IPF10382.2|IPF18541.2|CaO19.3683|GCS1	ORF|Verified	Ca21chr1_C_albicans_SC5314	477070	475931	C	CAL0000466		Putative ADP-ribosylation factor GTPase activating protein, functional ortholog of S. cerevisiae GCS1; mutation affects endocytosis, hyphal growth, chemical and drug resistance, and sensitivity to cell wall inhibitors
AGM1	0	0	1	0	0	0	0	0	0	1	2	orf19.5013	AGM1	orf19.12480|IPF22253.1|IPF1827.2|Contig4-3061_0002|orf6.7996|CA5249|PCM1|CaO19.5013|CaO19.12480	ORF|Uncharacterized	Ca21chr1_C_albicans_SC5314	3021071	3022705	W	CAL0001593		Phosphoacetylglucosamine mutase (N-acetylglucosamine-phosphate mutase); enzyme of UDP-N-acetylglucosamine (UDP-GlcNAc) biosynthesis
AGP2	0	0	0	0	0	0	1	0	0	0	1	orf19.4679	AGP2	orf19.12148|IPF17868.3|IPF7487.2|Contig4-2949_0007|orf6.5457|CA3244|CaO19.12148|CaO19.4679	ORF|Uncharacterized	Ca21chr4_C_albicans_SC5314	225566	223860	C	CAL0003797		Amino acid permease; hyphal repressed; white-opaque switch regulated; induced in core caspofungin response, during cell wall regeneration, by flucytosine; regulated by Sef1, Sfu1, and Hap43; rat catheter and Spider biofilm induced
AKR1	0	0	1	0	0	0	0	0	0	1	2	orf19.4950	AKR1	orf19.12414|IPF22207.1|IPF5675.1|Contig4-2994_0019|orf6.2433|CA1102|CaO19.4950|CaO19.12414	ORF|Uncharacterized	Ca21chr1_C_albicans_SC5314	2886263	2883822	C	CAL0006326	CAL0006425	Ankyrin-repeat protein; induced by fluphenazine
ALD5	0	0	0	0	1	0	0	0	0	0	1	orf19.5806	ALD5	orf19.13228|IPF17030.2|IPF27910.1|Contig4-2921_0012|orf6.6640|CA4159|YER73|CaO19.5806|ALD99	ORF|Uncharacterized	Ca21chr2_C_albicans_SC5314	592987	591488	C	CAL0002252		NAD-aldehyde dehydrogenase; decreased expression in fluconazole-resistant isolate, or in hyphae; biofilm induced; fluconazole-downregulated; protein abundance is affected by URA3 expression in the CAI-4 strain; stationary phase enriched
ALG1	0	0	0	0	0	1	0	0	0	0	1	orf19.4410	ALG1	orf19.11888|IPF22854.1|IPF19918.1|Contig4-1803_0004|orf6.2972|CA1454|CaO19.11888|CaO19.4410	ORF|Uncharacterized	Ca21chr4_C_albicans_SC5314	1331871	1333241	W	CAL0001745		Protein similar to S. cerevisiae Alg1p, a mannosyltransferase involved in N-linked protein glycosylation; likely to be essential for growth, based on an insertional mutagenesis strategy
ALG11	0	0	1	0	1	0	0	0	0	0	2	orf19.3468	ALG11	orf19.10972|IPF23781.1|IPF19249.1|orf6.3771|orf6.497|CA0095|CaO19.3468	ORF|Uncharacterized	Ca21chr6_C_albicans_SC5314	472911	471082	C	CAL0005040		Alpha-1,2-mannosyltransferase; catalyzes sequential addition of 2 terminal alpha 1,2-mannose residues to the Man5GlcNAc2-PP-dolichol intermediate during asparagine-linked glycosylation in the ER; Spider biofilm induced
ALG2	0	1	1	0	0	0	1	0	0	1	4	orf19.1221	ALG2	orf19.8808|IPF26120.1|IPF9503.2|Contig4-2488_0004|orf6.3077|CA1530|CaO19.8808|CaO19.1221|ALG2.5	ORF|Uncharacterized	Ca21chr6_C_albicans_SC5314	876484	877821	W	CAL0002829		Putative mannosyltransferase involved in cell wall mannan biosynthesis; transcription is elevated in chk1, nik1, and sln1 homozygous null mutants
ALG5	0	0	0	0	0	0	1	0	0	0	1	orf19.2837	ALG5	CaO19.2837|orf19.10355|IPF24493.1|IPF9097.2|Contig4-2770_0011|orf6.4498|CA2552|CaO19.10355	ORF|Uncharacterized	Ca21chrR_C_albicans_SC5314	638526	637555	C	CAL0005117		Putative glucosyltransferase involved in cell wall mannan biosynthesis; possibly an essential gene, disruptants not obtained by UAU1 method
ALG6	0	0	0	0	0	0	1	0	0	0	1	orf19.1843	ALG6	orf19.9402|IPF25471.1|IPF4661.2|Contig4-3021_0036|Contig4-3021_0037|orf6.5611|CA3365|CaO19.1843|CaO19.9402	ORF|Uncharacterized	Ca21chrR_C_albicans_SC5314	1477277	1475586	C	CAL0001676		Putative glucosyltransferase involved in cell wall mannan biosynthesis; transcription is elevated in chk1, nik1, and sln1 homozygous null mutants; repressed by nitric oxide; possibly essential gene, disruptants not obtained by UAU1 method
ALG7	0	0	0	0	0	0	1	0	0	0	1	orf19.2187	ALG7	orf19.9733|IPF25121.1|IPF12460.2|Contig4-2452_0003|orf6.3423|CA1772|CaO19.9733|CaO19.2187	ORF|Verified	Ca21chr2_C_albicans_SC5314	1617026	1615542	C	CAL0005452		Protein involved in cell wall mannan biosynthesis; mutation confers hypersensitivity to tunicamycin; transcript elevated in chk1, nik1, and sln1 homozygous null mutants; possibly essential gene, disruptants not obtained by UAU1 method
ALG8	0	0	0	0	0	0	1	0	0	0	1	orf19.1659	ALG8	orf19.9228|IPF25617.1|IPF12530.2|Contig4-2479_0006|orf6.5734|CA3463|CaO19.1659	ORF|Uncharacterized	Ca21chr3_C_albicans_SC5314	412612	414375	W	CAL0000044		Putative glucosyltransferase involved in cell wall mannan biosynthesis; transcription is elevated in nik1 and sln1 homozygous null mutants, but not in the chk1 null mutant; possibly an essential gene, disruptants not obtained by UAU1 method
ALG9	0	0	1	0	0	0	0	0	0	0	1	orf19.4442	ALG9	orf19.11922|IPF22809.1|IPF3098.2|Contig4-2907_0010|orf6.7255|CA4655|CaO19.11922|IPF3098|CaO19.4442	ORF|Uncharacterized	Ca21chr1_C_albicans_SC5314	1555985	1554303	C	CAL0001841		Putative mannosyltransferase; similar to S. cerevisiae Alg9p; has HKEXRF motif
ALR1	0	1	0	0	0	1	1	1	0	1	5	orf19.1607	ALR1	orf19.9175|IPF13562.2|IPF14418.3|Contig4-2034_0002|Contig4-2034_0003|Contig4-2034_0004|Contig4-2260_0010|orf6.1088|orf6.1933|CA0796|CaO19.1607	ORF|Uncharacterized	Ca21chr3_C_albicans_SC5314	520516	517727	C	CAL0006317		Putative transporter of divalent cations; hyphal-induced expression; rat catheter biofilm induced
ALS1	0	1	1	1	1	0	0	1	0	0	5	orf19.5741	ALS1	orf19.13163|IPF21498.1|IPF13002.2|Contig4-2848_0008|orf6.1115|CA0316|CaO19.5741|ALS1.3eoc|IPF13002.1	ORF|Verified	Ca21chr6_C_albicans_SC5314	791472	795254	W	CAL0001440		Cell-surface adhesin; adhesion, virulence, immunoprotective roles; band at hyphal base; Rfg1, Ssk1, Spider biofilm induced; flow model biofilm repressed; CAI-4 strain background effects; promoter bound Bcr1, Tec1, Efg1, Ndt80, and Brg1
ALS2	0	0	1	1	1	1	1	1	1	1	8	orf19.1097	ALS2	orf19.8699|IPF26222.1|IPF26230.1|IPF15450.3|IPF10205.2|orf6.3000|CA1473|orf19.8700|orf19.1098|orf19.9669|orf19.2121|orf19.9670|orf19.2122|orf6.2999|ALS12|CA0412|CA0413|CA1471|IPF16055.3|IPF18994.1|IPF25194.1|IPF25217.1|orf6.1311|ALS4|ALS2.5f	ORF|Verified	Ca21chr6_C_albicans_SC5314	971454	978542	W	CAL0001283		ALS family protein; role in adhesion, biofilm formation, germ tube induction; expressed at infection of human buccal epithelial cells; putative GPI-anchor; induced by ketoconazole, low iron and at cell wall regeneration; regulated by Sfu1p
ALS3	0	1	0	1	1	0	1	1	1	1	7	orf19.1816	ALS3	orf19.9379|ALS8|IPF25511.1|IPF12561.3|CA0591|orf19.9891|orf19.2355|orf6.2760|ALS10|CA0448|IPF12997.2|IPF24952.1|ALS2|ALS3-1|ALS3.5eoc|orf6.1614|IPF12561.2	ORF|Verified	Ca21chrR_C_albicans_SC5314	1535813	1532346	C	CAL0001605		Cell wall adhesin; epithelial adhesion, endothelial invasion; alleles vary in adhesiveness; immunoprotective in mice; binds SspB adhesin of S. gordonii in mixed biofilm; induced in/required for Spider biofilm; flow model biofilm repressed
ALS4	0	1	1	1	0	0	1	1	0	0	5	orf19.4555	ALS4	IPF13009.2|IPF13010.2|Contig4-2046_0006|CA1527|orf6.3075|orf19.4556|IPF22626.1|orf19.4610.1|ALS4.3f|CA1528|CA5173|Contig4-2931_0006|IPF18130.1|ALS4.5f	ORF|Verified	Ca21chr6_C_albicans_SC5314	904976	898674	C	CAL0002789		GPI-anchored adhesin; role in adhesion, germ tube induction; growth, temperature regulated; expressed during infection of human buccal epithelial cells; repressed by vaginal contact; biofilm induced; repressed during chlamydospore formation
ALS5	0	1	1	0	0	0	0	0	1	0	3	orf19.5736	ALS5	orf19.13158|ALA1|IPF21493.1|IPF19771.1|Contig4-2957_0018|Contig4-3044_0001|orf6.4915|CA2852|ALS99|CaO19.5736	ORF|Verified	Ca21chr6_C_albicans_SC5314	782616	786659	W	CAL0001426		ALS family adhesin; highly variable; expression in S. cerevisiae causes adhesion to human epithelium, endothelium or ECM, endothelial invasiveness by endocytosis and, at high abundance, ECM-induced aggregation; can form amyloid fibrils
ALS6	1	0	1	1	0	1	0	0	0	1	5	orf19.7414	ALS6	IPF2663.2|Contig4-2957_0018|orf6.2110|CA5713|ALS97|CaO19.7414|orf6.8574	ORF|Verified	Ca21chr3_C_albicans_SC5314	1411972	1407872	C	CAL0005457		ALS family protein; expression in S. cerevisiae confers adhesion to gelatin; macrophage-induced gene; N-terminal adhesion domain; ALS family includes cell-surface glycoproteins, some with adhesin function
ALS7	1	1	1	1	1	1	1	0	0	1	8	orf19.7400	ALS7	CaO19.7400|IPF19816.1|Contig4-2957_0018|CA5699|ALS94|ALS95|ALS96|ALS98|orf6.8560	ORF|Verified	Ca21chr3_C_albicans_SC5314	1446611	1451317	W	CAL0005421		ALS family protein; hypermutable contingency gene; growth-regulated, downregulated in biofilm; two variable repeat regions; expression in S. cerevisiae does not confer adhesiveness; ALS family includes adhesins, cell-surface glycoproteins
ALS9	0	1	1	1	0	1	1	0	1	0	6	orf19.5742	ALS9	orf19.13164|IPF19916.1|IPF9917.1|IPF19856.2|IPF27935.1|IPF27926.1|Contig4-2858_0002|Contig4-2858_0004|orf6.2924|CA0315|ALS9-2|orf19.45|orf19.13168|orf19.5745|ALS11|CA1426|ALS9-1|ALS9.5f|ALS9.5eoc|orf6.1114|IPF19856.1	ORF|Verified	Ca21chr6_C_albicans_SC5314	798023	803695	W	CAL0001441		ALS family cell-surface glycoprotein; expressed during infection of human epithelial cells; confers laminin adhesion to S. cerevisiae; highly variable; putative GPI-anchor; Hap43-repressed
AMO2	0	0	0	0	1	0	1	0	0	0	2	orf19.3152	AMO2	orf19.10662|IPF24146.1|IPF15803.2|orf6.1742|CA0673|CaO19.3152|CaO19.10662|CA0145|IPF11449|IPF11449.1|IPF15803.1	ORF|Verified	Ca21chr2_C_albicans_SC5314	1371756	1373771	W	CAL0002338		Protein similar to A. niger predicted peroxisomal copper amino oxidase; mutation confers hypersensitivity to toxic ergosterol analog; F-12/CO2 early biofilm induced
AMS1	0	0	0	0	0	1	0	0	0	0	1	orf19.2768	AMS1	orf19.10284|IPF24664.1|IPF7076.2|Contig4-2513_0006|orf6.6584|CA4123|CaO19.2768|CaO19.10284	ORF|Uncharacterized	Ca21chr4_C_albicans_SC5314	464968	468435	W	CAL0004258	CAL0006427	Putative alpha-mannosidase; transcript regulated by Nrg1; induced during cell wall regeneration; flow model biofilm induced; Spider biofilm induced
ANT1	0	0	1	0	0	0	0	0	0	0	1	orf19.6254	ANT1	orf19.13633|IPF20920.1|IPF14083.2|Contig4-2748_0006|orf6.2269|CA1008|CaO19.6254|CaO19.13633|IPF14083	ORF|Uncharacterized	Ca21chr1_C_albicans_SC5314	1407331	1408368	W	CAL0000514		Peroxisomal adenine nucleotide transporter; role in beta-oxidation of medium-chain fatty acid and peroxisome proliferation; rat catheter biofilm induced
AOX1	0	0	1	1	0	0	1	0	0	0	3	orf19.4774	AOX1	orf6.3985|AOX1a|IPF22441.1|IPF9418.2|Contig4-2351_0001|CA2190|CaO19.4774|CaO19.12237	ORF|Verified	Ca21chr1_C_albicans_SC5314	2007337	2008476	W	CAL0004550		Alternative oxidase; low abundance; constitutively expressed; one of two isoforms (Aox1p and Aox2p); involved in a cyanide-resistant respiratory pathway present in plants, protists, and some fungi, absent in S. cerevisiae; Hap43p-repressed
AOX2	1	0	1	0	0	0	1	0	0	0	3	orf19.4773	AOX2	orf19.12237|IPF19101.2|IPF9420.2|Contig4-2351_0003|orf6.3984|CA2189|AOX1b|AOX2.3f	ORF|Verified	Ca21chr1_C_albicans_SC5314	2004893	2005990	W	CAL0004548	CAL0006429	Alternative oxidase; cyanide-resistant respiration; induced by antimycin A, oxidants; growth; Hap43, chlamydospore formation repressed; rat catheter, Spider biofilm induced; regulated in Spider biofilms by Bcr1, Tec1, Ndt80, Brg1
APA2	0	0	1	0	0	0	0	0	0	0	1	orf19.5630	APA2	orf19.13075|IPF18417.1|IPF27984.1|orf6.4789|CA2765|CaO19.5630	ORF|Uncharacterized	Ca21chr6_C_albicans_SC5314	717762	716662	C	CAL0000610		Putative ATP adenylyltransferase II; regulated by Gcn4; repressed by amino acid starvation (3-AT); induced by prostaglandins; Hap43-repressed; Spider biofilm repressed
APC1	0	0	1	0	0	0	0	0	0	0	1	orf19.6046	APC1	orf19.13467|IPF21111.1|IPF1445.2|Contig4-3053_0013|orf6.7590|CA4908|IPF1445|CaO19.6046|CaO19.13467	ORF|Uncharacterized	Ca21chr1_C_albicans_SC5314	96817	101424	W	CAL0005130		Putative Anaphase-Promoting Complex/Cyclosome subunit; essential for growth; periodic mRNA expression, peak at cell-cycle S/G2 phase
APE2	0	0	1	0	0	0	0	0	1	0	2	orf19.5197	APE2	orf19.12664|IPF22021.1|IPF7593.2|Contig4-2882_0008|Contig4-2882_0010|orf6.3413|CA1765|CaO19.5197|CaO19.12664	ORF|Verified	Ca21chr1_C_albicans_SC5314	914393	911174	C	CAL0002735		Neutral arginine, alanine, leucine specific metallo-aminopeptidase; purified from cell wall/intracellular fractions; protein repressed during mating; Hog1, farnesol-induced; may be essential (UAU1 method); rat catheter biofilm repressed
APE3	0	0	0	0	0	0	1	0	0	0	1	orf19.3591	APE3	orf19.11073|IPF17873.2|IPF16625.2|Contig4-2320_0004|Contig4-2320_0005|orf6.2049|orf6.806|CA0871|CaO19.3591	ORF|Uncharacterized	Ca21chr2_C_albicans_SC5314	1789799	1788147	C	CAL0006018		Putative vacuolar aminopeptidase Y,; regulated by Gcn2 and Gcn4; rat catheter and Spider biofilm repressed
APG7	0	0	1	0	0	0	1	0	0	0	2	orf19.707	APG7	orf19.8326|IPF12207.1|IPF29732.1|Contig4-2984_0019|orf6.1727|CA0661|CaO19.707|ATG7	ORF|Uncharacterized	Ca21chrR_C_albicans_SC5314	1445476	1447395	W	CAL0001705	CAL0006430	Ortholog(s) have APG12 activating enzyme activity, APG8 activating enzyme activity
APL5	0	0	0	1	0	0	1	1	0	0	3	orf19.248	APL5	orf19.7879|IPF14699.2|IPF29913.1|Contig4-1809_0004|orf6.1994|CA0830|CaO19.248|CaO19.7879	ORF|Uncharacterized	Ca21chr3_C_albicans_SC5314	559912	563211	W	CAL0003993		Ortholog of S. cerevisiae and S. pombe Apl5; subunit of the AP-3 adaptor complex involved in Golgi-to-vacuole transport; phosphorylated protein; mutant is viable;
APN1	0	0	0	1	0	0	0	0	0	0	1	orf19.7428	APN1	IPF2448.1|Contig4-3080_0019|orf6.8588|CA5723|CaO19.7428	ORF|Alternatively spliced|Uncharacterized	Ca21chr3_C_albicans_SC5314	1462394	1463578	W	CAL0005493		Ortholog of S. cerevisiae Apn1; an AP endonuclease; transcript induced by interaction with macrophages; fungal-specific (no human or murine homolog)
APN2	0	0	1	0	0	1	1	0	1	1	5	orf19.1836	APN2	orf19.9394|IPF25487.1|IPF10847.1|Contig4-2684_0005|Contig4-2756_0014|orf6.4250|CA2370|CaO19.1836|CaO19.9394	ORF|Uncharacterized	Ca21chr1_C_albicans_SC5314	2361077	2362432	W	CAL0001657		Putative class II abasic (AP) endonuclease; flucytosine induced
ARC40	0	0	0	0	0	0	1	0	0	0	1	orf19.3873	ARC40	orf19.11354|IPF19474.2|IPF12178.1|Contig4-1785_0001|orf6.32|orf6.5844|CA3549|CaO19.3873	ORF|Verified	Ca21chrR_C_albicans_SC5314	1322922	1324076	W	CAL0002151		Protein similar to S. cerevisiae Arc40; involved in actin filament organization in S. cerevisiae; transposon mutation affects filamentous growth; rat catheter and Spider biofilm repressed
ARE2	0	0	0	0	0	0	1	0	0	0	1	orf19.2248	ARE2	CaO19.9788|orf19.9788|IPF10109.2|IPF10110.1|Contig4-2290_0009|orf6.5898|CA3590|CaO19.2248	ORF|Verified	Ca21chr2_C_albicans_SC5314	1424342	1422513	C	CAL0006272		Acyl CoA:sterol acyltransferase; uses cholesterol and oleoyl-CoA substrates; protoberberine derivative drug inhibits enzyme activity; ketoconazole-induced; Hap43-repressed; flow model biofilm induced; Spider biofilm induced
ARF1	0	0	0	0	1	0	0	0	0	0	1	orf19.6447	ARF1	orf19.13805|IPF20763.1|IPF1386.1|Contig4-3074_0012|orf6.7807|CA5095|ARF|CaO19.6447|CaO19.13805|ARF21	ORF|Uncharacterized	Ca21chrR_C_albicans_SC5314	1876622	1876083	C	CAL0002216	CAL0006432	ADP-ribosylation factor; probable GTPase involved in intracellular transport; one of several C. albicans ADP-ribosylation factors; N-myristoylprotein; substrate of Nmt1; Spider biofilm induced
ARG1	0	0	0	0	0	0	1	0	0	0	1	orf19.7469	ARG1	IPF2508.1|Contig4-3027_0013|orf6.8721|CA5818|CaO19.7469	ORF|Verified	Ca21chrR_C_albicans_SC5314	151128	149878	C	CAL0005634	CAL0006433	Argininosuccinate synthase; arginine synthesis; Gcn4, Rim101 regulated; induced by amino acid starvation (3-AT), benomyl treatment; stationary phase enriched protein; repressed in alkalinizing medium; rat catheter, Spider biofilm induced
ARG11	0	0	0	0	0	1	1	0	0	0	2	orf19.5926	ARG11	orf19.13347|IPF18052.2|IPF137.1|Contig4-2867_0013|orf6.9111|CA6124|CaO19.13347|ORT1|CaO19.5926	ORF|Uncharacterized	Ca21chr3_C_albicans_SC5314	991359	990406	C	CAL0003303		Putative ornithine transporter of the mitochondrial inner membrane; induced during the mating process
ARG2	0	0	1	0	0	0	0	0	1	0	2	orf19.56	ARG2	orf19.7717|IPF19457.2|IPF12823.1|Contig4-2475_0007|orf6.4550|orf6.57|CA2595|CaO19.56	ORF|Uncharacterized	Ca21chr1_C_albicans_SC5314	1053794	1052052	C	CAL0000606		Putative enzyme of arginine biosynthesis; transcription of genes of arginine biosynthesis pathway, except for ARG2, is induced upon phagocytosis by macrophage
ARG3	1	0	1	0	0	0	1	0	0	0	3	orf19.5610	ARG3	orf19.13053|IPF21601.1|IPF13176.2|Contig4-2392_0010|orf6.5062|CA2964|CaO19.13053|IPF13176.3|CaO19.5610	ORF|Uncharacterized	Ca21chr6_C_albicans_SC5314	678124	679161	W	CAL0000556		Putative ornithine carbamoyltransferase; Gcn4-regulated; Hap43-induced; repressed in alkalinizing medium; rat catheter and Spider biofilm induced
ARG5,6	1	0	1	0	0	0	1	0	0	0	3	orf19.4788	ARG5,6	orf19.12252|IPF22364.1|IPF12088.2|orf6.4898|CA2836|CaO19.4788|CaO19.12252|ARG5	ORF|Verified	Ca21chr1_C_albicans_SC5314	2043918	2041345	C	CAL0004595	CAL0006434	Arginine biosynthetic enzyme; processed in S. cerevisiae into 2 polypeptides with acetylglutamate kinase (Arg6) activity and acetylglutamate-phosphate reductase (Arg5) activity; Gcn4 regulated; alkaline repressed; Spider biofilm induced
ARG8	0	0	0	0	0	1	0	0	0	0	1	orf19.3770	ARG8	orf19.11254|IPF13486.2|IPF18794.1|IPF17196.2|Contig4-2542_0013|orf6.2288|orf6.2597|orf6.2287|CA6279|CA1209|orf19.3771|ARG8.5f	ORF|Uncharacterized	Ca21chr4_C_albicans_SC5314	1083762	1082395	C	CAL0001267		Putative acetylornithine aminotransferase; Gcn2, Gcn4 regulated; rat catheter biofilm induced; Spider biofilm induced
ARG81	0	0	1	0	0	1	1	0	1	0	4	orf19.4766	ARG81	orf19.12230|IPF22523.1|IPF14033.2|Contig4-2442_0003|orf6.2542|CA1175|CaO19.12230|CaO19.4766|CA2624|ARG81.3eoc|IPF17734.2	ORF|Verified	Ca21chr1_C_albicans_SC5314	1984359	1981057	C	CAL0004520		Zn(II)2Cys6 transcription factor; required for utilization of ornithine as a nitrogen source and for wild-type resistance to caffeine; required for yeast cell adherence to silicone substrate
ARG83	0	0	0	0	0	1	0	0	0	0	1	orf19.2748	ARG83	orf19.10262|IPF24568.1|IPF13264.2|Contig4-2217_0009|Contig4-2945_0026|orf6.2536|CA1171|IPF13264|CaO19.10262|CaO19.2748	ORF|Verified	Ca21chr4_C_albicans_SC5314	517410	520334	W	CAL0004233		GAL4-like Zn(II)2Cys6 transcription factor; clade-associated expression; null shows abnormal regulation of invasive colony growth, is unable to utilize proline as a nitrogen source; flow model biofilm induced
ARH2	0	0	0	0	1	0	1	0	0	0	2	orf19.3521	ARH2	orf19.11004|IPF23741.1|IPF17908.2|orf6.2034	ORF|Uncharacterized	Ca21chr2_C_albicans_SC5314	1023958	1023164	C	CAL0005833		Putative adrenodoxin-NADPH oxidoreductase; role in heme biosynthesis
ARL3	0	0	1	0	0	0	1	0	0	1	3	orf19.2297	ARL3	orf19.9833|IPF8822.3|IPF14275.1|Contig4-2749_0002|orf6.1374|orf6.5553|CA0447|CaO19.2297|IPF14275	ORF|Uncharacterized	Ca21chr1_C_albicans_SC5314	2455016	2455786	W	CAL0006416		Putative Ras superfamily GTPase; induced by nitric oxide independent of Yhb1p
ARO10	0	0	0	0	0	0	1	0	0	0	1	orf19.1847	ARO10	orf19.9405|IPF4667.1|IPF29286.1|Contig4-3021_0028|orf6.5614|CA3367|CaO19.1847|IPF4667|CaO19.9405	ORF|Uncharacterized	Ca21chrR_C_albicans_SC5314	1469568	1467679	C	CAL0001679		Aromatic decarboxylase; Ehrlich fusel oil pathway of aromatic alcohol biosynthesis; alkaline repressed; protein abundance affected by URA3 expression in CAI-4 strain; Spider biofilm induced
ARO2	0	0	0	0	0	0	1	0	0	0	1	orf19.1986	ARO2	IPF14673.2|Contig4-2549_0012|orf6.1285|orf6.1876|CA0398|IPF14858.2|orf19.3489|ARO22|CaO19.1986	ORF|Uncharacterized	Ca21chrR_C_albicans_SC5314	1672586	1673827	W	CAL0002708		Putative chorismate synthase; fungal-specific (no human or murine homolog); protein level decreased in stationary phase yeast cultures; GlcNAc-induced protein
ARO3	0	0	0	0	1	0	0	0	0	0	1	orf19.1517	ARO3	IPF25795.1|IPF8248.2|Contig4-2807_0007|CA1751|orf19.9092|orf6.3396|CaO19.1517|ARO3.exon2|CaO19.9092	ORF|Verified	Ca21chr2_C_albicans_SC5314	392667	393895	W	CAL0005414	CAL0006435	3-deoxy-D-arabinoheptulosonate-7-phosphate synthase; aromatic amino acid synthesis; GCN-regulated; feedback-inhibited by phe if expressed in S. cerevisiae; decreased in stationary phase; flow model biofilm repressed
ARO80	0	0	1	0	0	0	0	0	1	0	2	orf19.3012	ARO80	orf19.10530|IPF20024.1|IPF28935.1|Contig4-3096_0034|orf6.7749|orf6.5277|CA5048|CaO19.3012|IPF20024|CA3114|IPF18384|IPF18384.1|CaO19.10530	ORF|Uncharacterized	Ca21chr1_C_albicans_SC5314	672029	668832	C	CAL0001342		Zn(II)2Cys6 transcription factor; transcriptional activator of aromatic amino acid catabolism; regulator of aromatic alcohol biosynthesis via the Ehrlich pathway; mutant is viable
ARO9	0	0	0	0	0	1	0	0	0	0	1	orf19.1237	ARO9	orf19.8822|IPF14677.1|IPF12542.2|Contig4-2681_0003|orf6.5080|orf6.711|CA2975|CaO19.1237	ORF|Uncharacterized	Ca21chr4_C_albicans_SC5314	1215124	1213553	C	CAL0002883		Aromatic transaminase; Ehrlich fusel oil pathway of aromatic alcohol biosynthesis; Rim101-dependent pH-regulation (alkaline induced); Hap43-induced gene
ARP1	0	0	0	0	0	1	0	0	0	0	1	orf19.2641	ARP1	orf19.10164|IPF24691.1|IPF6975.2|Contig4-2912_0007|orf6.3822|CA2068|CaO19.10164|CaO19.2641	ORF|Uncharacterized	Ca21chr5_C_albicans_SC5314	764935	766179	W	CAL0003452		Putative centractin; induced upon adherence to polystyrene
ARP3	0	0	0	0	0	0	1	0	0	0	1	orf19.2289	ARP3	orf19.9829|IPF25056.1|IPF9988.2|Contig4-3049_0002|orf6.2449|CA1117|CaO19.9829|CaO19.2289	ORF|Verified	Ca21chr2_C_albicans_SC5314	1488790	1490049	W	CAL0006384		Protein with Myo5p-dependent localization to cortical actin patches at hyphal tip; mutation confers hypersensitivity to cytochalasin D; Spider biofilm repressed
ARP8	0	0	1	0	0	0	0	0	1	0	2	orf19.3359	ARP8	orf19.10867|IPF14479.2|IPF18872.2|Contig4-2755_0011|orf6.1928|orf6.2524|orf6.791|CA1164|CaO19.3359	ORF|Verified	Ca21chr1_C_albicans_SC5314	345579	348779	W	CAL0004163		Putative chromatin-remodeling enzyme complex protein; mutation confers hypersensitivity to toxic ergosterol analog, and to amphotericin B; rat catheter biofilm induced
ARP9	0	1	0	0	0	0	1	0	0	0	2	orf19.2507	ARP9	orf19.10043|IPF24839.1|IPF15652.2|Contig4-2657_0015|Contig4-2657_0016|orf6.3912|CA2137|CaO19.10043|CaO19.2507	ORF|Uncharacterized	Ca21chr3_C_albicans_SC5314	211941	213395	W	CAL0002366		Protein similar to S. cerevisiae Arp3p, a component of the Arp2/3 complex involved in actin-dependent processes; likely to be essential for growth, based on an insertional mutagenesis strategy
ARR3	0	0	0	0	0	1	0	0	0	0	1	orf19.3122	ARR3	orf19.10634|IPF24180.1|IPF12422.2|Contig4-2435_0003|orf6.6923|CA4391|CaO19.10634|CaO19.3122	ORF|Uncharacterized	Ca21chr4_C_albicans_SC5314	1535519	1536700	W	CAL0002260		Ortholog of S. cerevisiae Arr3; arsenite transporter of the plasma membrane required for resistance to arsenic compounds; benomyl-induced; Gcn4-regulated; Hap43-repressed; mutant is viable; Spider biofilm induced
ARX1	0	0	1	0	0	0	0	0	1	0	2	orf19.3015	ARX1	orf19.10533|IPF24288.1|IPF3709.1|Contig4-3096_0039|orf6.7752|CA5051|CaO19.10533|CaO19.3015|IPF3709	ORF|Uncharacterized	Ca21chr1_C_albicans_SC5314	679161	677467	C	CAL0001348		Putative ribosomal large subunit biogenesis protein; repressed in core stress response; repressed by prostaglandins
ASE1	1	0	1	0	0	1	0	0	0	1	4	orf19.7377	ASE1	CaO19.7377|IPF1274.2|Contig4-3093_0015|Contig4-3093_0018|orf6.8537|CA5674|IPF1274	ORF|Uncharacterized	Ca21chr3_C_albicans_SC5314	1340550	1343270	W	CAL0004769		Putative microtubule-associated protein; member of conserved Mcm1p regulon; periodic mRNA expression, peak at cell-cycle G2/M phase
ASF1	0	0	0	0	0	0	1	0	0	0	1	orf19.3715	ASF1	orf19.11200|IPF23559.1|IPF8293.2|Contig4-2908_0006|orf6.5313|CA3144|CaO19.3715|CaO19.11200	ORF|Uncharacterized	Ca21chrR_C_albicans_SC5314	1709657	1708914	C	CAL0001104		Protein similar to S. cerevisiae Asf1p, a chromatin assembly complex component; likely to be essential for growth, based on an insertional mutagenesis strategy
ASG1	0	0	0	0	0	0	1	0	0	0	1	orf19.166	ASG1	orf19.7800|IPF14113.2|IPF29937.1|IPF18682.2|Contig4-2571_0004|orf6.1405|orf6.2902|orf6.2903|CA0465|CA6313|orf19.167|IPF14113.5f|IPF14113	ORF|Verified	Ca21chrR_C_albicans_SC5314	573050	570078	C	CAL0003189		Gal4p family zinc-finger transcription factor with similarity to S. cerevisiae Asg1p
ASG7	0	0	1	0	0	0	0	0	0	0	1	orf19.5520	ASG7	orf19.12966|IPF16090.2|IPF4319.1|Contig4-2690_0015|orf6.4462|orf6.743|CA2523|CaO19.5520|IPF4319	ORF|Uncharacterized	Ca21chr6_C_albicans_SC5314	519843	519397	C	CAL0006110		a-cell specific protein of unknown function; two predicted transmembrane domains; member of conserved Mcm1 regulon; induced by alpha pheromone in SpiderM medium
ASM3	0	0	1	0	0	0	0	0	0	0	1	orf19.6037	ASM3	orf19.13458|orf6.7581|IPF21027.1|IPF1459.1|Contig4-2972_0011|CA4900|IFP2|CaO19.13458|CaO19.6037	ORF|Uncharacterized	Ca21chr1_C_albicans_SC5314	117320	119443	W	CAL0005104	CAL0006576	Putative secreted acid sphingomyelin phosphodiesterase; possible Kex2 substrate; transcript increased in an azole-resistant strain that overexpresses MDR1; flow model biofilm induced; F-12/CO2 early biofilm induced
ASN1	0	0	0	0	0	0	1	0	0	0	1	orf19.198	ASN1	orf19.7828|IPF27104.1|IPF9072.3|Contig4-1950_0002|Contig4-1950_0005|orf6.209|orf6.5930|CA3616|IPF19994.1|CaO19.198	ORF|Uncharacterized	Ca21chr2_C_albicans_SC5314	1853558	1851837	C	CAL0003290		Putative asparagine synthetase; soluble protein in hyphae; regulated by Rim101; decreased expression at pH 4 vs pH 8; protein detected during exponential and stationary phases of yeast-form growth
ASR1	0	0	1	0	0	1	1	0	0	1	4	orf19.2344	ASR1	CaO19.2344|DHN6|orf19.9880|IPF24991.1|IPF13836.2|Contig4-3011_0003|orf6.4208|CA2342|IPF13836	ORF|Uncharacterized	Ca21chr1_C_albicans_SC5314	2384713	2383556	C	CAL0000739		Heat shock protein; transcript regulated by cAMP, osmotic stress, ciclopirox olamine, ketoconazole; repressed by Cyr1, Ras1; colony morphology-related regulated by Ssn6; stationary phase enriched; Hap43-induced; Spider biofilm induced
ASR3	0	0	0	0	1	0	1	0	0	0	2	orf19.842	ASR3	orf19.8462|IPF16901.1|IPF3408.3|Contig4-2729_0008|orf6.3752|orf6.3853|CA2020|CaO19.842|IPF16901	ORF|Uncharacterized	Ca21chr2_C_albicans_SC5314	801525	801181	C	CAL0002749		Adenylyl cyclase and stress responsive protein; induced in cyr1 or ras1 mutant; Spider biofilm induced
ATC1	0	0	1	0	0	0	0	0	0	0	1	orf19.6214	ATC1	orf19.13595|IPF19760|ATH1|IPF20966.1|IPF19760.1|Contig4-1596_0001|Contig4-2632_0007|orf6.4526|CA2574|CaO19.6214|CaO19.13595	ORF|Verified	Ca21chr1_C_albicans_SC5314	1483049	1479813	C	CAL0000443		Cell wall acid trehalase; catalyzes hydrolysis of the disaccharide trehalose; similar to S. cerevisiae vacuolar acid trehalase (Ath1p); Hap43p-repressed gene
ATF1	1	0	0	0	0	0	1	0	0	1	3	orf19.5877	ATF1	CaO19.5877|orf19.13298|IPF21208.1|IPF1837.2|Contig4-3084_0018|orf6.9160|CA6159|IPF1837|CaO19.13298	ORF|Uncharacterized	Ca21chr3_C_albicans_SC5314	901888	903366	W	CAL0002439		Putative alcohol acetyltransferase; caspofungin repressed; expression depends on Tac1p
ATG15	0	0	1	0	0	0	0	0	0	0	1	orf19.3412	ATG15	orf19.10915|IPF23816.1|IPF12033.2|Contig4-2923_0017|orf6.2101|CA0901|CaO19.3412|CaO19.10915|IPF12033	ORF|Uncharacterized	Ca21chr6_C_albicans_SC5314	368297	366504	C	CAL0004893		Putative lipase; fungal-specific (no human or murine homolog); Hap43p-repressed gene
ATG9	1	0	1	0	0	1	1	0	0	0	4	orf19.5974	ATG9	orf19.13395|IPF21152.1|IPF32.2|Contig4-3042_0018|orf6.9063|CA6085|CaO19.13395|IPF32|CaO19.5974	ORF|Verified	Ca21chr3_C_albicans_SC5314	1085081	1082223	C	CAL0003426		Protein similar to S. cerevisiae Atg9; required for early step in autophagy; required for cytoplasm to vacuole trafficking of Lap41; Spider biofilm induced
ATM1	0	0	1	0	0	0	0	0	0	0	1	orf19.1077	ATM1	orf19.8678|orf19.8676|orf6.2145|orf6.736|IPF14199.2|IPF19157.2|Contig4-2068_0003|orf6.2147|CA0933|CaO19.1077	ORF|Uncharacterized	Ca21chr6_C_albicans_SC5314	930521	928269	C	CAL0001228		Member of MDR subfamily of ABC family; ortholog of S. cerevisiae ABC transporter, Atm1; induced in low iron; induced by nitric oxide independent of Yhb1
ATP1	0	0	1	0	0	0	0	0	1	0	2	orf19.6854	ATP1	orf19.14144|orf6.7003|IPF20276.1|IPF8460.2|Contig4-2659_0004|CA4456|CA4457|ATP1.exon3|ATP1.exon2|IPF8458.1|orf19.6853.3	ORF|Alternatively spliced|Verified	Ca21chr1_C_albicans_SC5314	949400	951542	W	CAL0005797		ATP synthase alpha subunit; antigenic in human/mouse; at hyphal surface; ciclopirox, ketoconazole, flucytosine induced; Efg1, caspofungin repressed; may be essential; sumoylation target; stationary phase-enriched; Spider biofilm repressed
ATP2	0	0	0	1	0	0	0	0	0	0	1	orf19.5653	ATP2	orf19.13098|IPF21527.1|IPF5264.1|Contig4-3054_0025|orf6.6893|CA4362|CaO19.5653|CaO19.13098	ORF|Verified	Ca21chr4_C_albicans_SC5314	39465	41389	W	CAL0000663		F1 beta subunit of F1F0 ATPase complex; antigenic in human, mice; induced by ciclopirox olamine; caspofungin repressed; macrophage/pseudohyphal-induced; detected during exponential and stationary growth phases; Spider biofilm repressed
ATP4	0	0	0	0	1	0	1	0	0	0	2	orf19.3579	ATP4	orf19.11063|IPF23739.1|IPF3225.1|Contig4-2234_0001|orf6.5750|CA3479|CaO19.11063|CaO19.3579	ORF|Verified	Ca21chr2_C_albicans_SC5314	1122782	1123483	W	CAL0005980		Putative F0-ATP synthase subunit 4; macrophage/pseudohyphal-induced; present in exponential and stationary growth phases
ATP5	0	0	0	0	0	0	1	0	0	0	1	orf19.5419	ATP5	CaO19.5419|orf19.12874|IPF21757.1|IPF1114.1|Contig4-2864_0006|orf6.8655|CA5775|CaO19.12874	ORF|Uncharacterized	Ca21chr3_C_albicans_SC5314	65437	66054	W	CAL0005192		Putative F0-ATP synthase FO subunit B; caspofungin repressed; protein level decreased in stationary phase yeast cultures; Spider biofilm repressed
ATS1	0	0	0	0	1	0	0	0	0	0	1	orf19.6399	ATS1	orf19.13757|IPF5119.1|IPF17871.3|Contig4-2839_0005|orf6.164|orf6.7855|CA5129|CaO19.6399	ORF|Uncharacterized	Ca21chrR_C_albicans_SC5314	1802855	1803757	W	CAL0001436		Protein required for modification of wobble nucleosides in tRNA; induced upon adherence to polystyrene; regulated by Sef1, Sfu1, and Hap43
AUR1	0	0	0	1	0	0	0	0	1	0	2	orf19.1945	AUR1	orf19.9500|IPF11286.2|IPF18866.2|Contig4-2985_0028|orf6.1971|orf6.5594|CA3353|CaO19.1945	ORF|Verified	Ca21chr5_C_albicans_SC5314	277008	278423	W	CAL0002586	CAL0006436	Inositolphosphorylceramide (IPC) synthase; catalyzes the key step in sphingolipid biosynthesis; antifungal drug target; flow model biofilm induced; Spider biofilm induced
AVT1	0	0	0	0	1	0	1	0	0	0	2	orf19.5496	AVT1	AVT12|CaO19.5496|orf19.12951|IPF21666.1|IPF5849.1|Contig4-2947_0008|Contig4-2947_0010|orf6.4661|CA2673|IPF5849|CaO19.12951	ORF|Uncharacterized	Ca21chr2_C_albicans_SC5314	1290576	1288969	C	CAL0005367		Putative vacuolar transporter; promoter bound by a1p and alpha2p by ChIP-chip analysis
AVT7	0	0	0	0	1	0	1	0	0	0	2	orf19.905	AVT7	orf19.8524|IPF26427.1|IPF4537.1|Contig4-3099_0028|orf6.7272|CA4669|CaO19.905|IPF4537|CaO19.8524	ORF|Uncharacterized	Ca21chr2_C_albicans_SC5314	672821	674143	W	CAL0003576		Ortholog of S. cerevisiae Avt7 transporter; repressed upon adherence to polystyrene; constitutive expression independent of MTL or white-opaque status; Spider biofilm induced
AXL1	0	1	1	1	1	1	1	1	1	0	8	orf19.7342	AXL1	IPF19813.1|Contig4-2379_0005|orf6.8423|CA5575|IPF19813|CaO19.7342	ORF|Uncharacterized	Ca21chrR_C_albicans_SC5314	2017305	2021417	W	CAL0004631		Putative endoprotease; induced by alpha factor; transcript is upregulated in an RHE model of oral candidiasis and in clinical isolates from HIV+ patients with oral candidiasis
AXL2	0	0	0	0	0	1	0	0	0	0	1	orf19.5292	AXL2	CaO19.12750|orf19.12750|IPF21817.1|IPF11881.2|Contig4-2497_0002|orf6.3942|CA2164|CaO19.5292	ORF|Uncharacterized	Ca21chr4_C_albicans_SC5314	893170	890369	C	CAL0003673		Ortholog of S. cerevisiae Axl2; a plasma membrane protein involved in determination of budding pattern; O-glycosylated by Pmt4; mutant is viable
AYR1	0	0	0	0	0	0	1	0	0	0	1	orf19.6167	AYR1	IPF4033.2|Contig4-2897_0016|orf6.5328|CA3151|CaO19.6167|IPF4033	ORF|Uncharacterized	Ca21chr3_C_albicans_SC5314	182019	181138	C	CAL0006073		Putative oxidoreductase; transcriptionally induced by interaction with macrophage; rat catheter biofilm repressed
BAT21	0	0	0	0	1	0	1	0	0	0	2	orf19.797	BAT21	orf19.8417|IPF19656.1|IPF5075.1|Contig4-2905_0017|orf6.1137|orf6.2997|orf6.2998|CA0330|CaO19.797|BAT2	ORF|Uncharacterized	Ca21chr2_C_albicans_SC5314	887895	889076	W	CAL0002029		Putative branched chain amino acid aminotransferase; regulated by Gcn4, Gcn2; induced in response to amino acid starvation (3-aminotriazole treatment); early-stage flow model biofilm formation
BAT22	0	0	0	1	0	0	0	0	0	0	1	orf19.6994	BAT22	IPF4517.1|Contig4-2640_0015|orf6.7740|CA5040|CaO19.6994|BAT1	ORF|Uncharacterized	Ca21chr3_C_albicans_SC5314	1251796	1250687	C	CAL0000414		Putative branched chain amino acid aminotransferase; regulated by Gcn4p; induced by farnesol treatment, GlcNAc, amino acid starvation (3-aminotriazole treatment); present in exponential and stationary growth phase yeast cultures
BBC1	0	1	1	0	1	0	0	1	0	0	4	orf19.2791	BBC1	orf19.10309|IPF7255.2|IPF11796.1|Contig4-2483_0003|Contig4-2693_0010|orf6.3608|orf6.3610|orf6.3720|CA2000|IPF11796|CaO19.2791	ORF|Uncharacterized	Ca21chr1_C_albicans_SC5314	1634762	1631898	C	CAL0004301		Putative SH3-domain-containing protein
BCR1	0	0	0	0	0	0	1	0	1	0	2	orf19.723	BCR1	CaO19.723|orf19.8342|IPF19541.2|IPF19540.1|Contig4-2831_0018|orf6.6|orf6.6020|CA3685|USV1|IPF19540	ORF|Verified	Ca21chrR_C_albicans_SC5314	1370532	1368310	C	CAL0001773	CAF0007263	Transcription factor; regulates a/alpha biofilm formation, matrix, cell-surface-associated genes; confers adherence, impermeability, impenetrability, fluconazole resistance; Tup1/Tec1/Mnl1-regulated; mRNA binds She3; Spider biofilm induced
BDF1	1	0	0	0	1	0	0	0	0	0	2	orf19.978	BDF1	orf19.8593|orf6.8227|IPF26320.1|IPF1604.2|Contig4-3103_0010|Contig4-3103_0011|CA5425|CaO19.8593|CaO19.978	ORF|Uncharacterized	Ca21chr5_C_albicans_SC5314	32849	30720	C	CAL0003781		Bromodomain transcription factor; repressed upon adherence to polystyrene; reduced mRNA abundance detected in null mutant; macrophage/pseudohyphal-repressed; possibly essential, disruptants not obtained by UAU1 method
BEM1	0	0	0	0	0	1	1	0	1	0	3	orf19.4645	BEM1	orf19.12115|IPF18620.2|IPF13602.2|Contig4-2362_0002|orf6.1490|orf6.3343|CA0514|CaO19.4645	ORF|Verified	Ca21chr4_C_albicans_SC5314	292116	294014	W	CAL0003701	CAL0006437	Protein required for wild-type budding, hyphal growth, and virulence in a mouse systemic infection; suppresses pseudohyphal and filamentous growth defects of various S. cerevisiae mutants and heat sensitivity of S. cerevisiae cdc24-4 mutant
BEM2	1	0	0	1	0	0	0	1	1	0	4	orf19.6573	BEM2	orf19.13926|IPF20639.1|IPF1649.2|Contig4-2887_0010|Contig4-2887_0011|orf6.7561|CA4883|CaJ7.0172|CaO19.6573|IPF1649|CaJ7_0172|CaO19_6573|CaO19.13926	ORF|Uncharacterized	Ca21chr7_C_albicans_SC5314	329717	336475	W	CAL0003273		Putative Rho1p GTPase activating protein (GAP); serum-induced transcript; Spider biofilm induced; flow model biofilm repressed
BEM3	0	0	0	0	0	1	0	0	0	0	1	orf19.2771	BEM3	orf19.10287|IPF24667.1|IPF7085.2|orf6.6581|CA4119|CaO19.2771|CaO19.10287	ORF|Verified	Ca21chr4_C_albicans_SC5314	457313	460738	W	CAL0004269		Putative GTPase-activating protein (GAP) for Rho-type GTPase Cdc42p; involved in cell signaling pathways that control cell polarity; similar to S. cerevisiae Bem3p
BGL2	0	0	0	0	0	1	0	0	0	0	1	orf19.4565	BGL2	orf19.12034|orf6.3097|IPF22613.1|IPF1046.1|Contig4-3104_0006|CA1541|BGL21|CaO19.12034|CaO19.4565	ORF|Verified	Ca21chr4_C_albicans_SC5314	445653	444727	C	CAL0002830	CAL0006439	Cell wall 1,3-beta-glucosyltransferase; mutant has cell-wall and growth defects, but wild-type 1,3- or 1,6-beta-glucan content; antigenic; virulence role in mouse systemic infection; rat catheter biofilm induced
BIG1	0	0	1	0	0	0	1	0	0	1	3	orf19.2334	BIG1	orf19.9870|IPF24995.1|IPF13583.2|Contig4-3011_0019|orf6.5574|CA3337|CaO19.2334|IPF13583|CaO19.9870	ORF|Verified	Ca21chr1_C_albicans_SC5314	2398600	2399568	W	CAL0000722		Endoplasmic reticulum (ER) protein; ortholog of S. cerevisiae Big1; required for beta-1,6-glucan synthesis, filamentation, adhesion, and virulence; rat catheter biofilm repressed
BIO2	0	0	0	0	0	0	1	0	0	0	1	orf19.2593	BIO2	orf19.10124|IPF24757.1|IPF2771.2|orf6.4105|Contig4-2821_0003|Contig4-2970_0027|CA2273|CaO19.2593|CaO19.10124	ORF|Uncharacterized	Ca21chrR_C_albicans_SC5314	426350	425226	C	CAL0002565		Putative biotin synthase; induced by high iron; repressed by ciclopirox olamine; upregulated in clinical isolates from HIV+ patients with oral candidiasis; Hap43-repressed; Spider biofilm induced
BIO32	0	0	0	0	1	0	1	0	0	0	2	orf19.3567	BIO32	orf19.11051|IPF23721.1|IPF3195.1|Contig4-3023_0021|orf6.5762|CA3489|CaO19.11051|IPF3195|CaO19.3567	ORF|Uncharacterized	Ca21chr2_C_albicans_SC5314	1102082	1100622	C	CAL0005953		Putative class III aminotransferase with a predicted role in biotin biosynthesis; Spider biofilm induced
BLM3	0	0	0	1	0	0	1	0	0	0	2	orf19.2182	BLM3	orf19.9728|IPF25148.1|IPF5529.1|Contig4-3057_0004|Contig4-3057_0005|orf6.6081|CA3737|CaO19.9728|CaO19.2182	ORF|Uncharacterized	Ca21chr2_C_albicans_SC5314	1624806	1631408	W	CAL0005443	CAL0006440	Putative proteasome activator; binds core proteasome and stimulates proteasome-mediated protein degradation by inducing gate opening; ortholog of S. cerevisiae Blm10; transcript regulated by Nrg1 and Mig1
BMH1	0	0	0	0	0	0	0	0	1	0	1	orf19.3014	BMH1	orf19.10532|IPF24334.1|IPF3712.2|Contig4-3096_0038|orf6.7751|CA5050|CaO19.10532|CaO19.3014|BMH2	ORF|Alternatively spliced|Verified	Ca21chr1_C_albicans_SC5314	675939	675145	C	CAL0001346		Sole 14-3-3 protein in C. albicans; role in hyphal growth; possibly regulated by host interaction; localizes to yeast-form cell surface, not hyphae; alternatively spliced 5' UTR intron; Spider biofilm repressed
BMS1	0	1	0	0	0	0	1	0	0	0	2	orf19.2504	BMS1	orf19.10040|IPF24887.1|IPF4009.2|Contig4-2895_0007|orf6.2327|CA1041|CaO19.10040|CaO19.2504	ORF|Verified	Ca21chr3_C_albicans_SC5314	202855	206487	W	CAL0002359		Putative GTPase; Hap43-induced gene; mutation confers resistance to 5-fluorocytosine (5-FC); flucytosine induced; repressed by prostaglandins; Spider biofilm induced
BMT1	1	0	1	1	0	1	0	0	0	0	4	orf19.6782	BMT1	orf19.14074|IPF20326.1|IPF2825.2|orf6.8849|CA5923|CaO19.14074|IFQ2|WRY4|CaO19.6782	ORF|Verified	Ca21chr3_C_albicans_SC5314	1645824	1643770	C	CAL0004981		Beta-mannosyltransferase, required for addition of the 1st beta-mannose residue to acid-stable fraction of cell wall phosphopeptidomannan; 9-gene family member; mutants induce higher levels of inflammatory cytokines in mouse dendritic cells
BMT3	0	0	0	0	0	0	1	0	0	0	1	orf19.3282	BMT3	orf19.10792|IPF24024.1|IPF300.1|Contig4-2592_0002|orf6.8282|CA5470|WRY9|CaO19.10792|IPF300|CaO19.3282	ORF|Verified	Ca21chrR_C_albicans_SC5314	174635	172986	C	CAL0003413		Beta-mannosyltransferase; adds 2nd beta-mannose to the acid-stable fraction of cell wall phosphopeptidomannan, elongation of beta-mannose chains on the phosphopeptidomannan acid-labile fraction; Hap43-induced; Spider biofilm induced
BMT4	1	0	1	0	0	0	0	0	1	0	3	orf19.5612	BMT4	orf19.13055|IPF15015.2|IPF13180.3|Contig4-2391_0004|orf6.1045|orf6.5060|orf6.728|CA0276|IPF15015|CaO19.5612|WRY1	ORF|Verified	Ca21chr6_C_albicans_SC5314	682872	685241	W	CAL0000558		Beta-mannosyltransferase; for elongation of beta-mannose chains on the acid-labile fraction of cell wall phosphopeptidomannan; 9-gene family member; regulated by Tsa1, Tsa1B; flow model biofilm induced; rat catheter biofilm repressed
BMT5	0	0	0	0	1	0	1	0	0	0	2	orf19.1464	BMT5	orf19.9039|IPF18203.2|IPF6260.2|orf6.7109|CA4539|CaO19.1464|WRY6|CaO19.9039|IFQ4	ORF|Verified	Ca21chr2_C_albicans_SC5314	280251	282089	W	CAL0004654		Putative beta-mannosyltransferase involved in beta-1,2-mannosylation of phospholipomannan; 9-member family includes Bmt1, Bmt2, Bmt3, and Bmtp with roles in mannosylation of cell wall phosphopeptidomannan; Spider biofilm induced
BMT6	0	0	1	0	0	0	0	0	0	0	1	orf19.5602	BMT6	orf19.13045|IPF21591.1|IPF19772.1|Contig4-2108_0003|orf6.5070|CA2969|IPF19772|CaO19.5602|WRY2	ORF|Verified	Ca21chr6_C_albicans_SC5314	665322	663382	C	CAL0000530		Beta-mannosyltransferase; beta-1,2-mannosylation of phospholipomannan; member of a 9-member family including Bmt1, Bmt2, Bmt3, and Bmt4 with roles in mannosylation of cell wall phosphopeptidomannan; flow model biofilm induced
BMT8	0	1	0	0	1	0	1	0	0	0	3	orf19.860	BMT8	CaO19.860|WRY3|orf19.8479|IPF17595.2|IPF7647.2|Contig4-2942_0006|orf6.1229|orf6.3554|CA1866|IPF7647	ORF|Verified	Ca21chr2_C_albicans_SC5314	759544	761628	W	CAL0002804		Putative beta-mannosyltransferase, member of a 9-gene family including characterized BMT genes with roles in beta-1,2-mannosylation of cell wall phosphopeptidomannan; transposon insertion in promoter region causes decreased colony wrinkling
BMT9	0	0	0	0	0	0	1	0	0	0	1	orf19.4673	BMT9	orf19.12143|IPF22601.1|IPF7421.2|Contig4-2135_0001|orf6.4062|orf6.4063|CA2242|orf19.12144|orf19.4674|CA2241|Contig4-2135_0002|IFQ1.5f	ORF|Uncharacterized	Ca21chr4_C_albicans_SC5314	236764	234413	C	CAL0003785		Beta-mannosyltransferase, 9-gene family that includes characterized genes BMT1, BMT2, BMT3, and BMT4 with roles in beta-1,2-mannosylation of cell wall phosphopeptidomannan; regulated by Sef1, Sfu1, Hap43; rat catheter biofilm repressed
BNI1	0	0	1	0	0	0	1	0	0	1	3	orf19.4927	BNI1	orf19.12393|IPF22291.1|IPF6091.1|Contig4-2999_0009|orf6.5907|CA3597|CaO19.4927|CaO19.12393	ORF|Verified	Ca21chr1_C_albicans_SC5314	2825216	2820018	C	CAL0006256		Formin; role in cytoskeletal organization, cell polarity; role in systemic virulence in mouse; cell-cycle regulated localization to site of polarized growth, bud neck; localizes to Spitzenkorper of hyphae, minor localization at septum
BNI4	0	0	1	0	0	0	0	0	1	0	2	orf19.4457	BNI4	orf19.11937|IPF22779.1|IPF11847.2|Contig4-2719_0011|orf6.2835|CA1366|CaO19.4457|IPF11847|CaO19.11937	ORF|Verified	Ca21chr1_C_albicans_SC5314	811506	806539	C	CAL0001878		Protein required for wild-type cell wall chitin distribution, morphology, hyphal growth; not essential; similar to S. cerevisiae Bni4p (targeting subunit for Glc7p phosphatase, involved in bud-neck localization of chitin synthase III)
BNR1	0	0	0	0	0	0	0	1	0	0	1	orf19.7537	BNR1	IPF345.1|Contig4-3048_0005|orf6.8789|CA5870|BNI1|CaO19.7537|IPF345	ORF|Verified	Ca21chrR_C_albicans_SC5314	16909	21366	W	CAL0000025		Formin; probable role in hyphal cytoskeletal polarity; synthetic lethality if Bnr1p and Bni1p are absent
BOI2	0	0	0	0	0	0	1	0	0	0	1	orf19.3230	BOI2	CaO19.3230|orf19.10740|IPF24079.1|IPF179.1|Contig4-3001_0036|orf6.8230|CA5428|CaO19.10740	ORF|Verified	Ca21chrR_C_albicans_SC5314	295246	291728	C	CAL0003275		Putative SH3-domain-containing protein; mutation confers hypersensitivity to toxic ergosterol analog; Spider biofilm induced
BPH1	0	0	1	0	0	0	0	0	0	0	1	orf19.6261	BPH1	orf19.13640|IPF20927.1|IPF19723.1|Contig4-2747_0021|orf6.111|orf6.2456|orf6.301|CA1123|IPF19723|CaO19.6261	ORF|Uncharacterized	Ca21chr1_C_albicans_SC5314	1389718	1382897	C	CAL0000533		Ortholog of S. cerevisiae Bph1; a putative ortholog of human Chediak-Higashi syndrome protein and murine beige gene implicated in disease syndromes involving defective lysosomal trafficking; mutant is viable
BRE1	1	0	0	0	1	0	0	0	0	0	2	orf19.976	BRE1	orf19.8591|IPF26322.1|IPF1598.2|Contig4-3103_0012|orf6.8225|CA5424|CaO19.8591|CaO19.976|IPF1598	ORF|Verified	Ca21chr5_C_albicans_SC5314	35884	33839	C	CAL0003779		Putative transcription factor with C3HC4 zinc finger DNA-binding motif; similar to S. cerevisiae Bre1p; transposon mutation affects filamentous growth
BRF1	0	0	0	0	0	0	1	0	0	0	1	orf19.6649	BRF1	orf19.13970|IPF20505.1|IPF5007.2|Contig4-3035_0013|orf6.6546|CA4090|CaO19.6649|CaO19.13970	ORF|Uncharacterized	Ca21chrR_C_albicans_SC5314	1203310	1204971	W	CAL0004048		Component of the general transcription factor for RNA polymerase III (TFIIIB); possibly an essential gene, disruptants not obtained by UAU1 method
BRN1	0	0	0	0	0	1	0	0	0	0	1	orf19.1251	BRN1	orf19.8835|IPF26062.1|IPF16426.2|Contig4-2236_0005|orf6.3008|CA1478|CaO19.1251|CaO19.8835|IPF16426	ORF|Uncharacterized	Ca21chr4_C_albicans_SC5314	1243508	1241271	C	CAL0002947		Putative condensin complex subunit; cell-cycle regulated periodic mRNA expression
BRO1	0	0	0	1	0	0	1	0	0	0	2	orf19.1670	BRO1	orf19.9239|IPF25590.1|IPF8087.2|Contig4-3069_0020|orf6.5745|CA3475|CaO19.9239|CaO19.1670	ORF|Verified	Ca21chr3_C_albicans_SC5314	384872	382035	C	CAL0000103		Class E vacuolar protein sorting factor; role in transport from multivesicular body to vacuole; not involved in Rim101 pathway; macrophage and pseudohyphal-repressed; flow model biofilm induced
BTS1	0	0	0	0	0	1	0	0	0	0	1	orf19.6674	BTS1	IPF2309.1|Contig4-2760_0002|Contig4-2760_0003|orf6.6783|CA4277|CaO19.6674	ORF|Uncharacterized	Ca21chr5_C_albicans_SC5314	807724	808722	W	CAL0004110	CAL0006441	Putative geranylgeranyl diphosphate synthase; repressed by benomyl treatment; Spider biofilm induced
BUB1	0	0	0	0	0	1	0	0	0	0	1	orf19.2678	BUB1	orf19.10193|IPF24575.1|IPF6898.2|Contig4-2806_0006|Contig4-2806_0007|orf6.5556|CA3320|CaO19.2678|CaO19.10193|IPF6898	ORF|Verified	Ca21chr4_C_albicans_SC5314	657311	654609	C	CAL0003517		Putative cell cycle checkpoint kinase; mutation confers increased sensitivity to nocodazole
BUB2	0	0	0	0	0	0	1	0	0	0	1	orf19.5827	BUB2	orf19.13249|IPF11212|IPF21407.1|IPF11212.2|Contig4-2543_0004|orf6.6151|CA3791|CaO19.5827|CaO19.13249	ORF|Verified	Ca21chr2_C_albicans_SC5314	556659	555715	C	CAL0002306		Ortholog(s) have GTPase activator activity, role in mitotic spindle orientation checkpoint, negative regulation of septation initiation signaling cascade and cytosol, mitotic spindle pole body, nucleus localization
BUD14	0	0	0	0	1	0	0	1	0	0	2	orf19.3555	BUD14	orf19.11038|IPF17574.2|IPF16659.3|Contig4-2581_0007|orf6.1448|orf6.4646|orf6.837|CA0485|CaO19.3555|IPF17574	ORF|Uncharacterized	Ca21chr2_C_albicans_SC5314	1083888	1086293	W	CAL0005928		Putative SH3-domain-containing protein; predicted role in bud-site selection; Spider biofilm induced
BUD16	0	0	1	0	0	0	0	0	0	0	1	orf19.1828	BUD16	orf19.9387|IPF25500.1|IPF14508.2|Contig4-2753_0012|orf6.3435|CA1781|IPF14508|CaO19.1828|CaO19.9387	ORF|Uncharacterized	Ca21chr1_C_albicans_SC5314	1297270	1298319	W	CAL0001634		Putative pyridoxal kinase; a key enzyme in pyridoxal 5'-phosphate synthesis, the active form of vitamin B6; involved in bud-site selection and genome integrity in S. cerevisiae; induced by alpha pheromone in SpiderM medium
BUD2	1	0	0	1	1	0	0	0	0	0	3	orf19.940	BUD2	orf19.8555|orf6.8189|IPF26369.1|IPF9663.2|Contig4-2510_0003|CA5397|CaO19.940|CaO19.8555|IPF9663	ORF|Verified	Ca21chr5_C_albicans_SC5314	93594	89881	C	CAL0003684		GTPase activating protein (GAP) for Rsr1; negative regulator of filament branching, acts in hyphal growth guidance; required for wild-type budding pattern; induced in low iron; regulated by tyrosol and cell density
BUD21	0	1	0	0	0	0	1	0	0	0	2	orf19.5430	BUD21	orf19.12885|IPF21749.1|IPF1128.1|Contig4-2896_0013|orf6.8666|CA5783|CaO19.5430|IPF1128|CaO19.12885	ORF|Verified	Ca21chr3_C_albicans_SC5314	53342	52683	C	CAL0005228		Small-subunit processome component; repressed by prostaglandins
BUD23	0	0	0	0	1	0	0	0	0	0	1	orf19.1966	BUD23	CaO19.9522|orf19.9522|IPF25379.1|IPF6296.2|Contig4-2813_0010|orf6.5038|CA2946|CaO19.1966|IPF6296	ORF|Uncharacterized	Ca21chr5_C_albicans_SC5314	225614	224799	C	CAL0002637		Putative methyltransferase; Hap43-induced; repressed by prostaglandins
BUD6	0	0	1	0	0	0	0	0	0	0	1	orf19.5087	BUD6	orf19.12553|IPF22122.1|IPF8707.2|Contig4-2085_0001|orf6.6289|CA3891|CaO19.5087|CaO19.12553	ORF|Verified	Ca21chr1_C_albicans_SC5314	1772735	1774846	W	CAL0001789		Protein required for Spitzenkorper formation in hyphal cells (wild-type localization of Mlc1p to the Spitzenkorper); localizes to polarisome
BUD7	0	0	0	0	0	1	0	0	0	0	1	orf19.1112	BUD7	CaO19.1112|orf19.8709|IPF26191.1|IPF6332.2|Contig4-2766_0004|Contig4-2766_0006|orf6.3464|CA1805|IPF6332|CaO19.8709	ORF|Uncharacterized	Ca21chr5_C_albicans_SC5314	842903	840609	C	CAL0001875		Ortholog(s) have role in Golgi to plasma membrane transport, fungal-type cell wall chitin biosynthetic process and cell division site, clathrin-coated vesicle, cytosol, exomer complex, nucleus, ribosome localization
BUL1	0	0	1	0	0	0	0	0	0	0	1	orf19.5094	BUL1	orf19.12560|IPF22119.1|IPF12963.2|Contig4-2641_0004|Contig4-2641_0005|orf6.6282|CA3886|CaO19.5094|IPF12963|BUL5|CaO19.12560	ORF|Uncharacterized	Ca21chr1_C_albicans_SC5314	1782963	1780738	C	CAL0001817		Protein similar but not orthologous to S. cerevisiae Bul1; a protein involved in selection of substrates for ubiquitination; mutants are viable; macrophage/pseudohyphal-induced; rat catheter biofilm induced
BUR2	0	0	0	0	0	1	0	0	0	0	1	orf19.4284	BUR2	orf19.11760|IPF2971|IPF22971.1|IPF2971.2|Contig4-3019_0001|orf6.5202|CA3063|SPX63|CaO19.4284|CaO19.11760	ORF|Uncharacterized	Ca21chr5_C_albicans_SC5314	602769	604349	W	CAL0000355		Protein with similarity to S. cerevisiae Bur2p, contains a cyclin domain; not required for wild-type hyphal growth, adherence to buccal epithelial cells, or virulence in mouse systemic infection
BZZ1	0	1	0	0	0	0	0	0	0	0	1	orf19.1699	BZZ1	orf19.9266|IPF25611.1|IPF13661.3|Contig4-2869_0011|orf6.3040|orf6.374|CA0060|CaO19.1699|IPF13661|IPF13661.2	ORF|Uncharacterized	Ca21chr3_C_albicans_SC5314	320136	318274	C	CAL0000193		Protein similar to S. cerevisiae Bzz1p, which is an SH3 domain protein involved in the regulation of actin polymerization
CAC2	0	0	0	0	0	1	0	0	1	0	2	orf19.6670	CAC2	IPF2301.1|Contig4-3038_0022|orf6.6779|CA4273|CaO19.6670	ORF|Verified	Ca21chr5_C_albicans_SC5314	800389	799007	C	CAL0004103		Component of the chromatin assembly factor I (CAF-1); involved in regulation of white-opaque switching frequency; macrophage-induced
CAG1	0	0	0	0	0	1	0	0	0	0	1	orf19.4015	CAG1	orf19.11498|IPF23259.1|IPF3356.2|Contig4-3094_0037|orf6.7428|CA4782|GPA1|GBA1|CaO19.4015|CaO19.11498	ORF|Verified	Ca21chr5_C_albicans_SC5314	1143585	1144874	W	CAL0004682	CAL0006442	heterotrimeric G protein alpha subunit; positive role in mating pheromone response; opaque-enriched transcript; transcript repressed by MTLa1-MTLalpha2; regulated by hemoglobin-responsive Hbr1 via MTL genes; rat catheter biofilm repressed
CAK1	0	0	0	0	1	0	1	0	0	0	2	orf19.793	CAK1	orf19.8412|IPF5082.2|IPF29659.1|Contig4-2905_0010|orf6.2993|CA1467|CaO19.793|IPF5082	ORF|Verified	Ca21chr2_C_albicans_SC5314	895179	896198	W	CAL0002021		Monomeric CDK-activating kinase; functional homolog of S. cerevisiae Cak1p; phosphorylates cyclin-free human CDK2; lacks glycine loop motif; conserved lysine (K36) not required for activity; possibly essential gene (by UAU1 method)
CAM1	0	0	0	0	0	1	0	0	0	0	1	orf19.7382	CAM1	IPF1299.1|IPF1296.1|Contig4-3093_0051|orf6.8542|orf19.7381.3|CA5679|CA5680|CAM1.exon2	ORF|Uncharacterized	Ca21chr3_C_albicans_SC5314	1366732	1368199	W	CAL0004797		Putative translation elongation factor eEF1 gamma; protein level decreased in stationary phase cultures; Spider biofilm repressed
CAM1-1	0	0	0	0	0	1	0	0	0	0	1	orf19.2651	CAM1-1	orf19.10174|IPF24690.1|IPF16860.2|Contig4-2002_0004|orf6.3352|CA1723|CaO19.2651|CAM1|CaO19.10174|TEF4	ORF|Uncharacterized	Ca21chr5_C_albicans_SC5314	742856	744115	W	CAL0003469		Putative translation elongation factor; downregulated upon phagocytosis by murine macrophages; Hap43-induced gene; Spider biofilm repressed
CAN1	0	0	1	1	0	0	0	0	0	0	2	orf19.97	CAN1	orf19.7744|IPF16927.2|IPF10466.2|Contig4-2197_0003|orf6.2500|orf6.388|orf6.389|CAN2|CaO19.97|CA1148	ORF|Verified	Ca21chr6_C_albicans_SC5314	191106	192821	W	CAL0000709	CAL0006443	Basic amino acid permease; complements lysine transport mutation; 10 predicted transmembrane regions, 3 predicted N-glycosylation sites; phagocytosis by macrophages induces transcript; rat catheter, Spider and flow model biofilm induced
CAN2	0	0	0	1	0	0	0	0	1	0	2	orf19.111	CAN2	orf19.7758|IPF27165.1|IPF11927.1|Contig4-2501_0008|orf6.2565|CAN1|CaO19.111|CA1191|CA1192|IPF11926|IPF11926.1|CaO19.7758	ORF|Uncharacterized	Ca21chr6_C_albicans_SC5314	207755	206049	C	CAL0002992	CAL0006444	Basic amino acid permease; arginine metabolism; regulated by Nrg1/Tup1; caspofungin, flucytosine induced; colony morphology-related regulation by Ssn6; Hap43-repressed; rat catheter and Spider biofilm induced; promoter bound by Efg1
CAN3	0	1	1	0	1	0	0	0	0	0	3	orf19.84	CAN3	orf19.7729|IPF27172.1|IPF19551.1|IPF14582.1|orf6.115|orf6.2072|orf19.11123|orf19.3641|Contig4-2119_0003|IPF19550.1|IPF23634.1	ORF|Uncharacterized	Ca21chr6_C_albicans_SC5314	161777	159898	C	CAL0000681		Predicted amino acid transmembrane transporter; transcript regulated by white-opaque switch; Hap43-repressed gene
CAS1	0	0	1	0	0	0	1	0	0	1	3	orf19.1135	CAS1	orf19.8728|IPF19699.2|IPF20050.1|Contig4-2562_0005|orf6.1571|orf6.1909|orf6.781|IPF20065.1|orf19.3491|CA0779|CaO19.1135|YKU701	ORF|Verified	Ca21chr1_C_albicans_SC5314	2585659	2588094	W	CAL0001964		Putative transcription factor with Ku70/Ku80 beta-barrel DNA-binding motif; involved in telomerase regulation and telomere protection; mutation causes marginal increase in caspofungin sensitivity
CAS4	0	1	0	0	0	0	1	0	0	0	2	orf19.1693	CAS4	orf19.9261|IPF25646.1|IPF29342.1|IPF6521.3|Contig4-2861_0008|Contig4-2861_0009|Contig4-2861_0010|Contig4-2869_0015|orf6.3035|orf6.4146|CA2301|CA6262|orf19.1694|TAO3|PAG1|TAO3.5f	ORF|Verified	Ca21chr3_C_albicans_SC5314	332767	324275	C	CAL0000189		RAM cell wall integrity signaling network protein; cell separation, azole sensitivity; needed for hyphal growth; insertion mutation near 3' end of gene increases caspofungin sensitivity; pheromone/hyphal induced; flow biofilm repressed
CAT8	0	0	1	0	0	0	0	0	0	0	1	orf19.5097	CAT8	orf19.12563|IPF9674.2|IPF28167.1|Contig4-2662_0002|Contig4-2662_0003|orf6.4032|CaO19.5097|CA2219|CaO19.12563	ORF|Verified	Ca21chr1_C_albicans_SC5314	1793606	1790436	C	CAL0001821		Zn(II)2Cys6 transcription factor; similar to S. cerevisiae Cat8 but mutant phenotype suggests different target genes; mutant displays increased filamentous/invasive growth; flucytosine repressed; rat catheter biofilm induced
CBK1	0	0	1	0	0	0	1	0	0	1	3	orf19.4909	CBK1	CaO19.12375|CaO19.4909|orf19.12375|IPF22379.1|IPF9611.2|Contig4-2855_0009|orf6.3756|CA2022	ORF|Verified	Ca21chr1_C_albicans_SC5314	2299136	2296938	C	CAL0006211	CAL0006446	Ser/Thr kinase of cell wall integrity pathway; mutants show abnormal morphology and aggregation; Mob2p associated; required for wild-type hyphal growth and transcriptional regulation of cell-wall-associated genes
CBP1	0	0	0	0	0	0	0	1	0	0	1	orf19.7323	CBP1	CBP|IPF1971.2|orf6.8404|CA5559|CaO19.7323	ORF|Verified	Ca21chrR_C_albicans_SC5314	1970339	1968870	C	CAL0004575		Corticosteroid binding protein; transcription induced at late log-phase or upon adherence to polystyrene; not induced by corticosterone; contains a possible NAD/FAD binding region; regulated by Nrg1, Tup1; Spider biofilm induced
CCC2	0	0	0	0	0	1	0	0	0	0	1	orf19.4328	CCC2	orf19.11803|orf6.3258|IPF23037.1|IPF12705.2|CA1655|CaO19.4328|CaO19.11803	ORF|Verified	Ca21chr5_C_albicans_SC5314	668063	671677	W	CAL0000959		Copper-transporting P-type ATPase of Golgi; required for wild-type iron assimilation (indirect effect via Fet3p); induced by iron starvation, ciclopirox olamine; caspofungin repressed; not required for virulence in mouse systemic infection
CCE1	0	0	0	0	0	0	1	0	0	0	1	orf19.3264	CCE1	CaO19.3264|orf19.10774|IPF24044.1|IPF267.1|Contig4-2987_0003|orf6.8264|CA5456|CaO19.10774|IPF267	ORF|Uncharacterized	Ca21chrR_C_albicans_SC5314	207731	208729	W	CAL0003364		Putative Holliday junction resolving enzyme; similar to S. cerevisiae Cce1p
CCH1	0	0	1	0	0	0	0	0	1	0	2	orf19.3298	CCH1	orf19.10808|IPF23954.1|IPF6222.2|Contig4-2918_0012|orf6.7193|CA4608|CaO19.3298|CaO19.10808	ORF|Verified	Ca21chr1_C_albicans_SC5314	213644	220408	W	CAL0003447	CAL0006447	Voltage-gated Ca2+ channel of the high affinity calcium uptake system; roles in thigmotropism, establishment of galvanotropism; transcript regulated by Nrg1 and Mig1; flow model biofilm repressed
CCN1	0	1	1	1	1	1	1	0	1	0	7	orf19.3207	CCN1	orf19.10719|CLN1|IPF24117.1|IPF15597.2|Contig4-2538_0006|orf6.4392|CA2479|CaO19.10719|CaO19.3207	ORF|Verified	Ca21chr5_C_albicans_SC5314	379759	377678	C	CAL0003199		G1 cyclin; required for hyphal growth maintenance (not initiation); cell-cycle regulated transcription (G1/S); Cdc28p-Ccn1p initiates Cdc11p S394 phosphorylation on hyphal induction; expression in S. cerevisiae inhibits pheromone response
CCR4	0	0	1	0	0	0	0	0	0	0	1	orf19.5101	CCR4	orf19.12567|IPF22115.1|IPF13962.2|Contig4-2297_0004|orf6.4036|CA2222|CaO19.12567|CaO19.5101	ORF|Verified	Ca21chr1_C_albicans_SC5314	1801719	1804082	W	CAL0002486		Component of the Ccr4-Pop2 mRNA deadenylase; transposon mutation affects filamentous growth
CCT5	0	0	0	1	0	0	1	0	0	0	2	orf19.2288	CCT5	orf19.9828|IPF25045.1|IPF9991.2|Contig4-3049_0003|orf6.2448|CA1116|CaO19.2288|CaO19.9828	ORF|Uncharacterized	Ca21chr2_C_albicans_SC5314	1486767	1488413	W	CAL0006383		T-complex protein 1, epsilon subunit; protein present in exponential and stationary growth phase yeast cultures; Spider biofilm repressed
CCT6	0	0	0	0	0	1	0	0	0	0	1	orf19.3126	CCT6	orf19.10638|IPF24168.1|IPF14978.2|orf6.6919|CA4385|CaO19.3126|CaO19.10638	ORF|Verified	Ca21chr4_C_albicans_SC5314	1529615	1527936	C	CAL0002267		Putative cytosolic chaperonin Cct ring complex subunit; mutation confers hypersensitivity to cytochalasin D; GlcNAc-induced protein; Spider biofilm repressed
CCW14	1	0	0	1	1	0	0	0	1	0	4	orf19.1969	CCW14	orf19.9525|IPF6292.2|IPF6291.1|Contig4-2813_0016|orf6.5035|CA2942|CaO19.9525|CaO19.1969|IPF6291	ORF|Uncharacterized	Ca21chr5_C_albicans_SC5314	221848	222663	W	CAL0002640		Putative mannoprotein of cell wall with role in response to stress; increased mRNA abundance observed in cyr1 homozygous mutant (hyphal or yeast-form cells) and in ras1 homozygous mutant (yeast-form cells)
CDA2	0	0	0	0	0	0	1	0	0	0	1	orf19.7503	CDA2	IPF408.1|Contig4-3107_0044|orf6.8755|CA5847|CaO19.7503	ORF|Uncharacterized	Ca21chrR_C_albicans_SC5314	73423	74526	W	CAL0006353		Putative chitin deacetylase; transcription is positively regulated by Tbf1p
CDC11	0	0	0	0	0	0	0	1	0	0	1	orf19.5691	CDC11	IPF5456.1|Contig4-2927_0014|orf6.4569|CA2610|CaO19.5691	ORF|Verified	Ca21chr5_C_albicans_SC5314	8946	10154	W	CAL0000744	CAL0006450	Septin; cell and hyphal morphology, agar-invasive growth, full virulence and kidney tissue invasion in mouse, but not kidney colonization, immunogenicity; hyphal and cell-cycle-regulated phosphorylation; rat catheter biofilm repressed
CDC19	0	0	0	0	0	0	1	0	0	0	1	orf19.3575	CDC19	orf19.11059|IPF23718.1|IPF19988.1|Contig4-3023_0002|Contig4-3023_0003|orf6.5754|CA3483|PYK1|CaO19.3575|CaO19.11059|PYK	ORF|Verified	Ca21chr2_C_albicans_SC5314	1118746	1120260	W	CAL0005977	CAL0006661	Pyruvate kinase at yeast cell surface; Gcn4/Hog1/GlcNAc regulated; Hap43/polystyrene adherence induced; repressed by phagocytosis/farnesol; hyphal growth role; stationary phase enriched; flow model biofilm induced; Spider biofilm repressed
CDC20	0	0	1	0	0	0	0	0	0	0	1	orf19.122	CDC20	orf19.7769|IPF13908.2|IPF19430.2|Contig4-2238_0005|orf6.139|orf6.2609|CA1218|CaO19.122	ORF|Verified	Ca21chr6_C_albicans_SC5314	224427	226331	W	CAL0003029		Activator of anaphase-promoting complex/cyclosome; induced under Cdc5 depletion; member of conserved Mcm1 regulon; mRNA expression peaks at cell-cycle G2/M phase; mRNA binds She3 and is localized to buds of yeast cells and to hyphal tips
CDC23	0	0	0	0	1	0	0	0	0	0	1	orf19.6437	CDC23	orf19.13795|IPF20725.1|IPF1368.2|Contig4-3074_0028|Contig4-3074_0029|orf6.7817|CA5102|CaO19.13795|CaO19.6437	ORF|Uncharacterized	Ca21chrR_C_albicans_SC5314	1857783	1859531	W	CAL0002194		Similar to anaphase-promoting complex component; possibly transcriptionally regulated by Tac1p
CDC27	0	0	0	0	1	0	1	0	0	0	2	orf19.3231	CDC27	orf19.10741|IPF23992.1|IPF185.1|Contig4-2226_0007|orf6.8231|CA5429|CaO19.3231	ORF|Uncharacterized	Ca21chrR_C_albicans_SC5314	290913	288286	C	CAL0003279		Putative ubiquitin-protein ligase; periodic mRNA expression, peak at cell-cycle S/G2 phase
CDC28	0	0	0	0	0	0	1	0	0	0	1	orf19.3856	CDC28	orf19.11337|CDK1|IPF23400.1|IPF11549.2|Contig4-3046_0004|orf6.5246|CA3095|CaO19.3856|CaO19.11337	ORF|Verified	Ca21chrR_C_albicans_SC5314	1293485	1294438	W	CAL0002090		Cyclin-dependent protein kinase; interacts with regulatory subunit Cyb1; determination of cell morphology during the cell cycle; phosphorylated mostly by Swe1 and phosphorylation is regulated by Hsl1; 5'-UTR intron; Spider biofilm repressed
CDC37	0	0	1	0	0	0	0	0	0	0	1	orf19.5531	CDC37	orf19.12977|IPF17957.3|IPF4339.1|orf6.1546|orf6.451|CA0551|CaO19.5531	ORF|Verified	Ca21chr6_C_albicans_SC5314	533889	532363	C	CAL0006137		Chaperone for Crk1p; interacts with Crk1p kinase domain and with Sti1p; putative phosphorylation site at Ser14; functional homolog of S. cerevisiae Cdc37p; likely to be essential for growth; regulated by Gcn2p and Gcn4p
CDC39	0	0	1	0	0	0	1	0	0	0	2	orf19.1084	CDC39	orf19.8685|IPF19634.2|IPF19633.2|Contig4-2123_0005|orf6.1517|orf6.1533|CA0542|CaO19.1084|CA0530|IPF19633.3eoc|IPF19634.1	ORF|Verified	Ca21chr6_C_albicans_SC5314	940096	946146	W	CAL0001252		Protein similar to S. cerevisiae Cdc39p, which is part of the CCR4-NOT transcription regulatory complex; transposon mutation affects filamentous growth
CDC4	0	0	0	0	0	0	1	0	0	0	1	orf19.2559	CDC4	orf19.10091|IPF24734.1|IPF7849.2|Contig4-3016_0022|orf6.3808|CA2059|CaO19.2559|CaO19.10091	ORF|Verified	Ca21chrR_C_albicans_SC5314	383139	380833	C	CAL0002484		F-box subunit of SCF(CDC4) ubiquitin ligase; functional homolog of S. cerevisiae Cdc4; mutation/depletion causes hyperfilamentation; Sol1 is a substrate of SCF-Cdc4; Spider biofilm induced
CDC42	1	0	0	0	0	0	0	0	0	0	1	orf19.390	CDC42	orf19.8020|IPF26926.1|IPF7286.2|Contig4-3031_0021|orf6.6274|CA3879|CaO19.8020|CaO19.390	ORF|Verified	Ca21chr1_C_albicans_SC5314	1857461	1856886	C	CAL0004942	CAL0006454	Rho-type GTPase; required for budding and maintenance of hyphal growth; GGTase I geranylgeranylated; misexpression blocks hyphal growth, causes avirulence in mouse IV infection; shows actin-dependent localization to hyphal tip
CDC43	0	0	0	0	0	0	1	0	0	0	1	orf19.1803	CDC43	orf19.9369|IPF14866.2|IPF19031.1|Contig4-2476_0003|orf6.1162|orf6.1576|CA0571|CaO19.1803	ORF|Verified	Ca21chrR_C_albicans_SC5314	1062991	1064145	W	CAL0001576	CAL0006455	Beta subunit of heterodimeric protein geranylgeranyltransferase type I; GGTase I enzyme binds zinc, is Mg-dependent; Cdc42p is GGTase I substrate
CDC45	0	0	0	0	0	0	1	0	0	0	1	orf19.1988	CDC45	IPF14671.2|Contig4-2549_0010|Contig4-2549_0011|orf6.1287|CA0399|IPF19695.1|orf19.2634|orf6.1439|Contig4-2549_0008|CaO19.1988	ORF|Uncharacterized	Ca21chrR_C_albicans_SC5314	1675738	1673999	C	CAL0002709		Putative DNA replication initiation factor; transcriptionally regulated by interaction with macrophage
CDC46	0	0	0	0	1	0	0	0	0	0	1	orf19.5487	CDC46	orf19.12942|IPF21660.1|IPF10979.2|Contig4-2604_0008|orf6.4181|CA2324|MCM5|CaO19.5487|CaO19.12942	ORF|Uncharacterized	Ca21chr2_C_albicans_SC5314	1274900	1272714	C	CAL0005346		Putative hexameric MCM complex subunit; predicted role in control of cell division; periodic mRNA expression. peak at cell-cycle M/G1 phase; regulated by tyrosol, cell density, Plc1; repressed by alpha pheromone in SpiderM medium
CDC47	0	0	0	0	0	0	1	0	0	0	1	orf19.202	CDC47	orf19.7832|CA3619|CaO19.202|CDC47.5|orf6.5934|IPF9065.2|CaO19.7832|MCM7	ORF|Uncharacterized	Ca21chr2_C_albicans_SC5314	1845016	1847361	W	CAL0003868		Phosphorylated protein described as having role in control of cell division; RNA abundance regulated by tyrosol and cell density; merged with orf19.201 in Assembly 20; unmerged from orf19.201 in a revision of Assembly 21
CDC50	0	0	1	0	0	0	0	0	0	0	1	orf19.5735	CDC50	orf19.13157|IPF21465.1|IPF10789.2|Contig4-3044_0005|orf6.4914|CA2850|CaO19.5735	ORF|Uncharacterized	Ca21chr6_C_albicans_SC5314	778263	777073	C	CAL0001424		Putative endosomal protein; induced by Mnl1p under weak acid stress
CDC54	0	0	0	0	0	0	1	0	0	0	1	orf19.3761	CDC54	orf19.11245|IPF8893.2|IPF18798.2|Contig4-2804_0013|orf6.2267|orf6.3958|CA2176|CaO19.3761|MCM4	ORF|Uncharacterized	Ca21chr1_C_albicans_SC5314	2741772	2739034	C	CAL0001241	CAL0006457	Putative pre-replication complex helicase subunit; transcript regulated by Nrg1 and Mig1; periodic mRNA expression, peak at cell-cycle M/G1 phase; Hap43-induced
CDC6	0	0	1	0	0	1	1	0	0	1	4	orf19.5242	CDC6	orf19.12707|IPF2017.3|IPF28100.1|Contig4-3067_0020|orf6.769|orf6.7700|CA6297|CDC62.3f|CA0178|IPF2017.2	ORF|Uncharacterized	Ca21chr1_C_albicans_SC5314	2667057	2668502	W	CAL0003555		Putative ATP-binding protein with a predicted role in DNA replication; member of conserved Mcm1p regulon; periodic mRNA expression, peak at cell-cycle M/G1 phase
CDC60	0	0	0	0	0	0	1	0	0	0	1	orf19.2560	CDC60	orf19.10092|IPF24782.1|IPF24722.1|IPF7853.2|IPF7856.2|Contig4-3016_0017|Contig4-3016_0020|Contig4-3016_0021|orf6.3809|orf6.3811|CA2060|orf19.10094|orf19.2562|CDC60B|CA2061|CDC61.3f	ORF|Verified	Ca21chrR_C_albicans_SC5314	387582	384289	C	CAL0002497		Cytosolic leucyl tRNA synthetase; conserved amino acid and ATP binding class I signature, tRNA binding, proofreading motifs; likely essential for growth; interacts with benzoxaborole antifungals; present in exponential and stationary phase
CDC7	0	0	0	0	1	0	0	0	0	0	1	orf19.3561	CDC7	orf19.11045|IPF19636.2|IPF19635.2|Contig4-3023_0026|orf6.1601|orf6.5768|CA3493|CaO19.3561|IPF19635.1	ORF|Uncharacterized	Ca21chr2_C_albicans_SC5314	1093604	1095574	W	CAL0005945		Putative kinase; cell-cycle regulated periodic mRNA expression; S. cerevisiae ortholog is not cell-cycle regulated; possibly an essential gene, disruptants not obtained by UAU1 method
CDC73	0	0	1	0	0	0	0	0	0	0	1	orf19.2983	CDC73	orf19.10500|IPF24313.1|IPF11326.2|Contig4-2573_0010|orf6.5706|CA3442|CaO19.2983|IPF11326|CaO19.10500	ORF|Verified	Ca21chr1_C_albicans_SC5314	611996	613108	W	CAL0006129		Putative transcription elongation factor; cdc73 kap114 double transposon mutation affects filamentous growth; Spider biofilm repressed
CDH1	0	0	0	0	0	0	1	0	0	0	1	orf19.2084	CDH1	orf19.9631|IPF25246.1|IPF20022.1|Contig4-2971_0006|orf6.7471|CA4815|CaO19.2084|CaO19.9631	ORF|Verified	Ca21chr2_C_albicans_SC5314	68137	66344	C	CAL0004530		Protein involved in regulation of mitosis; similar to S. cerevisiae Cdh1, which is an APC/C component; transcriptionally induced by Mnl1 under weak acid stress
CDR1	0	0	1	0	0	1	1	0	1	1	5	orf19.6000	CDR1	CaO19.6000|orf19.13421|IPF21285.1|IPF9739.2|Contig4-1997_0005|CA6066|CaO19.13421|orf6.9037	ORF|Verified	Ca21chr3_C_albicans_SC5314	1146153	1150658	W	CAL0005016	CAL0006458	Multidrug transporter of ABC superfamily; transports phospholipids in an in-to-out direction; induced by beta-estradiol, progesterone, corticosteroid, or cholesterol; Spider biofilm induced
CDR11	0	0	0	0	0	0	0	0	0	1	1	orf19.918	CDR11	orf19.8533|CDR2|Contig4-2585_0004|IPF12975.1|IPF26378.1|IPF29637.1|Contig4-2585_0001|Contig4-2893_0020|orf6.1644|CA0610|orf6.1495|orf19.8534|orf19.919|orf19.10320|orf19.2802|PDR10|CA0518|CA0609|IPF11524.1|IPF24540.1|CDR5|CDR99|CDR11.5f	ORF|Uncharacterized	Ca21chr3_C_albicans_SC5314	853313	848775	C	CAL0003608		Putative transporter of PDR subfamily of ABC family; Gcn4-regulated; induced by Rim101 at pH 8; Spider biofilm induced
CDR2	1	0	1	0	0	1	1	0	1	1	6	orf19.5958	CDR2	CaO19.13379|orf19.13379|IPF21286.1|IPF63.1|Contig4-3087_0024|CA6099|orf6.9079|CaO19.5958	ORF|Verified	Ca21chr3_C_albicans_SC5314	1047995	1052494	W	CAL0003382	CAL0006459	Multidrug transporter, ATP-binding cassette (ABC) superfamily; transports phospholipids, in-to-out direction; overexpressed in azole-resistant isolates; repressed in young biofilms
CDS1	0	0	0	0	0	1	0	0	0	0	1	orf19.1279	CDS1	orf19.8866|IPF26045.1|IPF16312.2|Contig4-2808_0002|orf6.874|CA0213|CaO19.8866|CaO19.1279	ORF|Verified	Ca21chr5_C_albicans_SC5314	913853	915208	W	CAL0003024		Protein similar to S. cerevisiae Cds1p; transposon mutation affects filamentous growth
CEF3	0	0	0	1	0	0	0	0	1	0	2	orf19.4152	CEF3	orf19.11629|IPF11638.2|IPF16826.3|Contig4-2850_0015|orf6.5226|orf6.552|CA3081|TEF3|YEF3|EFT3|HEF1|CaO19.4152	ORF|Verified	Ca21chr5_C_albicans_SC5314	351071	347919	C	CAL0005746		Translation elongation factor 3; antigenic in humans; predicted C-term nucleotide-binding active site; protein on surface of yeast, not hyphae; polystyrene adherence induced; higher protein amount in stationary phase; possibly essential
CEK1	0	0	0	0	0	1	1	0	0	0	2	orf19.2886	CEK1	orf19.10404|ERK1|IPF14791.2|IPF28947.1|Contig4-2827_0013|orf6.1819|CA0722|CaO19.2886	ORF|Verified	Ca21chr4_C_albicans_SC5314	1439056	1437788	C	CAL0005224		ERK-family protein kinase; required for wild-type yeast-hypha switch, mating efficiency, virulence in mice; Cst20-Hst7-Cek1-Cph1 MAPK pathway regulates mating, and invasive hyphal growth under some conditions; Spider biofilm induced
CEK2	0	0	0	0	0	0	1	0	0	0	1	orf19.460	CEK2	CaO19.8091|orf19.8091|IPF26875.1|IPF2568.2|Contig4-2547_0006|orf6.2854|CA1378|FUS3|ERK2|CaO19.460	ORF|Verified	Ca21chrR_C_albicans_SC5314	1244582	1245700	W	CAL0005756		MAP kinase required for wild-type efficiency of mating; component of the signal transduction pathway that regulates mating; ortholog of S. cerevisiae Fus3; induced by Cph1, pheromone; transposon mutation affects filamentous growth
CEM1	1	0	1	1	0	1	1	0	0	1	6	orf19.5977	CEM1	orf19.13398|IPF21215.1|IPF25.1|Contig4-3042_0029|orf6.9060|CA6082|CaO19.5977|CaO19.13398	ORF|Uncharacterized	Ca21chr3_C_albicans_SC5314	1091392	1092717	W	CAL0003432		Protein similar to S. cerevisiae Cem1p, an acyl carrier protein involved in fatty acid biosynthesis; likely to be essential for growth, based on an insertional mutagenesis strategy
CET1	0	0	0	0	0	0	1	0	0	0	1	orf19.2609	CET1	orf19.10140|IPF24749.1|IPF8499.1|Contig4-2859_0011|orf6.4276|CA2390|CaO19.10140|CaO19.2609	ORF|Verified	Ca21chrR_C_albicans_SC5314	458440	456878	C	CAL0003365		mRNA 5'-triphosphatase; large subunit of mRNA capping enzyme; positively regulates Ceg1 activity; functional homolog of S. cerevisiae Cet1; Cet1 and Cgt1 form a 2:1 complex; flow model biofilm induced
CFL1	0	0	0	0	0	1	0	0	0	0	1	orf19.1263	CFL1	orf19.8848|orf6.5730|IPF26060.1|IPF8516.2|Contig4-2968_0009|CA3460|FRE1|CaO19.1263|CaO19.8848	ORF|Verified	Ca21chr4_C_albicans_SC5314	1274639	1272357	C	CAL0002986	CAL0006460	Protein similar to ferric reductase Fre10p; possible functional homolog of S. cerevisiae Fre1p (reports differ); transcription is negatively regulated by Sfu1p, copper, amphotericin B, caspofungin; induced by ciclopirox olamine
CFL11	0	0	0	0	0	0	1	0	0	0	1	orf19.701	CFL11	orf19.8320|IPF26596.1|IPF7992.1|FRE8|CFL96|Contig4-2984_0006|orf6.3325|CA1701|CFL9|CaO19.8320|CaO19.701	ORF|Uncharacterized	Ca21chrR_C_albicans_SC5314	1433938	1436157	W	CAL0001699		Protein similar to ferric reductase Fre10p; flucytosine repressed; possibly adherence-induced; possibly an essential gene, disruptants not obtained by UAU1 method; rat catheter biofilm repressed
CFL2	1	0	0	0	0	1	0	0	0	0	2	orf19.1264	CFL2	orf19.8849|orf6.5731|IPF26059.1|IPF8512.2|Contig4-2968_0010|Contig4-2968_0011|CA3461|FRE2|CFL97|CaO19.8849|CaO19.1264	ORF|Uncharacterized	Ca21chr4_C_albicans_SC5314	1279299	1277083	C	CAL0002987	CAL0006461	Oxidoreductase; iron utilization; Sfu1/Sef1/Hap43/Nrg1/Tup1/Rim101 regulated; alkaline/low iron/fluphenazine/ciclopirox olamine, flucytosine, fluconazole, Spider/flow model/rat catheter biofilm induced; caspofungin/amphotericin B repressed
CFL4	0	0	0	1	0	0	0	0	1	0	2	orf19.1932	CFL4	orf19.9488|orf6.292|IPF9791.2|IPF19355.2|Contig4-2583_0010|orf6.5606|CA3363|FRE5|FRE32|CFL94|CaO19.1932	ORF|Uncharacterized	Ca21chr5_C_albicans_SC5314	303390	305522	W	CAL0002558		C-terminus similar to ferric reductases; induced in low iron; Sfu1-repressed; ciclopirox olamine induced; colony morphology-related gene regulation by Ssn6; Hap43-repressed; Sef1-regulated
CFL5	0	0	0	1	0	0	0	0	1	0	2	orf19.1930	CFL5	orf19.9486|orf6.5607|orf6.1281|IPF25358.1|IPF15107.3|Contig4-2699_0003|Contig4-2699_0004|CA0397|FRE31|FRE4|CFL90|CaO19.1930|IPF15107.2	ORF|Uncharacterized	Ca21chr5_C_albicans_SC5314	308765	310897	W	CAL0002556		Ferric reductase; induced in low iron; ciclopirox olamine, flucytosine induced; amphotericin B, Sfu1 repressed; Tbf1, Hap43 induced
CGR1	0	0	0	0	0	1	0	0	0	0	1	orf19.2722	CGR1	orf19.10237|IPF6403.2|IPF18718.1|Contig4-1801_0004|orf6.2697|orf6.677|CA1272|CaO19.2722	ORF|Verified	Ca21chr4_C_albicans_SC5314	579236	578214	C	CAL0004197		Negative regulator of yeast-form growth; HSP70 family member; induced by growth cessation at yeast-hyphal transition or in planktonic growth; physically interacts with Msi3p; similar to rat anti-aging gene, SMP30, stationary phase enriched
CHA1	0	0	1	0	1	0	1	1	1	1	6	orf19.1996	CHA1	orf19.9548|orf6.6363|19.9548|IPF4749.2|IPF8165.3|IPF29220.1|Contig4-2876_0008|orf6.766|CA3945|CA6267|orf19.1997|CHA2|CHA12.3f|CHA12	ORF|Verified	Ca21chr2_C_albicans_SC5314	215567	216628	W	CAL0002743		Similar to catabolic ser/thr dehydratases; repressed by Rim101; induced in low iron; regulated on white-opaque switch; filament induced; Tn mutation affects filamentation; flow model biofilm induced; Spider biofilm repressed
CHK1	0	0	0	0	1	0	1	0	0	0	2	orf19.896	CHK1	orf19.8515|IPF26451.1|IPF3668.2|Contig4-3099_0013|Contig4-3099_0015|orf6.7281|CA4676|orf6.7978|HK1|CaO19.896|CaO19.8515	ORF|Verified	Ca21chr2_C_albicans_SC5314	684001	691416	W	CAL0002932	CAL0006463	Histidine kinase; 2-component signaling, cell wall synthesis; hyphal growth defect; avirulent in mouse, not rat vaginal infection; phagocytosis rate increased; Spider biofilm induced; required for RPMI biofilm; Bcr1-induced in a/a biofilm
CHL4	0	0	1	0	0	0	0	0	1	0	2	orf19.6851	CHL4	orf19.14141|IPF20273.1|IPF15162.2|Contig4-3051_0024|orf6.7000|CA4453|CaO19.6851|CaO19.14141	ORF|Uncharacterized	Ca21chr1_C_albicans_SC5314	943413	942016	C	CAL0005791		Protein described as having role in chromosome segregation; RNA abundance regulated by tyrosol and cell density
CHO1	0	0	1	0	0	0	0	0	0	1	2	orf19.677	CHO1	orf19.8294|IPF26635.1|IPF7703.2|Contig4-2776_0011|orf6.6570|CA4113|CaO19.8294|CaO19.677	ORF|Verified	Ca21chr1_C_albicans_SC5314	2471379	2470558	C	CAL0001102		Putative phosphatidylserine synthase; ortholog of S. cerevisiae CHO1; transposon mutation affects filamentous growth; regulated by Nrg1, Tup1
CHO2	0	0	0	0	0	0	1	0	0	0	1	orf19.169	CHO2	orf19.7802|IPF19595.2|IPF19594.1|Contig4-2571_0007|orf6.2905|orf6.628|CA1414|CaO19.169	ORF|Uncharacterized	Ca21chrR_C_albicans_SC5314	566055	568721	W	CAL0003197		Putative phosphatidyl-ethanolamine N-methyltransferase; fungal-specific (no human or murine homolog); amphotericin B repressed; Hap43p-induced gene
CHR1	0	0	0	0	0	0	1	0	0	1	2	orf19.3756	CHR1	CaO19.3756|orf19.11240|IPF23503.1|IPF8903.2|Contig4-2804_0019|orf6.2262|CA1002|CaO19.11240|ROK1.3f|ROK1.3	ORF|Uncharacterized	Ca21chr1_C_albicans_SC5314	2749675	2747753	C	CAL0001218		Predicted DEAD-box ATP-dependent RNA helicase; functional homolog of S. cerevisiae Rok1; Hap43-induced; Spider biofilm induced
CHS3	0	0	1	0	0	0	0	0	0	0	1	orf19.4937	CHS3	orf19.12403|IPF22336.1|IPF22321.1|IPF7889.2|IPF7886.2|Contig4-2962_0013|orf6.6053|CA3711|orf19.12404|orf19.4938|orf6.6052|CA3710|CHS3.3f|CHS3.5f	ORF|Verified	Ca21chr1_C_albicans_SC5314	2859992	2856351	C	CAL0006283	CAL0006466	Major chitin synthase of yeast and hyphae; synthesizes short-chitin fibrils; Chs4-activated; transcript induced at yeast-hyphal transition; Chs1 and Chs2, but not Chs3, are inhibited by the protoberberine HWY-289; Spider biofilm induced
CHS4	1	0	1	1	0	1	0	0	0	1	5	orf19.7349	CHS4	CaO19.7349|SKT5|CSD4|CAL2|IPF7112.1|Contig4-2885_0008|Contig4-2885_0010|orf6.8509|CA5649	ORF|Verified	Ca21chr3_C_albicans_SC5314	1275141	1277396	W	CAL0004647		Activator of Chs3p chitin synthase; required for wild-type wall chitin content, but not for hyphal growth; mutant resistant to Calcofluor white; prenylation and 2 transmembrane segments predicted; functional homolog of S. cerevisiae Chs4p
CHS5	0	0	0	0	1	0	1	0	0	0	2	orf19.807	CHS5	orf19.8426|IPF19407.2|IPF5058.1|Contig4-2544_0010|orf6.173|orf6.2544|CA1176|CA4208|CHS5.5eoc|IPF18240.1|CaO19.807	ORF|Uncharacterized	Ca21chr2_C_albicans_SC5314	873052	874740	W	CAL0002612		Putative chitin biosynthesis protein; fungal-specific; repressed upon yeast-to-hypha switch; rat catheter biofilm repressed
CHS8	0	1	0	0	0	0	1	0	0	0	2	orf19.5384	CHS8	orf19.12839|IPF21803.1|IPF11660.2|orf6.8620|CA5750|CaO19.5384|CHS3|CaO19.12839|CHS21	ORF|Verified	Ca21chr3_C_albicans_SC5314	123507	126824	W	CAL0004405		Chitin synthase required for synthesis of long-chitin fibrils; nonessential; 8 or 9 membrane spanning regions; mRNA present in yeast and hyphae; induced during cell wall regeneration; flow model biofilm repressed
CHT2	0	0	0	0	0	1	0	0	0	0	1	orf19.3895	CHT2	orf19.11376|orf6.2344|IPF19719.2|IPF15860.2|Contig4-2459_0002|CA1051|CaO19.3895	ORF|Verified	Ca21chr5_C_albicans_SC5314	921556	919805	C	CAL0002204		GPI-linked chitinase; required for normal filamentous growth; repressed in core caspofungin response; fluconazole, Cyr1, Efg1, pH-regulated; mRNA binds She3 and is localized to yeast-form buds and hyphal tips; Spider biofilm repressed
CHT3	0	0	0	0	0	1	0	0	0	0	1	orf19.7586	CHT3	IPF696.1|Contig4-3108_0002|orf6.8934|CA5987|CaO19.7586	ORF|Verified	Ca21chrR_C_albicans_SC5314	2161835	2163538	W	CAL0000219		Major chitinase; secreted; functional homolog of S. cerevisiae Cts1p; 4 N-glycosylation motifs; possible O-mannosylation; putative signal peptide; hyphal-repressed; farnesol upregulated in biofilm; regulated by Efg1p, Cyr1p, Ras1p
CHT4	0	0	0	0	1	0	1	0	0	0	2	orf19.1515	CHT4	orf19.9090|IPF25787.1|IPF8245.2|Contig4-1806_0001|orf6.3398|orf6.3966|CA1753|IPF8245|CaO19.1515	ORF|Uncharacterized	Ca21chr2_C_albicans_SC5314	389302	388136	C	CAL0005409		Chitinase; similar to S. cerevisiae sporulation-specific Cts2p; functionally complements A. gossypii cts2 mutant sporulation defect; homozygous null mutation causes no obvious defects; transcription decreases upon yeast-to-hyphal switch
CIC1	0	0	1	0	0	0	0	0	0	0	1	orf19.124	CIC1	orf19.7771|IPF27169.1|IPF7046.2|Contig4-2900_0027|orf6.137|orf6.2607|CA0020|IPF7046|CaO19.124	ORF|Uncharacterized	Ca21chr6_C_albicans_SC5314	228119	229216	W	CAL0003033		Putative proteasome-interacting protein; rat catheter biofilm induced
CIP1	0	0	1	0	0	0	0	0	1	0	2	orf19.113	CIP1	orf19.7761|IPF11929.2|IPF14967.2|Contig4-2149_0001|Contig4-2501_0003|orf6.1181|orf6.2562|CA1190|COR33|CaO19.113	ORF|Verified	Ca21chr6_C_albicans_SC5314	210363	209464	C	CAL0002993	CAL0006467	Possible oxidoreductase; transcript induced by cadmium but not other heavy metals, heat shock, yeast-hypha switch, oxidative stress (via Cap1), or macrophage interaction; stationary phase enriched protein; Spider biofilm induced
CIRT4B	0	0	0	1	0	1	1	0	1	0	4	orf19.2839	CIRT4B	orf19.10357|IPF15077.2|IPF9095.1|Contig4-2083_0001|Contig4-2770_0014|orf6.1773|orf6.4500|CA2554|Cirt4|CA0691|Cirt4a|IPF15077.1|Cirt4b|CaO19.2839|CTN3	ORF|Uncharacterized	Ca21chrR_C_albicans_SC5314	641823	643490	W	CAL0005121	CAL0006469	Cirt family transposase; transcript repressed in an azole-resistant strain that overexpresses CDR1 and CDR2; Hap43-repressed; flow model biofilm induced
CKB1	0	0	0	0	1	0	1	0	0	0	2	orf19.2102	CKB1	orf19.9650|IPF25288.1|IPF10630.1|Contig4-2610_0007|orf6.4759|CA2743|CKB21|CaO19.2102|CaO19.9650	ORF|Verified	Ca21chr2_C_albicans_SC5314	38158	37277	C	CAL0005264	CAL0006470	Regulatory subunit of protein kinase CK2 (casein kinase II), beta subunit; null mutants are hypersensitive to caspofungin and hydrogen peroxide medium
CKB2	0	0	0	0	0	1	0	0	0	0	1	orf19.4297	CKB2	CaO19.4297|orf19.11773|IPF18389.2|IPF2946.2|Contig4-3019_0024|orf6.4602|orf6.5189|CA2635|CKB22|CaO19.11773	ORF|Verified	Ca21chr5_C_albicans_SC5314	620248	621051	W	CAL0000389		Regulatory subunit of protein kinase CK2 (casein kinase II), beta' subunit; null mutants are hypersensitive to caspofungin
CLA4	0	0	1	1	0	0	1	0	0	1	4	orf19.4890	CLA4	orf19.12355|IPF15972.3|IPF16297.2|Contig4-2934_0017|orf6.3334|orf6.53|CA1710|CaO19.4890	ORF|Verified	Ca21chr1_C_albicans_SC5314	2252473	2249543	C	CAL0005519		Ste20p family Ser/Thr kinase required for wild-type filamentous growth, organ colonization and virulence in mouse systemic infection; role in chlamydospore formation; functional homolog of S. cerevisiae Cla4p; mutant caspofungin sensitive
CLB2	0	0	0	0	1	0	1	0	0	0	2	orf19.1446	CLB2	orf19.9021|IPF25776.1|IPF7873.2|Contig4-3018_0026|orf6.7127|CA4553|CYB1|CaO19.9021|CaO19.1446	ORF|Verified	Ca21chr2_C_albicans_SC5314	250508	249030	C	CAL0004596		B-type mitotic cyclin (cyclin-dependent protein kinase regulatory subunit); essential; required for wild-type mitotic exit; role in cell polarization; interacts with catalytic subunit Cdk1; Spider biofilm repressed
CLG1	0	0	0	0	0	0	1	0	0	0	1	orf19.6146	CLG1	CaO19.6146|CaO19.13565|orf19.13565|IPF9413.1|IPF27804.1|Contig4-2953_0010|orf6.5668|CA3411|IPF9413	ORF|Uncharacterized	Ca21chrR_C_albicans_SC5314	1577798	1577043	C	CAL0006031		Putative cyclin-like protein; transcription is regulated upon yeast-hyphal switch
CLN3	0	0	0	0	0	0	0	0	1	0	1	orf19.1960	CLN3	orf19.9515|CLN2|IPF10874.1|IPF11287.3|Contig4-2487_0005|orf6.2316|orf6.5045|CA2950|CaO19.1960	ORF|Verified	Ca21chr5_C_albicans_SC5314	245611	244214	C	CAL0002632		G1 cyclin; depletion abolishes budding and causes hyphal growth defects; farnesol regulated, functional in S. cerevisiae; possibly essential (UAU1 method); other biofilm induced; Spider biofilm induced
CMD1	0	0	0	0	0	1	0	0	0	0	1	orf19.4413	CMD1	orf19.11891|IPF16778.1|IPF6473.1|Contig4-2875_0013|orf6.2969|orf6.4226|CA1451|CaO19.4413|CMD1.3f	ORF|Verified	Ca21chr4_C_albicans_SC5314	1338201	1338872	W	CAL0001750	CAL0006471	Calmodulin; calmodulin inhibitors cause a defect in hyphal growth; transcript not regulated by yeast-hyphal transition; mutation confers hypersensitivity to cytochalasin D and high concentrations of tunicamycin; gene has intron
CMK1	1	0	0	0	0	0	1	0	0	1	3	orf19.5911	CMK1	CaO19.13332|orf19.13332|IPF21212.1|IPF4358.1|Contig4-3037_0009|orf6.9126|CA6135|CaO19.5911	ORF|Verified	Ca21chr3_C_albicans_SC5314	961925	960678	C	CAL0003264		Putative calcium/calmodulin-dependent protein kinase II; expression regulated upon white-opaque switching; biochemically purified Ca2+/CaM-dependent kinase is soluble, cytosolic, monomeric, and serine-autophosphorylated; Hap43p-repressed
CMP1	0	0	0	0	0	0	0	0	0	1	1	orf19.6033	CMP1	orf19.13454|IPF18159.2|IPF1465.2|Contig4-2972_0002|orf6.3161|orf6.7577|CA1587|CNA|CNA1|CMP2|CaO19.6033	ORF|Verified	Ca21chr1_C_albicans_SC5314	128619	126790	C	CAL0005100	CAL0006472	Catalytic subunit of calcineurin (Ca[2+]-calmodulin-regulated S/T protein phosphatase); required for wild-type virulence, resistance to high pH, Na(+), Li(+), Mn(2+), and fluconazole tolerance; micafungin is fungicidal to null mutant
CNH1	0	0	1	0	0	0	0	0	0	0	1	orf19.367	CNH1	orf19.8001|IPF10959.2|IPF29854.1|Contig4-2956_0001|orf6.2060|orf6.2059|CA0877|CA0878|CNH1.3f|IPF18845.1|CNH1.5f|CaO19.367	ORF|Verified	Ca21chr4_C_albicans_SC5314	5033	7435	W	CAL0004864		Na+/H+ antiporter; required for wild-type growth, cell morphology, and virulence in a mouse model of systemic infection; not transcriptionally regulated by NaCl; fungal-specific (no human or murine homolog)
CNT	0	0	0	0	1	0	1	0	0	0	2	orf19.4118	CNT	orf19.11600|NNT1|IPF12201|IPF12201.2|IPF2129.3|Contig4-2495_0005|orf6.6818|orf6.804|CA0189|CaO19.4118|NNT99	ORF|Verified	Ca21chr2_C_albicans_SC5314	1232842	1234668	W	CAL0005596		CNT family H(+)/nucleoside symporter; transports adenosine, uridine, inosine, guanosine, tubercidin; variant alleles for high/low-affinity isoforms; S or G at residue 328 affects specificity; Spider, flow model biofilm induced
COQ5	0	0	0	0	1	0	1	0	0	0	2	orf19.3577	COQ5	orf19.11061|IPF23735.1|IPF3222.1|Contig4-3023_0001|orf6.5752|CA3482|CaO19.11061|CaO19.3577	ORF|Verified	Ca21chr2_C_albicans_SC5314	1120618	1121538	W	CAL0005978		Putative methyltransferase of ubiquinone biosynthesis; regulated by Gcn4; repressed by amino acid starvation (3-AT), Hap43; induced upon adherence to polystyrene; Spider biofilm repressed
COX11	0	0	1	0	0	0	0	0	0	0	1	orf19.1416	COX11	orf19.8992|IPF25913.1|IPF11240.1|Contig4-2563_0004|Contig4-2563_0005|orf6.6385|CA3958|CaO19.1416|CaO19.8992	ORF|Verified	Ca21chr4_C_albicans_SC5314	918818	919639	W	CAL0004490	CAL0006474	Cytochrome oxidase assembly protein; transcript regulated by Nrg1; protein repressed during the mating process; Hap43-repressed gene; rat catheter biofilm induced
COX13	0	0	0	0	1	0	0	0	0	0	1	orf19.1467	COX13	orf19.9042|IPF25830.1|IPF4376.1|Contig4-3015_0020|orf6.7106|CA4536|CaO19.9042|CaO19.1467	ORF|Verified	Ca21chr2_C_albicans_SC5314	284229	284633	W	CAL0004657		Cytochrome c oxidase; flucytosine induced; repressed by nitric oxide
COX15	0	0	1	0	0	0	0	0	0	0	1	orf19.3656	COX15	CaO19.11140|CaO19.3656|orf19.11140|IPF23635.1|IPF13028.2|Contig4-2704_0006|orf6.3305|CA1688	ORF|Verified	Ca21chr6_C_albicans_SC5314	126008	124569	C	CAL0000422	CAL0006475	Cytochrome oxidase assembly protein; transcript regulated by Nrg1 and Tup1; alkaline repressed; Hap43-repressed; early-stage flow model biofilm induced; Spider biofilm repressed
COX19	0	0	1	0	0	0	0	0	0	1	2	orf19.4967	COX19	orf19.12432|IPF13215.1|IPF17679.1|Contig4-2421_0006|orf6.1897|orf6.2838|CA0768|CaO19.4967	ORF|Uncharacterized	Ca21chr1_C_albicans_SC5314	2925549	2926017	W	CAL0006369		Putative cytochrome c oxidase assembly protein; Plc1-regulated; rat catheter biofilm induced
COX4	0	0	0	0	1	0	1	0	0	0	2	orf19.1471	COX4	CaO19.9046|orf19.9046|IPF25835.1|IPF20017.1|Contig4-3015_0013|orf6.7102|CA4533|CaO19.1471	ORF|Verified	Ca21chr2_C_albicans_SC5314	289905	290378	W	CAL0004689	CAL0006476	Putative cytochrome c oxidase subunit IV; Mig1-regulated; macrophage/pseudohyphal-induced gene; macrophage-induced protein; repressed by nitric oxide; 5'-UTR intron; Hap43-repressed
COX7	0	0	0	0	0	0	1	1	1	1	4	orf19.227	COX7	orf19.7857|IPF27081.1|IPF15250.2|Contig4-2074_0001|orf6.215|CA0031|CaO19.227|CaO19.7857	ORF|Verified	Ca21chr3_C_albicans_SC5314	526853	526524	C	CAL0003929		Putative cytochrome c oxidase; flucytosine induced; repressed by nitric oxide
COX9	0	0	0	0	0	0	1	0	0	0	1	orf19.5213.2	COX9	IPF22003.1|IPF5868.1|Contig4-3052_0012|CA2135|orf19.12680.2	ORF|Verified	Ca21chr2_C_albicans_SC5314	1211893	1212078	W	CAF0007034		Putative subunit VIIa of cytochrome c oxidase; flucytosine induced
CPA1	0	0	1	0	0	1	0	0	0	0	2	orf19.4630	CPA1	CaO19.4630|orf19.12100|IPF11885.2|IPF18128.2|Contig4-2886_0008|orf6.2053|CA0874	ORF|Uncharacterized	Ca21chr4_C_albicans_SC5314	321528	320236	C	CAL0003663		Putative carbamoyl-phosphate synthase subunit; alkaline repressed; rat catheter, Spider and flow model biofilm induced
CPH1	0	0	1	0	0	0	0	0	0	0	1	orf19.4433	CPH1	orf19.11912|APRP1|ACPR1|IPF9866.3|IPF5536.2|Contig4-2476_0010|orf6.2724|orf6.695|orf6.7245|CA0154|ACPR|CaO19.4433	ORF|Verified	Ca21chr1_C_albicans_SC5314	1592574	1590604	C	CAL0001810		Transcription factor; for mating, filamentation on solid media, pheromone-stimulated biofilms; in pathway with Ess1, Czf1; required with Efg1 for host cytokine response; regulates galactose metabolism genes; rat cathether biofilm repressed
CPH2	0	0	1	0	0	0	0	0	0	0	1	orf19.1187	CPH2	orf19.8778|IPF13893.3|IPF9062.2|Contig4-2980_0027|orf6.4624|orf6.517|CA2648|IPF9062|CaO19.1187	ORF|Verified	Ca21chr6_C_albicans_SC5314	32572	35133	W	CAL0002132		Myc-bHLH transcription factor; promotes hyphal growth; directly regulates Tec1 to induce hypha-specific genes; probably homodimeric, phosphorylated; required for colonization of the mouse GI tract; rat catheter and Spider biofilm induced
CPP1	0	0	1	0	0	0	1	0	0	1	3	orf19.4866	CPP1	CaO19.4866|orf19.12330|IPF15616.2|IPF19180.2|Contig4-2255_0001|orf6.707|orf6.7345|CA4721	ORF|Verified	Ca21chr1_C_albicans_SC5314	2185137	2183344	C	CAL0005436		VH1 family MAPK phosphatase; regulates Cst20-Hst7-Cek1-Cph1 filamentation pathway; represses yeast-hyphal switch; required for virulence in mice; yeast-enriched; induced by alpha pheromone in SpiderM medium; Spider biofilm induced
CRH11	0	0	1	0	0	1	0	0	0	0	2	orf19.2706	CRH11	orf19.10221|orf6.1231|IPF24611.1|IPF14360.2|Contig4-1894_0003|CA0375|CaO19.10221|CRH1|CaO19.2706	ORF|Verified	Ca21chr4_C_albicans_SC5314	600732	599371	C	CAL0004169		GPI-anchored cell wall transglycosylase, putative ortholog of S. cerevisiae Crh1p; predicted glycosyl hydrolase domain; similar to Csf4p and to antigenic A. fumigatus Aspf9; predicted Kex2p substrate; caspofungin-induced
CRK1	0	0	0	0	1	0	1	0	0	0	2	orf19.3523	CRK1	orf19.11006|IPF4453.2|IPF17271.2|Contig4-2828_0017|orf6.2036|CA0861|orf6.308|orf6.2037|orf19.3524|CA0862|CaO19.3523|CRK1.3f	ORF|Verified	Ca21chr2_C_albicans_SC5314	1029687	1027450	C	CAL0005839		Protein kinase of the Cdc2 subfamily involved in hyphal development, virulence; promotes hyphal development independently of Cph1 and Efg1; functionally complements pheromone hypersensitivity of S. cerevisiae sgv1 mutant; Hap43p-repressed
CRP1	0	0	1	0	0	0	1	0	0	0	2	orf19.4784	CRP1	orf19.12248|IPF22517.1|IPF19962.1|orf6.1418|orf6.4894|CA2832|CRD1|CaO19.4784	ORF|Verified	Ca21chr1_C_albicans_SC5314	2031132	2034725	W	CAL0004587		Copper transporter; CPx P1-type ATPase; mediates Cu resistance; similar to Menkes and Wilson disease proteins; copper-induced; Tbf1-activated; suppresses Cu sensitivity of S. cerevisiae cup1 mutant; flow model biofilm induced
CRZ1	1	0	1	0	1	1	0	0	0	1	5	orf19.7359	CRZ1	IPF14682.2|Contig4-2195_0002|orf6.8519|CA5657|CaO19.7359|IPF14682	ORF|Verified	Ca21chr3_C_albicans_SC5314	1295013	1292818	C	CAL0004683		Calcineurin-regulated C2H2 transcription factor; role in maintenance of membrane integrity, azole tolerance; not required for mouse virulence; repressed by low iron; regulates Ca++ influx during alkaline pH response; Spider biofilm induced
CRZ2	0	0	0	0	0	0	1	0	0	0	1	orf19.2356	CRZ2	orf19.9892|IPF24945.1|IPF10795.2|Contig4-2886_0011|orf6.1328|orf6.2759|CA0424|CaO19.2356|IPF10795	ORF|Verified	Ca21chrR_C_albicans_SC5314	1525254	1523701	C	CAL0000754	CAF0006886	C2H2 transcription factor; crz1 not crz2 null mutation suppresses fluconazole resistance of homozygous cka2 null; Rim101-repressed at pH 8; required for yeast cell adherence to silicone substrate; Spider biofilm induced
CSA1	0	0	0	0	0	1	0	0	0	0	1	orf19.7114	CSA1	orf6.8439|WAP1|IPF5641.1|Contig4-2995_0015|CA5585|CaJ7.0015|CaO19.7114|CaO19_7114|CaJ7_0015	ORF|Verified	Ca21chr7_C_albicans_SC5314	13080	10024	C	CAL0002846		Surface antigen on elongating hyphae and buds; strain variation in repeat number; ciclopirox, filament induced, alkaline induced by Rim101; Efg1-, Cph1, Hap43-regulated; required for WT RPMI biofilm formation; Bcr1-induced in a/a biofilms
CSA2	0	0	0	0	0	0	1	0	0	0	1	orf19.3117	CSA2	IPF24214.1|IPF12297.1|Contig4-2438_0005|Contig4-2438_0006|Contig4-2438_0007|orf6.6928|CA4394|orf19.10631|orf19.3119|orf6.6926|CaO19.10629|CRW1|CaO19.3117|IPF12297	ORF|Verified	Ca21chr4_C_albicans_SC5314	1540574	1540131	C	CAF0006972		Extracellular-associated protein; repressed by Rim101 at pH 8; regulated by Tsa1, Tsa1B in minimal media at 37 deg; induced by ketoconazole, nitric oxide, Hap43; required for normal RPMI biofilm formation; Bcr1 induced in RPMI
CSE4	0	1	0	0	0	0	1	0	0	0	2	orf19.6163	CSE4	IPF9808.2|Contig4-2276_0004|orf6.5324|CA3148|CaO19.6163|IPF9808	ORF|Verified	Ca21chr3_C_albicans_SC5314	173053	173688	W	CAL0006066		Centromeric histone H3 variant; role in structural changes of centromeric nucleosomes during cell cycle; 4 nucleosomes bind 1 centromere, each has 1 Cse4 molecule during most of cell cycle, 2 molecules in anaphase; Spider biofilm repressed
CSH1	0	0	1	0	0	0	0	0	0	0	1	orf19.4477	CSH1	orf6.4310|IFD4|IPF22774.1|IPF14374.2|CA2416|CAgp38|CaO19.11957|CaO19.4477	ORF|Verified	Ca21chr1_C_albicans_SC5314	845857	844844	C	CAL0001962		Aldo-keto reductase; role in fibronectin adhesion, cell surface hydrophobicity; regulated by temperature, growth phase, benomyl, macrophage interaction; azole resistance associated; Spider biofilm induced; rat catheter biofilm repressed
CSH3	0	0	0	0	0	1	0	0	0	0	1	orf19.3366	CSH3	CaO19.3366|orf19.10874|orf6.1787|IPF23895.1|IPF10396.2|Contig4-2386_0003|orf6.2577|CA0700|SHR3	ORF|Verified	Ca21chr4_C_albicans_SC5314	710542	711252	W	CAL0004176		Functional homolog of S. cerevisiae Shr3p, which is a chaperone specific for amino acid permeases; localized to ER; required for wild-type amino-acid responsive hyphal growth and for mouse systemic virulence; regulated by Gcn2p and Gcn4p
CSI2	0	0	1	0	0	0	0	0	0	0	1	orf19.5232	CSI2	orf19.12697|IPF11270.2|IPF28101.1|Contig4-2357_0002|orf6.2436|orf6.7710|CA1106|CaO19.5232|BRX1|IPF11270	ORF|Verified	Ca21chr1_C_albicans_SC5314	2686695	2685817	C	CAL0003537		Putative 66S pre-ribosomal particle component; Hap43-induced; essential for growth; transposon mutation affects filamentous growth; Spider biofilm induced
CSK1	0	0	1	0	0	0	0	0	0	1	2	orf19.7208	CSK1	SMK1|IPF895.1|Contig4-3017_0013|orf6.8108|CA5334	ORF|Verified	Ca21chr1_C_albicans_SC5314	3087751	3088943	W	CAL0003743		Putative mitogen-activated protein (MAP) kinase with an unknown role; null mutant produces wrinkled colonies; similar to S. cerevisiae Smk1p, which is a protein kinase required for sporulation
CSR1	0	0	0	0	0	1	0	0	0	0	1	orf19.3794	CSR1	orf19.11274|SUR1|IPF23443.1|IPF6909.2|Contig4-2569_0008|orf6.3067|CA1524|ZAP1|CaO19.3794|CaO19.11274	ORF|Verified	Ca21chr4_C_albicans_SC5314	1044124	1042268	C	CAL0001310		Transcription factor; role in zinc homeostasis and regulation of Spider biofilm matrix; mutation affects filamentous growth; can suppress S. cerevisiae rok1 mutant inviability; Spider biofilm induced; mutants for abnormal Spider biofilms
CST20	0	0	0	0	0	1	0	0	0	0	1	orf19.4242	CST20	orf19.11717|STE20|IPF23033.1|IPF7017.1|Contig4-2769_0006|orf6.6603|CA4132|CaO19.11717|CaO19.4242	ORF|Verified	Ca21chr5_C_albicans_SC5314	521587	517901	C	CAL0000217		Protein kinase of Ste20p/p65PAK family, required for wild-type mating efficiency and virulence in a mouse model; Cst20p-Hst7p-Cek1p-Cph1p MAPK pathway regulates some hyphal growth; involved in Cdc42p growth regulation
CTA24	0	1	0	0	0	0	0	0	0	0	1	orf19.4054	CTA24	orf19.11536|IPF23289.1|IPF7233.2|Contig4-2715_0005|orf6.1799|orf6.4420|CA2495|TLO12|CaO19.11536|CaO19.4054|CTA213	ORF|Verified	Ca21chr5_C_albicans_SC5314	1182927	1182169	C	CAL0004845		Putative transcription factor; positive regulator of gene expression; Efg1-repressed; member of a family of telomere-proximal genes; transcript upregulated in RHE model of oral candidiasis
CTA3	0	0	1	0	0	0	1	0	0	1	3	orf19.1166	CTA3	orf19.8759|IPF26181.1|IPF7623.2|Contig4-2394_0005|Contig4-2394_0006|orf6.3443|CA1788|EDE1|USO1.3	ORF|Verified	Ca21chr1_C_albicans_SC5314	2538201	2534209	C	CAL0002073		Protein similar to S. cerevisiae Ede1p, which is involved in endocytosis; activates transcription in 1-hybrid assay in S. cerevisiae
CTA4	1	0	1	0	0	0	0	0	0	1	3	orf19.7374	CTA4	IPF1269.1|Contig4-3093_0011|orf6.8534|CA5671|CaO19.7374	ORF|Verified	Ca21chr3_C_albicans_SC5314	1333933	1336983	W	CAL0004760		Zn(II)2Cys6 transcription factor; induced by nitric oxide; induced by Mnl1 under weak acid stress; repressed upon adherence to polystyrene; Hap43-repressed; Spider biofilm induced
CTA6	1	0	0	0	0	1	0	0	0	0	2	orf19.3102	CTA6	orf19.10614|IPF17498.2|IPF13152.2|Contig4-2121_0001|Contig4-2940_0001|orf6.148|orf6.6943|CA4408|CTA6.3|CaO19.3102	ORF|Verified	Ca21chr4_C_albicans_SC5314	1562457	1563098	W	CAL0002214		Protein that activates transcription in 1-hybrid assay in S. cerevisiae
CTA7	0	0	0	0	0	1	0	0	0	0	1	orf19.4288	CTA7	orf19.11764|IPF2963.1|IPF28450.1|Contig4-3019_0010|orf6.5198|CA3060|STB4|CaO19.4288|CaO19.11764	ORF|Verified	Ca21chr5_C_albicans_SC5314	607840	610344	W	CAL0000360		Zn(II)2Cys6 transcription factor; activates transcription in 1-hybrid assay in S. cerevisiae; has similarity to S. cerevisiae Stb4
CTA8	0	0	1	0	0	0	1	0	0	0	2	orf19.4775	CTA8	orf19.12238|IPF19046.2|IPF9417.2|Contig4-2247_0002|Contig4-2247_0004|orf6.1107|orf6.3986|CA2191|CaO19.4775|IPF9417|HSF1	ORF|Verified	Ca21chr1_C_albicans_SC5314	2010391	2012676	W	CAL0004552		Essential transcription factor, mediates heat shock transcriptional induction; in the absence of heat stress, Cta8p levels are modulated by growth temperature to regulate basal expression of genes involved in protein folding
CTA9	0	0	1	0	0	0	0	0	0	0	1	orf19.3315	CTA9	CaO19.3315|CaO19.10825|orf19.10825|IPF23940.1|IPF5750.2|Contig4-2978_0011|orf6.7210|CA4623	ORF|Verified	Ca21chr1_C_albicans_SC5314	253167	254450	W	CAL0004073		Protein required for normal filamentous growth; induced during the mating process; mRNA binds She3; activates transcription in 1-hybrid assay in S. cerevisiae
CTF1	0	1	1	1	1	1	1	0	1	0	7	orf19.1499	CTF1	orf19.9075|IPF25868.1|IPF15240.2|Contig4-2582_0009|orf6.3543|CA6190|IPF15240|CaO19.9075|CaO19.1499	ORF|Verified	Ca21chr2_C_albicans_SC5314	350731	354165	W	CAL0004783		Putative zinc-finger transcription factor, similar to A. nidulans FarA and FarB; activates genes required for fatty acid degradation; induced by oleate; null mutant displays carbon source utilization defects and slightly reduced virulence
CTF18	1	0	0	0	0	0	1	0	0	0	2	orf19.3239	CTF18	CaO19.10749|orf19.10749|IPF23997.1|IPF217.1|Contig4-3062_0033|orf6.8239|CA5436|CaO19.3239	ORF|Uncharacterized	Ca21chrR_C_albicans_SC5314	262366	259805	C	CAL0003295		Protein with a predicted role in sister chromatid cohesion; cell-cycle regulated periodic mRNA expression
CTF8	1	0	0	0	1	0	0	0	0	0	2	orf19.576	CTF8	orf19.8207|IPF26720.1|IPF7354.1|Contig4-2857_0006|orf6.4726|CA2715|CaO19.8207|CaO19.576	ORF|Uncharacterized	Ca21chr5_C_albicans_SC5314	175559	176047	W	CAL0000307		Putative kinetochore protein with a predicted role in sister chromatid cohesion; repressed during the mating process; flow model biofilm induced
CTN3	0	0	0	0	0	0	0	0	0	1	1	orf19.2809	CTN3	orf19.10327|CAT3|IPF24526.1|IPF9496.1|Contig4-2893_0003|orf6.4584|CA2620|YAT2|CaO19.2809|IPF9496|CaO19.10327	ORF|Verified	Ca21chr3_C_albicans_SC5314	835182	832504	C	CAL0005036		Peroxisomal carnitine acetyl transferase; no obvious metabolic, hyphal, virulence defects in Ura+ strain; induced by macrophage engulfment, hyphal growth, starvation, nonfermentable carbon sources; rat catheter, Spider biofilm induced
CTR2	0	0	1	0	0	0	1	0	0	0	2	orf19.4720	CTR2	CaO19.12183|orf19.12183|IPF22485.1|IPF15729.2|orf6.3182|CA1600|Contig4-2780_0006|orf19.72|CaO19.4720	ORF|Uncharacterized	Ca21chr1_C_albicans_SC5314	1886980	1887468	W	CAL0004393		Putative low-affinity copper transporter of the vacuolar membrane; induced by nitric oxide; clade-associated gene expression; rat catheter and flow model biofilm induced
CUP2	0	0	1	0	0	0	0	0	1	1	3	orf19.5001	CUP2	orf19.12468|IPF22242.1|IPF1804.1|Contig4-3061_0022|Contig4-3061_0024|orf6.8008|CA5262|CaO19.5001|HAA1|CaO19.12468|IPF1804	ORF|Verified	Ca21chr1_C_albicans_SC5314	2999889	3001664	W	CAL0001566		Putative copper-binding transcription factor; required for normal resistance to copper; activates transcription of metallothionein genes; Hap43-repressed; Spider biofilm induced
CUP5	0	0	0	0	0	0	1	0	0	0	1	orf19.5886	CUP5	orf19.13307|IPF21283.1|IPF1849.1|Contig4-3084_0032|orf6.9151|CA6153|VMA3	ORF|Verified	Ca21chr3_C_albicans_SC5314	912132	912912	W	CAL0002461		Putative proteolipid subunit of the vacuolar H(+)-ATPase V0 sector; required for vacuolar acidification, secretion, filamentous growth; caspofungin repressed
CWH41	0	0	0	0	0	1	0	0	0	0	1	orf19.4719	CWH41	IPF8229.2|Contig4-2812_0012|orf6.3155|CA1581|orf6.4218|orf19.11899|orf19.4421|CA2350|IPF15907.2|IPF22852.1|PRB1|GLS1|CWH41.3eoc|CaO19.4719	ORF|Verified	Ca21chr4_C_albicans_SC5314	1355471	1357963	W	CAL0004381		Processing alpha glucosidase I, involved in N-linked protein glycosylation and assembly of cell wall beta 1,6 glucan; rat catheter biofilm repressed
CYB2	0	0	1	0	0	1	0	0	0	1	3	orf19.5000	CYB2	CaO19.12467|CaO19.5000|orf19.12467|orf6.8009|IPF22249.1|IPF1801.1|Contig4-3061_0027|CA5263|CYB3	ORF|Uncharacterized	Ca21chr1_C_albicans_SC5314	2997207	2998889	W	CAL0001565		Putative cytochrome b2 precursor; induced in high iron; alkaline repressed; colony morphology-related gene regulation by Ssn6; Hap43-repressed; pider biofilm induced
CYP5	0	0	0	0	0	1	0	0	0	0	1	orf19.7421	CYP5	IPF2438.1|Contig4-2982_0006|orf6.8581|CA5717|CYP51|CaO19.7421|CPR51|CYP3	ORF|Verified	Ca21chr3_C_albicans_SC5314	1455477	1454866	C	CAL0005487		Putative peptidyl-prolyl cis-trans isomerase; macrophage-downregulated protein level; protein level decrease in stationary phase cultures; predicted endoplasmic reticulum (ER) localization
CYS4	0	0	0	0	0	0	0	0	1	0	1	orf19.4536	CYS4	orf19.12011|IPF22713.1|IPF8061.2|Contig4-2727_0001|orf6.6682|CA4195|CaO19.4536|CaO19.12011	ORF|Uncharacterized	Ca21chr1_C_albicans_SC5314	386296	384806	C	CAL0002727		Cystathionine beta-synthase; sulfur amino acid biosynthesis; antigenic in mouse; flow model biofilm induced; alkaline induced; macrophage/pseudohyphal-induced; present in exponential and stationary growth phase yeast cultures
CYT2	0	0	0	0	0	1	0	0	0	0	1	orf19.4578	CYT2	CaO19.12047|orf19.12047|orf6.7877|IPF22621.1|IPF1023.2|Contig4-3104_0025|CA5141|CaO19.4578	ORF|Uncharacterized	Ca21chr4_C_albicans_SC5314	422377	423132	W	CAL0002879	CAL0006490	Cytochrome c1 heme lyase; transcript regulated by Nrg1; induced in high iron
DAK2	0	0	1	0	0	0	1	0	0	0	2	orf19.4777	DAK2	orf19.12241|IPF22403.1|IPF11775.3|Contig4-2888_0009|orf6.1104|orf6.1906|CA0776|CA0311|DAK2.3eoc|IPF19048.1|CaO19.4777	ORF|Uncharacterized	Ca21chr1_C_albicans_SC5314	2019470	2017683	C	CAL0004557		Putative dihydroxyacetone kinase; repressed by yeast-hypha switch; fluconazole-induced; caspofungin repressed; protein enriched in stationary phase yeast cultures; flow model biofilm induced; rat catheter and Spider biofilm repressed
DAL1	0	0	0	0	0	0	1	0	0	0	1	orf19.5454	DAL1	orf19.12909|IPF21709.1|IPF4171.1|Contig4-3013_0020|orf6.8690|CA5801|CaO19.5454|CaO19.12909	ORF|Uncharacterized	Ca21chr3_C_albicans_SC5314	24971	23211	C	CAL0005274	CAL0006492	Putative allantoinase; transcript regulated by Nrg1 and Mig1; macrophage/pseudohyphal-repressed
DAL4	0	0	0	0	0	0	0	1	0	0	1	orf19.313	DAL4	orf19.7944|IPF27017.1|IPF1484.2|Contig4-2361_0006|orf6.4451|orf6.5645|CA2514|FUR4|FUR41|CaO19.313	ORF|Uncharacterized	Ca21chr3_C_albicans_SC5314	669315	667603	C	CAL0004663		Putative allantoin permease; fungal-specific (no human or murine homolog)
DAL5	0	0	0	1	0	0	1	1	0	0	3	orf19.309	DAL5	CaO19.309|DAL51|orf19.7941|IPF27000.1|IPF1479.1|Contig4-1938_0003|orf6.4447|CA6173|IPF1479|CaO19.7941	ORF|Uncharacterized	Ca21chr3_C_albicans_SC5314	664878	663301	C	CAL0004637	CAL0006493	Allantoate permease; nitrogen catabolite repressed, induced in absence of preferred N sources; nitrogen source regulation requires Gat1; possibly essential gene (by UAU1 method); Hap43-repressed
DAL52	0	1	0	1	0	0	0	0	1	0	3	orf19.3208	DAL52	orf19.10720|IPF24124.1|IPF14177.2|Contig4-2538_0004|Contig4-2538_0005|orf6.1025|orf6.4391|CA2478|DAL6|CaO19.3208|CaO19.10720|DAL54	ORF|Uncharacterized	Ca21chr5_C_albicans_SC5314	375493	377133	W	CAL0003200		Putative allantoate permease; mutant is viable; similar but not orthologous to S. cerevisiae Dal5
DAL7	0	0	1	0	0	0	0	0	0	1	2	orf19.5023	DAL7	orf19.12490|IPF3032|IPF22258.1|IPF3032.1|Contig4-3075_0010|orf6.7986|CA5240|CaO19.5023|CaO19.12490	ORF|Uncharacterized	Ca21chr1_C_albicans_SC5314	3045169	3043640	C	CAL0001617		Putative allantoate permease; mutant is viable
DAL8	0	0	0	0	0	0	1	0	0	1	2	orf19.5859	DAL8	orf19.13281|IPF21202.1|IPF8598.2|Contig4-1908_0004|orf6.5051|CA2957|CaO19.5859|DAL53	ORF|Uncharacterized	Ca21chr3_C_albicans_SC5314	867153	868733	W	CAL0002390		Putative allantoate permease; fungal-specific (no human or murine homolog)
DAL81	0	0	0	0	0	0	1	0	0	0	1	orf19.3252	DAL81	orf19.10762|IPF23988.1|IPF236.2|Contig4-3062_0004|Contig4-3062_0007|orf6.8252|CA5449|CaO19.3252|CaO19.10762	ORF|Verified	Ca21chrR_C_albicans_SC5314	231768	234404	W	CAL0003338		Zn(II)2Cys6 transcription factor; ortholog of S. cerevisiae Dal81, involved in the regulation of nitrogen-degradation genes; required for yeast cell adherence to silicone substrate; Spider biofilm induced
DAL9	0	0	0	1	0	0	1	0	0	0	2	orf19.6956	DAL9	orf19.14218|IPF20188.1|IPF8658.2|Contig4-3085_0033|orf6.7342|CA4719|DAL51|CaO19.14218|CaO19.6956|DAL52	ORF|Uncharacterized	Ca21chr3_C_albicans_SC5314	768456	770033	W	CAL0000305		Putative allantoate permease; fungal-specific (no human or murine homolog)
DAO1	0	0	1	0	0	0	0	1	1	0	3	orf19.3065	DAO1	CaO19.10583|orf19.10583|IPF24315.1|IPF9755.2|Contig4-2792_0007|Contig4-2792_0008|orf6.7802|CA5090|IFG4|CaO19.3065	ORF|Uncharacterized	Ca21chr1_C_albicans_SC5314	759714	758629	C	CAL0001460		Putative D-amino acid oxidase; transcription is regulated upon yeast-hyphal switch
DAO2	0	0	0	0	0	1	0	0	0	1	2	orf19.3365	DAO2	orf19.10873|IPF10395.2|IPF18896.1|Contig4-2386_0006|orf6.1786|orf6.2576|CA0699|IFG2.5f|CA1197|IFG1	ORF|Uncharacterized	Ca21chr4_C_albicans_SC5314	709745	708588	C	CAL0004175		Putative D-amino acid oxidase; rat catheter biofilm induced
DAP2	0	0	0	0	0	1	0	0	0	0	1	orf19.4322	DAP2	orf19.11797|IPF18652.2|IPF11053.2|Contig4-2207_0003|orf6.3174|orf6.3264|CA1660|CaO19.4322	ORF|Uncharacterized	Ca21chr5_C_albicans_SC5314	657008	659524	W	CAL0000950		Putative dipeptidyl aminopeptidase; transcriptionally regulated during macrophage response
DBF2	1	0	0	1	1	0	0	0	1	1	5	orf19.1223	DBF2	orf19.8809|IPF26112.1|IPF13853.2|Contig4-1569_0001|orf6.851|CA0205|CaO19.8809|CaO19.1223	ORF|Verified	Ca21chr2_C_albicans_SC5314	1360034	1357902	C	CAL0002833		Essential serine/threonine protein kinase involved in mitotic spindle formation and cytokinesis; required for septum formation, exit from mitosis, and normal hyphal morphogenesis; virulence-group-correlated expression
DBP3	0	0	1	0	1	0	0	0	0	0	2	orf19.4870	DBP3	orf19.12334|IPF10215.2|IPF17356.3|Contig4-2619_0001|Contig4-2622_0005|orf6.2585|orf6.3829|CA1202|CaO19.4870	ORF|Uncharacterized	Ca21chr1_C_albicans_SC5314	2197121	2198815	W	CAL0005460		Putative ATP-dependent DEAD-box RNA helicase; Hap43-induced; repressed by prostaglandins; Spider biofilm induced
DBP5	0	0	0	0	0	0	1	0	0	0	1	orf19.1661	DBP5	orf19.9230|IPF25616.1|IPF12528.2|Contig4-2479_0009|orf6.5736|CA3464|CaO19.1661|CaO19.9230	ORF|Uncharacterized	Ca21chr3_C_albicans_SC5314	411948	410326	C	CAL0000067		Ortholog(s) have RNA helicase activity, RNA-dependent ATPase activity, inositol hexakisphosphate binding activity and role in mRNA export from nucleus, translational termination
DBR1	0	0	1	0	0	0	0	0	0	0	1	orf19.3506	DBR1	orf19.11000|IPF23766.1|IPF12230.1|Contig4-2540_0003|orf6.4366|CA2456|CaO19.11000|CaO19.3506	ORF|Verified	Ca21chr6_C_albicans_SC5314	419093	420490	W	CAL0005778		Debranchase; homozygous mutant accumulates lariat intermediates of mRNA splicing; rat catheter biofilm repressed
DCK1	0	0	0	0	1	0	1	0	0	0	2	orf19.815	DCK1	orf19.8435|IPF5806.2|IPF29663.1|Contig4-2714_0002|Contig4-2714_0003|orf6.45|orf6.6706|YLR422W|CA4216|IPF5806|CaO19.8435|CaO19.815	ORF|Verified	Ca21chr2_C_albicans_SC5314	853403	847659	C	CAL0002646		Putative guanine nucleotide exchange factor; required for embedded filamentous growth; activates Rac1; has a DOCKER domain; similar to adjacent DCK2 and to S. cerevisiae Ylr422wp; regulated by Nrg1; Spider biofilm induced
DCK2	0	0	0	0	1	0	1	0	0	0	2	orf19.816	DCK2	orf19.8436|IPF26463.1|IPF5809.2|orf6.6707|YLR422W-2|CA4217|CaO19.816|IPF5809|CaO19.8436	ORF|Verified	Ca21chr2_C_albicans_SC5314	846741	841435	C	CAL0002647		Protein similar to S. cerevisiae Ylr422wp; transposon mutation affects filamentous growth; induced by Mnl1p under weak acid stress
DCW1	0	0	0	0	1	0	0	0	0	0	1	orf19.1989	DCW1	orf19.9540|PGA51|IPF25268.1|IPF15224.2|Contig4-2093_0006|orf6.1293|CA0403|IPF15224|CaO19.1989|CaO19.9540	ORF|Uncharacterized	Ca21chr2_C_albicans_SC5314	236395	235037	C	CAL0002710		Protein with predicted GPI modification; dfg5 dcw1 double mutant is inviable; not required for wild-type hyphal growth; upregulated in cyr1 mutant (yeast or hyphal form); Hap43-induced
DDI1	0	0	1	0	0	0	0	0	0	0	1	orf19.7258	DDI1	IPF5241.2|Contig4-2986_0012|orf6.8158|CA5374|CaO19.7258	ORF|Uncharacterized	Ca21chr1_C_albicans_SC5314	3170037	3171008	W	CAL0003905		Putative DNA damage inducible v-SNARE binding protein; macrophage/pseudohyphal-repressed
DDR48	0	0	0	1	0	0	0	0	1	1	3	orf19.4082	DDR48	orf19.11563|orf6.6854|DDR99|IPF23163.1|IPF2075.1|Contig4-3095_0012|CA4336|CaO19.11563|CaO19.4082	ORF|Verified	Ca21chr2_C_albicans_SC5314	1889969	1890607	W	CAL0004933		Immunogenic stress-associated protein; filamentation regulated; induced by benomyl/caspofungin/ketoconazole or in azole-resistant strain; Hog1, farnesol, alkaline repressed; stationary phase enriched; Spider, flow model biofilm induced
DEF1	0	1	0	0	0	1	0	0	1	0	3	orf19.7561	DEF1	IPF946.1|Contig4-2780_0003|Contig4-3105_0026|Contig4-3105_0028|orf6.8909|CA5968|EDT1|EED1|IPF946|CaO19.7561	ORF|Verified	Ca21chrR_C_albicans_SC5314	2106215	2108878	W	CAL0000121		RNA polymerase II regulator; role in filamentation, epithelial cell escape, dissemination in RHE model; induced by fluconazole, high cell density; Efg1/hyphal regulated; role in adhesion, hyphal growth on solid media; Spider biofilm induced
DEM1	0	0	0	1	0	0	1	0	0	0	2	orf19.4392	DEM1	CaO19.4392|CaO19.11870|orf19.11870|IPF22875.1|IPF3293.2|Contig4-3077_0014|orf6.6315|CA3910|IPF3293	ORF|Uncharacterized	Ca21chrR_C_albicans_SC5314	773211	775046	W	CAL0001175		Putative mitochondrial exonuclease; alpha-factor induced
DES1	0	1	0	0	0	1	0	0	0	0	2	orf19.4048	DES1	orf19.11530|IPF23266.1|IPF7227.2|Contig4-2715_0008|orf6.4414|CA2493|CaO19.11530|IPF7227|CaO19.4048	ORF|Uncharacterized	Ca21chr5_C_albicans_SC5314	1178347	1179459	W	CAL0004818		Putative delta-4 sphingolipid desaturase; planktonic growth-induced gene
DFG10	0	0	0	0	0	0	1	0	0	0	1	orf19.209	DFG10	orf19.7841|IPF27115.1|IPF13438.2|Contig4-2967_0018|orf6.5164|CA3038|IPF13438|CaO19.209|CaO19.7841	ORF|Uncharacterized	Ca21chr2_C_albicans_SC5314	1823162	1822314	C	CAL0003877		Ortholog(s) have role in dolichol biosynthetic process, dolichol-linked oligosaccharide biosynthetic process, polyprenol catabolic process, pseudohyphal growth and endoplasmic reticulum localization
DFG16	0	0	0	0	1	0	1	0	0	0	2	orf19.881	DFG16	orf19.8500|IPF18185.2|IPF9013.2|Contig4-2772_0008|orf6.7296|CA4685|IPF9013|CaO19.881|CaO19.8500	ORF|Verified	Ca21chr2_C_albicans_SC5314	711992	710277	C	CAL0002891		Rim101 pathway protein that acts in Rim101 processing; regulates filamentation in response to alkaline pH; required for host tissue invasion during infection; flow model biofilm induced
DIE2	1	0	1	1	0	1	0	0	0	1	5	orf19.6971	DIE2	IPF7558.1|Contig4-2973_0017|orf6.7717|CA5018|CaO19.6971|IPF7558	ORF|Uncharacterized	Ca21chr3_C_albicans_SC5314	1183347	1184609	W	CAL0000363		Ortholog(s) have dolichyl-phosphate-glucose-glycolipid alpha-glucosyltransferase activity, role in protein N-linked glycosylation and endoplasmic reticulum membrane localization
DIP2	0	0	1	0	0	0	0	0	0	0	1	orf19.5106	DIP2	orf19.12572|IPF22110.1|IPF14262.2|Contig4-2615_0005|Contig4-2615_0006|orf6.6344|CA3927|CaO19.5106|CaO19.12572	ORF|Verified	Ca21chr1_C_albicans_SC5314	1819339	1816394	C	CAL0002491		Putative small ribonucleoprotein complex; Tn mutation affects filamentous growth; physically interacts with TAP-tagged Nop1; heterozygous null mutant exhibits resistance to parnafungin; Hap43-induced gene; Spider biofilm induced
DJP1	0	0	1	0	0	0	1	0	0	1	3	orf19.991	DJP1	orf19.8606|orf6.5807|IPF6776.2|IPF18933.2|Contig4-2932_0022|CA3525|CaO19.991|CaO19.8606	ORF|Uncharacterized	Ca21chr1_C_albicans_SC5314	2319827	2321353	W	CAL0003840		Similar to bacterial DnaJ; reported to have a role in peroxisome biogenesis; induced in low iron and upon adherence to polystyrene
DLD1	0	0	0	0	1	0	1	0	0	0	2	orf19.5805	DLD1	orf19.13227|IPF21387.1|IPF10287.2|Contig4-3045_0019|Contig4-3045_0023|orf6.6639|CA4158|DLD3|CaO19.13227|CaO19.5805	ORF|Uncharacterized	Ca21chr2_C_albicans_SC5314	597148	595394	C	CAL0002250		Putative D-lactate dehydrogenase; white cell-specific trancript; colony morphology-related gene regulation by Ssn6; Hap43-repressed; rat catheter biofilm induced; Spider biofilm repressed
DLH1	0	0	1	0	0	0	1	0	0	0	2	orf19.3760	DLH1	orf19.11244|IPF18526.1|IPF23502.1|IPF23509.1|IPF28648.1|IPF8896.2|IPF8895.2|Contig4-2804_0012|orf6.2266|orf6.3959|CA1007|DLH1.3f	ORF|Verified	Ca21chr1_C_albicans_SC5314	2743158	2742044	C	CAL0001240		Functional homolog of S. cerevisiae Dmc1; a meiosis-specific protein required for repair of double-strand breaks and pairing between homologous chromosomes
DNA2	0	0	1	0	0	0	0	0	0	0	1	orf19.1192	DNA2	CaO19.1192|orf19.8783|IPF26141.1|IPF15025.2|Contig4-3055_0023|orf6.2845|orf6.4629|CA2652|CaO19.8783	ORF|Uncharacterized	Ca21chr6_C_albicans_SC5314	53930	49650	C	CAL0002159		Protein similar to S. cerevisiae Dna2p, which is a DNA replication factor involved in DNA repair; induced under hydroxyurea treatment
DNM1	1	0	1	1	0	0	0	0	0	1	4	orf19.6987	DNM1	IPF2980.1|Contig4-2884_0002|orf6.7733|CA5033|CaO19.6987	ORF|Uncharacterized	Ca21chr3_C_albicans_SC5314	1239019	1236419	C	CAL0000402	CAL0006498	Putative dynamin-related GTPase; transcript upregulated inbRHE model of oral candidiasis; transcript regulated by Nrg1, Mig1, and Tup1
DOA1	0	0	1	0	0	0	1	0	0	0	2	orf19.4829	DOA1	orf19.12292|IPF22371.1|IPF4477.2|Contig4-3078_0030|orf6.7382|CA4750|IPF4477|CaO19.4829|CaO19.12292	ORF|Verified	Ca21chr1_C_albicans_SC5314	2126419	2128704	W	CAL0005343		WD repeat protein; required for ubiquitin-mediated protein degradation; role in control of cellular ubiquitin levels; may promote efficient NHEJ in postdiauxic/stationary phase; Spider biofilm repressed
DOA4	0	0	1	0	0	0	0	0	0	1	2	orf19.7207	DOA4	IPF899.1|Contig4-3017_0010|orf6.8107|CA5333|CaO19.7207	ORF|Verified	Ca21chr1_C_albicans_SC5314	3086875	3084440	C	CAL0003741		Ortholog of S. cerevisiae Doa4;, a ubiquitin hydrolase involved in recycling ubiquitin from proteasome-bound ubiquitinated intermediates; oxidative stress-induced via Cap1; mutants are viable
DOG1	0	0	1	0	0	0	0	0	0	0	1	orf19.3392	DOG1	orf19.10895|IPF23846.1|IPF9474.2|Contig4-1966_0001|Contig4-2516_0009|orf6.1809|CA0716|DOG2|CaO19.3392|CaO19.10895	ORF|Uncharacterized	Ca21chr6_C_albicans_SC5314	392806	392084	C	CAL0004218		Putative 2-deoxyglucose-6-phosphatase; haloacid dehalogenase hydrolase/phosphatase superfamily; similar to S. cerevisiae Dog1, Dog2, Hor1, Rhr2; regulated by Nrg1, Tup1; Spider biofilm repressed
DOT1	1	0	1	1	0	1	0	0	0	1	5	orf19.7402	DOT1	IPF2639.1|Contig4-3029_0012|orf6.8562|CA5702|CaO19.7402|PCH1	ORF|Uncharacterized	Ca21chr3_C_albicans_SC5314	1434292	1438323	W	CAL0005423		Putative modulator of white-opaque switching
DOT4	0	0	0	1	0	1	0	0	0	0	2	orf19.3370	DOT4	orf19.10878|orf6.2580|IPF17685.3|IPF15624.1|Contig4-1346_0001|Contig4-1346_0002|Contig4-2147_0001|Contig4-2147_0003|orf6.2581|orf6.2890|CA1406|CaO19.3370|UBP10	ORF|Verified	Ca21chr4_C_albicans_SC5314	721235	719028	C	CAL0004185		Protein similar to ubiquitin C-terminal hydrolase; localizes to cell surface of hyphal cells, but not yeast-form cells; repressed upon high-level peroxide; Hap43p-induced; rat catheter biofilm induced
DOT5	0	0	0	0	0	0	1	0	0	0	1	orf19.5417	DOT5	orf19.12872|IPF21747.1|IPF1111.1|Contig4-2864_0008|orf6.8653|CA5773|CaO19.5417|CaO19.12872	ORF|Uncharacterized	Ca21chr3_C_albicans_SC5314	68837	68046	C	CAL0005188		Putative nuclear thiol peroxidase; alkaline downregulated; sumoylation target; Spider and flow model biofilm induced
DOT6	0	0	0	0	0	0	1	0	0	0	1	orf19.2545	DOT6	CaO19.2545|CaO19.10079|orf19.10079|IPF24744.1|IPF19898.1|Contig4-2742_0009|orf6.2354|CA1058	ORF|Uncharacterized	Ca21chrR_C_albicans_SC5314	361143	359341	C	CAL0002464		Protein with a predicted role in telomeric gene silencing and filamentation; repressed by high-level peroxide stress; Spider biofilm induced
DPM1	0	0	1	0	0	0	0	0	0	0	1	orf19.5073	DPM1	orf19.12539|IPF22152.1|IPF10089.2|Contig4-2713_0004|orf6.6303|CA3899|DPMS|CaO19.5073|CaO19.12539	ORF|Verified	Ca21chr1_C_albicans_SC5314	1750300	1751019	W	CAL0001756		Putative dolichol phosphate mannose synthase; filament induced; Tup1-regulated; flow model and rat catheter biofilm repressed
DPP1	0	0	0	0	0	0	1	0	0	0	1	orf19.656	DPP1	orf19.8271|IPF5432.1|IPF29743.1|Contig4-2315_0005|orf6.2191|CA0960|CaO19.656|CaO19.8271	ORF|Uncharacterized	Ca21chr1_C_albicans_SC5314	2518372	2517587	C	CAL0001032		Putative diacylglycerol pyrophosphate phosphatase of diacylglycerol production for phospholipid biosynthesis; downregulation correlates with clinical development of fluconazole resistance
DPS1-1	0	0	0	0	0	0	1	0	0	0	1	orf19.2407	DPS1-1	orf19.9945|IPF13045.2|IPF29111.1|Contig4-2486_0004|orf6.5186|CA3052|DPS1|CaO19.9945|CaO19.2407	ORF|Uncharacterized	Ca21chrR_C_albicans_SC5314	715388	717124	W	CAL0001457		Putative tRNA-Asp synthetase; genes encoding ribosomal subunits, translation factors, tRNA synthetases are downregulated upon phagocytosis by murine macrophage; protein enriched in stationary phase yeast cultures
DSE1	0	0	0	0	1	0	1	0	0	0	2	orf19.3629	DSE1	orf19.11112|IPF23656.1|IPF10835.2|Contig4-2517_0008|Contig4-2517_0009|orf6.2710|CA1278|IPF10835|CaO19.3629|CaO19.11112	ORF|Verified	Ca21chr2_C_albicans_SC5314	1716138	1718312	W	CAL0000357	CAL0006499	Essential cell wall protein involved in cell wall integrity and rigidity; periodic mRNA expression peaks at M/G1 phase; Ace2p-induced; required for virulence in a mouse model of infection
DSL1	0	0	0	0	0	0	1	0	0	0	1	orf19.2370	DSL1	orf19.9906|IPF24944.1|IPF19558.1|CA2751|orf6.161|orf6.4768|IPF19559.1|orf19.179|CaO19.9906|IPF19558|CaO19.2370	ORF|Uncharacterized	Ca21chrR_C_albicans_SC5314	1487334	1489376	W	CAL0000778		Protein similar to S. cerevisiae Dsl1p, which is a member of the t-SNARE complex of the endoplasmic reticulum
DTD2	0	0	0	0	0	0	0	1	0	0	1	orf19.297	DTD2	CaO19.7929|orf19.7929|IPF27061.1|IPF3836.2|Contig4-3050_0011|orf6.4296|CaO19.297	ORF|Uncharacterized	Ca21chr3_C_albicans_SC5314	639473	638901	C	CAL0004118		Ortholog(s) have D-leucyl-tRNA(Leu) deacylase activity, D-tyrosyl-tRNA(Tyr) deacylase activity, role in D-leucine catabolic process, D-tyrosine catabolic process, tRNA metabolic process and cytosol, nucleus localization
DUN1	0	0	0	0	0	1	0	0	0	0	1	orf19.4002	DUN1	orf19.11485|IPF23241.1|IPF9382.2|Contig4-2616_0009|orf6.7415|CA4770|IPF9382.3	ORF|Uncharacterized	Ca21chr5_C_albicans_SC5314	1124644	1122956	C	CAL0004640		Protein similar to S. cerevisiae Dun1p, which is a serine-threonine protein kinase involved in DNA damage cell-cycle checkpoint; induced under Cdc5p depletion
DUR1,2	0	0	1	0	0	0	0	0	1	0	2	orf19.780	DUR1,2	orf19.8402|IPF26532.1|IPF9766.2|Contig4-2697_0006|Contig4-2697_0007|orf6.4116|CA2280|CaO19.780|CaO19.8402	ORF|Verified	Ca21chr1_C_albicans_SC5314	965238	970679	W	CAL0001974	CAL0006500	Urea amidolyase; hydrolyzes urea to CO2; use of urea as N source and for hyphal switch in macrophage; regulated by Nrg1/Hap43; required for virulence; promotes mouse kidney and brain colonization; rat catheter and flow model biofilm induced
DUR7	0	0	1	0	0	0	0	0	0	1	2	orf19.7205	DUR7	IPF901.1|Contig4-3075_0002|CA5331|DUR33.5eoc|DUR33|orf6.8105	ORF|Uncharacterized	Ca21chr1_C_albicans_SC5314	3083072	3081048	C	CAL0003739		Putative urea transporter; fungal-specific (no human or murine homolog)
DYN1	1	0	1	1	0	1	0	0	0	1	5	orf19.5999	DYN1	CaO19.13420|orf19.13420|IPF21224.1|IPF19819.1|Contig4-2771_0009|orf6.9038|CA6067|CaO19.5999	ORF|Verified	Ca21chr3_C_albicans_SC5314	1143879	1131394	C	CAL0003475	CAL0006502	Dynein heavy chain; motor protein that moves to microtubule minus end; required for yeast cell separation, spindle positioning, nuclear migration, hyphal growth; regulated by Mig1, Hap43; flow model and rat catheter biofilm repressed
EAF6	0	0	1	0	0	0	1	0	0	0	2	orf19.396	EAF6	orf19.8026|IPF26924.1|IPF8825.1|Contig4-2296_0007|Contig4-3031_0009|orf6.6268|CA3873|IPF8825|CaO19.8026|CaO19.396	ORF|Verified	Ca21chr1_C_albicans_SC5314	1866510	1867145	W	CAL0004956		Subunit of the NuA4 histone acetyltransferase complex; Hap43-repressed; Spider biofilm repressed
EAP1	0	0	1	0	0	0	1	1	0	1	4	orf19.1401	EAP1	orf6.5354|PGA47|IPF7676.3|IPF14145.2|Contig4-2651_0004|CA3173|CaO19.1401|IPF14145|orf6.162|CaO19.8979	ORF|Verified	Ca21chr2_C_albicans_SC5314	1951311	1953272	W	CAL0004450		GPI-anchored cell wall adhesin; Efg1-regulated; mutant suppresses cell adhesion, filamentation, invasive growth defects of S. cerevisiae flo8 or flo11 mutant; biofilm induced; required for biofilm formation; Bcr1-repressed in a/a biofilms
EBP1	0	0	1	0	0	0	0	0	0	0	1	orf19.125	EBP1	orf19.7772|Contig4-2900_0026|IPF7044.2|IPF29953.1|orf6.2606|CA1216|CaO19.125	ORF|Verified	Ca21chr6_C_albicans_SC5314	230692	229469	C	CAL0003035		NADPH oxidoreductase; interacts with phenolic substrates (17beta-estradiol); possible role in estrogen response; induced by oxidative, weak acid stress, NO, benomyl, GlcNAc; Cap1, Mnl1 induced; Hap43-repressed; rat catheter biofilm induced
EBP7	0	0	0	0	1	0	0	0	0	0	1	orf19.5816	EBP7	orf19.13238|IPF21400.1|IPF5684.2|Contig4-2836_0008|orf6.4043|CA2227|CaO19.5816|OYE25|CaO19.13238	ORF|Verified	Ca21chr2_C_albicans_SC5314	576539	575361	C	CAL0002278		Putative NADPH oxidoreductase; mutation confers hypersensitivity to toxic ergosterol analog; oxidative stress-induced via Cap1p
ECE1	0	1	1	0	0	0	0	0	0	1	3	orf19.3374	ECE1	orf19.10882|IPF23894.1|IPF14152.1|Contig4-2242_0004|orf6.2886|CA1402|CaO19.10882|CaO19.3374	ORF|Verified	Ca21chr4_C_albicans_SC5314	727428	726613	C	CAL0004191		Hypha-specific protein; regulated by Rfg1, Nrg1, Tup1, Cph1, Efg1, Hog1, farnesol, phagocytosis; fluconazole-induced; rat catheter and Spider biofilm induced; flow model biofilm repressed; Bcr1-repressed in RPMI a/a biofilms
ECM1	0	0	0	0	0	1	0	0	0	0	1	orf19.5299	ECM1	CaO19.5299|orf19.12758|IPF21887.1|IPF8538.2|Contig4-2961_0022|orf6.3935|CA2158	ORF|Uncharacterized	Ca21chr4_C_albicans_SC5314	879516	878923	C	CAL0003683		Putative pre-ribosomal factor; decreased mRNA abundance observed in cyr1 homozygous mutant hyphae; induced by heavy metal (cadmium) stress; Hog1p regulated
ECM17	0	0	0	0	1	0	1	0	0	0	2	orf19.4099	ECM17	orf19.11580|IPF23129.1|IPF2102.1|Contig4-2950_0017|orf6.6837|CA4320|orf6.4171|orf19.12932|orf19.5477|IPF13588.2|IPF21658.1|MET5|CaO19.11580|CaO19.4099	ORF|Verified	Ca21chr2_C_albicans_SC5314	1260036	1255723	C	CAL0004978		Putative sulfite reductase beta subunit; role in cell wall biogenesis; regulated by Tsa1/Tsa1B in H2O2 stress; Gcn4-regulated; Tbf1-activated; Hap43-repressed; Spider, flow, F-12/CO2 model biofilm induced
ECM21	1	0	1	0	0	0	1	0	0	1	4	orf19.4887	ECM21	orf19.12352|IPF18663.2|IPF7541.3|Contig4-2934_0009|orf6.3053|orf6.3331|CA1707|ECM21.3|CaO19.4887|CA1515|IPF18663.1	ORF|Uncharacterized	Ca21chr1_C_albicans_SC5314	2242403	2240214	C	CAL0005504		Predicted regulator of endcytosis of plasma membrane proteins; fluconazole induced, alkaline induced by Rim101; repressed by caspofungin and in azole-resistant strain overexpressing MDR1; flow model, rat catheter and Spider biofilm induced
ECM22	0	0	0	0	0	0	1	0	0	0	1	orf19.2623	ECM22	orf19.10154|IPF24711.1|IPF12926.2|Contig4-2829_0014|orf6.1414|CA0471|ZCF12|CaO19.10154|CaO19.2623	ORF|Verified	Ca21chrR_C_albicans_SC5314	1631995	1629413	C	CAL0003406		Zn(II)2Cys6 transcription factor; rat catheter and Spider biofilm induced
ECM25	0	0	1	0	0	0	0	0	0	1	2	orf19.4958	ECM25	orf19.12423|IPF9624.2|IPF19459.2|Contig4-2724_0008|orf6.2658|CA6293|IPF9624.3f	ORF|Verified	Ca21chr1_C_albicans_SC5314	2902728	2904596	W	CAL0006338		Non-essential protein involved in cell morphogenesis
ECM29	0	0	1	1	0	1	0	0	0	0	3	orf19.6773	ECM29	orf19.14065|IPF20301.1|IPF2810.2|Contig4-3030_0004|orf6.8858|CA5930|orf19.14064|orf19.6772|orf6.8859|CA5931|ECM29.3f|ECM29.exon2	ORF|Verified	Ca21chr3_C_albicans_SC5314	1668510	1662931	C	CAL0004949		Putative scaffold protein; assists in association of the proteasome core particle with the regulatory particle; ortholog of S. cerevisiae Ecm29; transposon mutation affects filamentous growth; flow model biofilm repressed
ECM33	0	0	0	0	0	0	0	0	1	0	1	orf19.3010.1	ECM33	orf19.10528.1|IPF24311.1|IPF5366.2|Contig4-3096_0020|CA3115|ECM33.3|ECM33.3f	ORF|Verified	Ca21chr1_C_albicans_SC5314	664402	662242	C	CAL0006505		GPI-anchored cell wall protein; mutants show cell-wall defects and reduced adhesion, host cell damage, and endocytosis; mutant infection is immunoprotective in murine model; fluconazole-induced; caspofungin repressed
ECM331	0	0	0	0	0	1	0	0	0	0	1	orf19.4255	ECM331	orf19.11730|orf6.3969|IPF22981.1|IPF6869.2|Contig4-2928_0015|CA2181|PST1|ECM33|CaO19.11730|CaO19.4255	ORF|Verified	Ca21chr5_C_albicans_SC5314	542775	541534	C	CAL0000259		GPI-anchored protein; mainly at plasma membrane, also at cell wall; Hap43, caspofungin-induced; Plc1-regulated; Hog1, Rim101-repressed; colony morphology-related regulated by Ssn6; induced by ketoconazole and hypoxia
EFG1	0	0	0	0	1	0	0	0	1	0	2	orf19.610	EFG1	IPF3577.2|IPF3575.2|Contig4-2215_0003|orf6.2978|orf6.4821|CA2787|orf19.8243	ORF|Verified	Ca21chrR_C_albicans_SC5314	1723589	1725166	W	CAL0000906		bHLH transcription factor; required for white-phase cell type, RPMI and Spider biofilm formation, hyphal growth, cell-wall gene regulation; roles in adhesion, virulence; Cph1 and Efg1 have role in host cytokine response; binds E-box
EFH1	0	0	0	0	1	0	1	0	0	0	2	orf19.5498	EFH1	orf19.12953|IPF21661.1|IPF5855.2|Contig4-2947_0001|orf6.4659|CA2672|PHD1|CaO19.5498|CaO19.12953	ORF|Verified	Ca21chr2_C_albicans_SC5314	1295452	1297614	W	CAL0005369		APSES transcription factor; homodimer; minor role in transcriptional regulation vs Efg1; regulates filamentous growth, phenotypic switch; EFG1 and EFH1 genetically interact; expression interferes with mouse intestinal tract colonization
EFT2	0	0	0	0	1	0	1	0	0	0	2	orf19.5788	EFT2	orf19.13210|IPF17326.3|IPF6840.1|Contig4-2708_0006|orf6.4860|orf6.6622|EFT2-1|CA2810	ORF|Verified	Ca21chr2_C_albicans_SC5314	623592	626320	W	CAL0001544		Elongation Factor 2 (eEF2); GTPase; essential; highly expressed; target of sordarin antifungals; antigenic in human/mouse; lacks site for regulatory phosphorylation by eEF2 kinase; GCN-regulated; higher protein amount in stationary phase
ELP3	1	0	0	0	0	0	0	0	0	0	1	orf19.7387	ELP3	IPF3330.1|Contig4-3036_0021|orf6.8547|CA5685|CaO19.7387|HPA1	ORF|Uncharacterized	Ca21chr3_C_albicans_SC5314	1376656	1378299	W	CAL0004812		Predicted histone acetyltransferase; role in regulation of transcription, tRNA wobble uridine modification; Spider biofilm induced
EMC9	0	0	0	0	1	0	1	0	0	0	2	orf19.1907	EMC9	orf19.9463|IPF14468|IPF25401.1|IPF14468.2|Contig4-2832_0014|Contig4-2832_0015|orf6.1266|orf6.797|CA0388|CaO19.1907	ORF|Uncharacterized	Ca21chr2_C_albicans_SC5314	17610	15457	C	CAL0002503		Ortholog of S. cerevisiae Nnf2; possible role in chromosome segregation; mutants are viable, induced during the mating process
EMP46	0	0	0	0	0	0	1	0	0	0	1	orf19.731	EMP46	orf19.8350|IPF26580.1|IPF8392.1|Contig4-2668_0003|orf6.6012|CA3678|CaO19.8350|IPF8392|CaO19.731	ORF|Uncharacterized	Ca21chrR_C_albicans_SC5314	1564484	1565881	W	CAL0001800		Protein similar to S. cerevisiae Emp46, an integral membrane component of ER-derived COPII-coated vesicles; functions in ER to Golgi transport; induced by alpha pheromone in SpiderM medium
ENA2	0	0	1	0	0	0	0	0	0	0	1	orf19.6070	ENA2	orf19.13491|orf6.7614|IPF21137.1|IPF1398.2|Contig4-2977_0027|Contig4-2977_0028|CA4929|ENA22|CaO19.13491|CaO19.6070	ORF|Uncharacterized	Ca21chr1_C_albicans_SC5314	59350	62553	W	CAL0005183		Putative sodium transporter; induced by ciclopirox olamine; alkaline induced by Rim101; repressed by high-level peroxide stress; induced in oral candidiasis clinical isolates; possibly essential gene; rat catheter and Spider biofilm induced
END3	0	0	0	0	0	0	1	0	0	0	1	orf19.1711	END3	orf19.9278|IPF25635.1|IPF15676.2|orf6.3116|CA1556|CaO19.1711|CaO19.9278	ORF|Uncharacterized	Ca21chr3_C_albicans_SC5314	301513	302700	W	CAL0000775		Regulated by Gcn4p; induced in response to amino acid starvation (3-aminotriazole treatment)
ENG1	0	0	1	0	0	0	0	0	1	0	2	orf19.3066	ENG1	orf19.10584|IPF9751.2|IPF28933.1|Contig4-2792_0015|Contig4-2792_0016|orf6.7803|Contig4-2952_0001|YNR67|ACF3|DSE4|CaO19.3066|CA5091	ORF|Verified	Ca21chr1_C_albicans_SC5314	761491	764928	W	CAL0001461		Endo-1,3-beta-glucanase; ortholog of S. cerevisiae Dse4 needed for cell separation; caspofungin, fluconazole repressed; repressed by alpha pheromone in SpiderM medium; flow model biofilm induced; rat catheter biofilm repressed
ENP1	0	1	1	1	0	0	1	0	0	0	4	orf19.5507	ENP1	IPF2587.2|Contig4-3088_0045|orf6.4355|CA2449|CaJ7.0424|CaO19.5507|CaJ7_0424|CaO19_5507	ORF|Verified	Ca21chr7_C_albicans_SC5314	824034	822607	C	CAL0006067		Protein required for pre-rRNA processing and 40S ribosomal subunit synthesis; associated with U3 and U14 snoRNAs; transposon mutation affects filamentous growth; repressed by prostaglandins; Spider biofilm induced
ENP2	0	1	0	0	0	0	0	0	0	0	1	orf19.6686	ENP2	orf19.13978|IPF2618.3|IPF6665.2|Contig4-3088_0006|Contig4-3088_0008|orf6.383|orf6.6795|CA4289|CaJ7.0404|CaJ7_0404|CaO19_6686|IPF6665|CaO19.6686	ORF|Verified	Ca21chr7_C_albicans_SC5314	783847	781595	C	CAL0004137		Putative nucleolar protein; essential; heterozygous mutation confers resistance to 5-fluorocytosine (5-FC), 5-fluorouracil (5-FU), and tubercidin (7-deazaadenosine); Hap43-induced; Spider biofilm induced
EPL1	1	0	0	0	0	0	0	0	0	0	1	orf19.7529	EPL1	IPF355.1|Contig4-3048_0022|orf6.8781|CA5867|CaO19.7529	ORF|Verified	Ca21chrR_C_albicans_SC5314	27540	25279	C	CAL0000005		Subunit of the NuA4 histone acetyltransferase complex
ERB1	0	0	1	1	0	1	1	0	0	0	4	orf19.1047	ERB1	orf19.8649|IPF26243.1|IPF12987.2|Contig4-2647_0005|Contig4-2647_0006|orf6.2129|CA0923|IPF12987|CaO19.1047	ORF|Verified	Ca21chr1_C_albicans_SC5314	864198	866747	W	CAL0001157		Protein with a predicted role in ribosomal large subunit biogenesis; mutation confers hypersensitivity to 5-fluorocytosine (5-FC), 5-fluorouracil (5-FU), and tubercidin (7-deazaadenosine); hyphal, macrophage repressed
ERG10	0	0	0	0	1	0	1	0	0	0	2	orf19.1591	ERG10	IPF13331.2|orf6.1069|CA0290|POT14|CaO19.1591	ORF|Uncharacterized	Ca21chr2_C_albicans_SC5314	902615	903823	W	CAL0005678	CAL0006508	Acetyl-CoA acetyltransferase; role in ergosterol biosynthesis; soluble in hyphae; changes in protein abundance associated with azole resistance; fluconazole or ketoconazole induced; macrophage-downregulated protein; GlcNAc-induced protein
ERG11	1	0	1	1	1	0	1	0	1	1	7	orf19.922	ERG11	orf19.8538|orf6.98|orf6.1245|ERG16|CYP51|P45014DM|IPF19860.2|IPF8427.2|Contig4-2692_0009|orf6.2866|CA1387|L1A1|CaO19.922	ORF|Verified	Ca21chr5_C_albicans_SC5314	149706	148120	C	CAL0003627	CAL0006509	Lanosterol 14-alpha-demethylase; cytochrome P450 family; role in ergosterol biosynthesis; target of azole antifungals; may contribute to drug resistance; azole or flow model biofilm induced; drug treated biofilm induced; hypoxia regulated
ERG12	0	0	1	0	0	0	1	0	0	0	2	orf19.4809	ERG12	orf19.12272|IPF22438.1|IPF6109.2|Contig4-2674_0002|orf6.5215|CA3072|CaO19.12272|CaO19.4809	ORF|Uncharacterized	Ca21chr1_C_albicans_SC5314	2087469	2088764	W	CAL0005299		Ortholog(s) have mevalonate kinase activity and role in ergosterol biosynthetic process, farnesyl diphosphate biosynthetic process, mevalonate pathway, isopentenyl diphosphate biosynthetic process, mevalonate pathway
ERG2	0	0	1	0	0	0	0	0	0	0	1	orf19.6026	ERG2	CaO19.6026|orf19.13447|IPF21092.1|IPF7901.2|Contig4-2833_0009|orf6.3930|CA2154|CaO19.13447	ORF|Verified	Ca21chr1_C_albicans_SC5314	155291	154638	C	CAL0005073	CAL0006510	C-8 sterol isomerase; enzyme of ergosterol biosynthesis; converts fecosterol to episterol; mutant is hypersensitive to multiple drugs; ketoconazole-induced; flow model and Spider biofilm repressed
ERG20	0	0	0	0	1	0	0	0	0	0	1	orf19.4491	ERG20	orf19.11967|IPF22748.1|IPF4775.2|Contig4-2993_0004|orf6.2952|CA1442|CaO19.4491|CaO19.11967	ORF|Uncharacterized	Ca21chr2_C_albicans_SC5314	958692	959747	W	CAL0002030		Putative farnesyl pyrophosphate synthetase involved in isoprenoid and sterol biosynthesis, based on similarity to S. cerevisiae Erg20p; likely to be essential for growth, based on an insertional mutagenesis strategy
ERG26	0	0	0	1	0	1	0	0	1	0	3	orf19.2909	ERG26	CaO19.10427|orf19.10427|IPF24436.1|IPF13138.2|Contig4-2946_0020|orf6.6113|CA3760|CaO19.2909	ORF|Verified	Ca21chr4_C_albicans_SC5314	1398286	1397234	C	CAL0005951	CAL0006511	C-3 sterol dehydrogenase, catalyzes the 2nd of 3 steps required to remove 2 C-4 methyl groups from an intermediate in ergosterol biosynthesis; amphotericin B, caspofungin repressed; Spider biofilm repressed
ERG4	0	1	0	0	0	0	0	0	0	0	1	orf19.5379	ERG4	orf19.12834|IPF21722.1|IPF8225.1|Contig4-2974_0009|orf6.4141|CA2297|CaO19.5379|CaO19.12834	ORF|Uncharacterized	Ca21chr3_C_albicans_SC5314	143572	144981	W	CAL0004388		Protein similar to sterol C-24 reductase; shows Mob2p-dependent hyphal regulation; fluconazole-induced; caspofungin repressed; rat catheter biofilm repressed
ERG7	0	0	0	0	0	0	1	0	0	0	1	orf19.1570	ERG7	orf19.9143|IPF8270.1|IPF19258.2|Contig4-2925_0007|orf6.480|orf6.6427|CA3994|CaO19.1570	ORF|Verified	Ca21chr2_C_albicans_SC5314	491866	494052	W	CAL0005598		2,3-epoxysqualene-lanosterol cyclase (lanosterol synthase), conversion of 2,3-oxidosqualene to lanosterol in sterol biosynthesis; fluconazole-induced; possibly essential, disruptants not obtained by UAU1 method; rat catheter biofilm induced
ERG8	0	0	1	0	0	1	0	0	0	0	2	orf19.4606	ERG8	orf19.12076|IPF19393.2|IPF6030.2|Contig4-2931_0012|orf6.199|orf6.7905|CA5167|CaO19.4606	ORF|Uncharacterized	Ca21chr4_C_albicans_SC5314	367771	366473	C	CAL0003589		Putative phosphomevalonate kinase; enzyme of the mevalonate pathway of isoprenoid biosynthesis; transcript regulated by Nrg1; possible drug target; not conserved in H. sapiens
ERG9	1	0	0	0	0	0	1	0	0	0	2	orf19.3616	ERG9	orf19.11099|IPF23667.1|IPF5191.2|Contig4-2008_0002|orf6.3286|CA1676|CaO19.3616|CaO19.11099	ORF|Verified	Ca21chr2_C_albicans_SC5314	1752011	1753357	W	CAL0000316		Putative farnesyl-diphosphate farnesyl transferase (squalene synthase); sterol biosynthesis pathway; likely essential for growth; regulated by fluconazole, lovastatin; amphotericin B, caspofungin repressed; Spider biofilm repressed
ERO1	0	0	1	0	0	0	1	0	0	0	2	orf19.4871	ERO1	orf19.12335|IPF17353.3|IPF13354.2|Contig4-2619_0004|Contig4-2619_0005|orf6.2586|orf6.3830|CA2076|CaO19.4871	ORF|Uncharacterized	Ca21chr1_C_albicans_SC5314	2199912	2201654	W	CAL0005461		Ortholog of S. cerevisiae Ero1; role in formation of disulfide bonds in the endoplasmic reticulum; fluconazole-induced; induced by Mnl1 under weak acid stress; Spider biofilm induced
ERV25	1	0	1	0	0	0	0	0	0	0	2	orf19.7409	ERV25	IPF2651.2|Contig4-3029_0001|orf6.8569|CA5707|CaO19.7409	ORF|Verified	Ca21chr3_C_albicans_SC5314	1425325	1425972	W	CAL0005428		Component of COPII-coated vesicles; transcript induced upon filamentous growth; rat catheter biofilm repressed
ESA1	0	0	0	0	0	0	1	0	0	0	1	orf19.5416	ESA1	orf19.12871|IPF21714.1|IPF1107.1|Contig4-2864_0013|orf6.8652|CA5772|CaO19.12871|CaO19.5416	ORF|Verified	Ca21chr3_C_albicans_SC5314	70068	71693	W	CAL0005186		Subunit of the NuA4 histone acetyltransferase complex; member of MYST family; Spider biofilm induced
ESC4	1	0	0	0	1	0	1	0	0	0	3	orf19.1445	ESC4	orf19.9020|IPF25740.1|IPF7874.2|Contig4-3018_0027|Contig4-3018_0028|orf6.7128|CA4554|CaO19.1445|CaO19.9020|IPF7874	ORF|Verified	Ca21chr2_C_albicans_SC5314	248531	245820	C	CAL0004594		Protein similar to S. cerevisiae Esc4; a protein that represses transposition; transposon mutation affects filamentation; rat catheter biofilm repressed
ESP1	0	0	1	0	1	1	1	1	1	0	6	orf19.3356	ESP1	orf19.10864|IPF23960.1|IPF14196.2|Contig4-2331_0010|Contig4-2755_0001|Contig4-2755_0003|orf6.1925|CA0789|CaO19.3356|CaO19.10864	ORF|Verified	Ca21chr1_C_albicans_SC5314	341515	336719	C	CAL0004160		Putative caspase-like cysteine protease; mutation confers increased sensitivity to nocodazole; periodic mRNA expression, peak at cell-cycle S/G2 phase; mRNA binds She3
EST1	0	0	0	0	0	1	0	0	0	0	1	orf19.4045	EST1	orf19.11527|orf6.4411|IPF23224.1|IPF7224.2|Contig4-2715_0009|CA2492|CaO19.11527|CaO19.4045|IPF7224	ORF|Verified	Ca21chr5_C_albicans_SC5314	1176415	1178253	W	CAL0004815		Telomerase subunit; allosteric activator of catalytic activity, but not required for catalytic activity; has TPR domain
EST3	0	1	0	0	0	0	1	0	0	0	2	orf19.5423	EST3	orf19.12878|orf6.8659|IPF21756.1|IPF1119.2|Contig4-2864_0003|CA5778|CaO19.12878|CaO19.5423|IPF1119	ORF|Verified	Ca21chr3_C_albicans_SC5314	62513	63145	W	CAL0005207		Telomerase subunit; required for telomere maintenance in vivo; separable roles in telomerase activity and processivity; not required for catalytic activity in vitro; related to mammalian Tpp1p
EXG2	0	0	1	0	0	0	0	0	1	0	2	orf19.2952	EXG2	orf19.10469|orf6.6664|IPF24292.1|IPF4419.1|Contig4-2696_0012|Contig4-2696_0013|Contig4-2696_0015|CA4180|CaO19.2952|CaO19.10469	ORF|Verified	Ca21chr1_C_albicans_SC5314	552433	550994	C	CAL0006050		GPI-anchored cell wall protein, similar to S. cerevisiae exo-1,3-beta-glucosidase Exg2p; predicted Kex2p substrate; induced during cell wall regeneration; possibly an essential gene, disruptants not obtained by UAU1 method; Hap43p-repressed
EXO1	1	0	0	1	1	0	0	0	1	0	4	orf19.926	EXO1	orf19.8541|IPF26317.1|IPF8423.2|Contig4-2692_0013|orf6.2862|CA1384|CaO19.8541|IPF8423|CaO19.926	ORF|Uncharacterized	Ca21chr5_C_albicans_SC5314	144424	142325	C	CAL0003631		Putative exodeoxyribonuclease; cell-cycle regulated periodic mRNA expression
EXO70	0	0	1	0	0	0	0	0	0	0	1	orf19.6512	EXO70	orf19.13865|IPF20563.1|IPF3916.2|Contig4-3089_0010|orf6.7648|CA4961|CaJ7.0236|CaO19.6512|IPF3916|CaO19.13865|CaJ7_0236|CaO19_6512	ORF|Verified	Ca21chr7_C_albicans_SC5314	457369	455366	C	CAL0003072		Predicted subunit of the exocyst complex, involved in exocytosis; localizes to a crescent on the surface of the hyphal tip
FAA2	1	0	0	0	0	1	0	0	0	0	2	orf19.7379	FAA2	IPF1278.1|Contig4-3093_0023|orf6.8539|CA5676|FAA2-4|FAA22|CaO19.7379|FAA24	ORF|Uncharacterized	Ca21chr3_C_albicans_SC5314	1347975	1345711	C	CAL0004773		Putative acyl CoA synthetase; expression regulated upon white-opaque switch; rat catheter biofilm induced; Spider biofilm induced
FAA2-1	0	0	0	0	1	1	0	0	0	0	2	orf19.4114	FAA2-1	CaO19.4114|FAA22|FAA23|orf19.11595|IPF23135.1|IPF2123.2|Contig4-2528_0006|orf6.6822|CA4311|CaO19.11595	ORF|Uncharacterized	Ca21chr2_C_albicans_SC5314	1239137	1241290	W	CAL0005590		Predicted long chain fatty acid CoA ligase; upregulated upon phagocytosis; induced by nitric oxide independent of Yhb1
FAB1	0	0	0	0	1	0	1	0	0	0	2	orf19.1513	FAB1	orf19.9088|IPF9288.2|IPF29418.1|Contig4-2754_0006|Contig4-2754_0007|Contig4-2754_0009|orf6.3964|CA2179|CaO19.1513	ORF|Verified	Ca21chr2_C_albicans_SC5314	385840	377966	C	CAL0005404		Phosphatidylinositol 3-phosphate 5-kinase; required for hyphal growth on solid media, and for wild-type vacuolar morphology and acidification; not required for wild-type virulence in mouse systemic infection or for adherence to HeLa cells
FAD2	0	0	1	0	0	0	0	0	0	0	1	orf19.118	FAD2	orf19.7765|IPF14763.2|IPF29951.1|Contig4-2244_0003|orf6.1443|CA0482|IPF14763|CaO19.7765|ODE1|CaO19.118	ORF|Verified	Ca21chr6_C_albicans_SC5314	218253	219563	W	CAL0003001		Delta-12 fatty acid desaturase, involved in production of linoleic acid, which is a major component of membranes
FAD3	0	0	1	0	0	0	1	0	0	1	3	orf19.4933	FAD3	CaO19.12399|ODE2|orf19.12399|IPF22268.1|IPF12942.2|Contig4-2611_0011|orf6.5913|CA3604|IPF12942|CaO19.4933	ORF|Verified	Ca21chr1_C_albicans_SC5314	2845037	2843736	C	CAL0006277		Omega-3 fatty acid desaturase; production of alpha-linolenic acid, a major component of membranes; caspofungin induced; Plc1-regulated; colony morphology-related gene regulation by Ssn6; Spider biofilm induced, flow model biofilm repressed
FAL1	0	0	1	0	0	0	0	0	0	0	1	orf19.2488	FAL1	CaO19.10024|orf19.10024|IPF24847.1|IPF9226.2|Contig4-2966_0007|orf6.6169|CA3808|CaO19.2488	ORF|Uncharacterized	Ca21chr1_C_albicans_SC5314	1182403	1181204	C	CAL0001638		eIF4A subfamily of DEAD-box ATP-dependent RNA helicases; predicted nucleolar protein required for maturation of 18S rRNA; Spider biofilm induced
FAS1	1	0	0	0	1	0	0	0	0	0	2	orf19.979	FAS1	orf19.8594|Contig4-3103_0003|Contig4-3103_0006|Contig4-3103_0007|Contig4-3103_0008|IPF1611.2|orf6.8228|CA5426|CaO19.8594|CaO19.979	ORF|Verified	Ca21chr5_C_albicans_SC5314	29661	23548	C	CAL0003782	CAL0006516	Beta subunit of fatty-acid synthase; multifunctional enzyme; Hap43, fluconazole-induced; amphotericin B, caspofungin repressed; macrophage/pseudohyphal-induced; flow model and Spider biofilm repressed
FAS2	1	0	1	0	0	1	1	0	0	1	5	orf19.5949	FAS2	orf19.13370|IPF21167.1|IPF21281.1|IPF21154.1|IPF76.2|IPF77.2|IPF80.2|Contig4-3087_0034|Contig4-3087_0035|Contig4-3087_0037|orf6.9086|orf6.9089|CA6107|orf19.13372|orf19.5951|CA6105|FAS2.3f	ORF|Verified	Ca21chr3_C_albicans_SC5314	1036388	1030734	C	CAL0003358	CAL0006517	Alpha subunit of fatty-acid synthase; required for virulence in mouse systemic infection and rat oropharyngeal infection models; regulated by Efg1; fluconazole-induced; amphotericin B repressed; flow model and Spider biofilm repressed
FAV1	0	0	0	0	0	1	0	0	0	0	1	orf19.3801	FAV1	orf19.11282|IPF9090.2|IPF28628.1|Contig4-2789_0005|Contig4-3100_0023|orf6.201|orf6.2919|CA1424|IPF9090|CaO19.3801	ORF|Uncharacterized	Ca21chr4_C_albicans_SC5314	1027634	1030180	W	CAL0001898		Protein with weak similarity to S. cerevisiae Fus2p; induced by alpha pheromone mating factor in MTLa/MTLa opaque cells
FAV3	0	0	0	1	1	0	1	0	0	0	3	orf19.1914	FAV3	orf19.9470|IPF15437.1|IPF16233.1|Contig4-2107_0001|orf6.1965|orf6.802|CA0814|AMAN6|CaO19.1914|IPF16233	ORF|Uncharacterized	Ca21chr2_C_albicans_SC5314	12443	11100	C	CAL0002518		Putative alpha-1,6-mannanase; induced by mating factor in MTLa/MTLa opaque cells
FCA1	0	0	1	0	0	0	0	0	0	0	1	orf19.4195.1	FCA1	IPF12349.1|IPF13513.1|Contig4-2373_0001|Contig4-2426_0003|FCY1|CA1302|FCA1.3	ORF|Verified	Ca21chr6_C_albicans_SC5314	112307	112829	W	CAL0006519		Cytosine deaminase; enzyme of pyrimidine salvage; functional homolog of S. cerevisiae Fcy1p; mutation is associated with resistance to flucytosine (5-FC) in a clinical isolate; hyphal downregulated; gene has intron
FCR1	1	0	1	1	0	1	0	0	0	0	4	orf19.6817	FCR1	orf19.14109|IPF20357.1|IPF2404.1|Contig4-3076_0005|orf6.8814|CA5890|CaO19.14109|CaO19.6817	ORF|Verified	Ca21chr3_C_albicans_SC5314	1568559	1570112	W	CAL0005662	CAL0006520	Transcription factor; repressor of fluconazole/ketoconazole/brefeldin A resistance; Tn mutation enhances filamentation; partially rescues S. cerevisiae pdr1 pdr3 fluconazole sensitivity; rat catheter biofilm induced/Spider biofilm repressed
FCY23	0	0	1	0	0	0	1	0	0	1	3	orf19.1832	FCY23	orf19.9390|IPF10337.1|IPF29289.1|Contig4-2756_0005|orf6.4254|CA2374|CaO19.1832|TPN11|CaO19.9390	ORF|Uncharacterized	Ca21chr1_C_albicans_SC5314	2349943	2351736	W	CAL0001652		Putative transporter; Gcn4p-regulated; more similar to S. cerevisiae Tpn1p, which is a vitamin B6 transporter, than to purine-cytosine permeases
FDH1	0	0	0	0	0	0	1	0	0	0	1	orf19.638	FDH1	orf19.8252|IPF26667.1|IPF11124.1|Contig4-2852_0012|orf6.3525|CA1846|FDH12|CaO19.638|FDH99|CaO19.8252	ORF|Uncharacterized	Ca21chrR_C_albicans_SC5314	1118217	1117078	C	CAL0000982	CAL0006523	Formate dehydrogenase; oxidizes formate to CO2; Mig1 regulated; induced by macrophages; fluconazole-repressed; repressed by Efg1 in yeast, not hyphal conditions; stationary phase enriched; rat catheter and Spider biofilm induced
FEN12	0	0	0	0	1	0	0	0	0	0	1	orf19.908	FEN12	orf19.8526|IPF18186.2|IPF4547.2|Contig4-3099_0035|orf6.3946|orf6.7270|CA2166|orf6.3945|orf19.907|CaO19.908|FEN99	ORF|Uncharacterized	Ca21chr2_C_albicans_SC5314	664628	663750	C	CAL0003580		Putative protein with a predicted role in the elongation of fatty acids; amphotericin B, caspofungin repressed
FESUR1	1	0	1	0	0	0	0	0	0	0	2	orf19.6794	FESUR1	orf19.14086|IPF20407.1|IPF5965.1|Contig4-2796_0001|orf6.8837|CA5911|CaO19.6794|CaO19.14086|IPF5965	ORF|Verified	Ca21chr3_C_albicans_SC5314	1616646	1617317	W	CAL0005004		Putative ubiquinone reductase; transcriptionally induced by interaction with macrophage; alkaline downregulated; repressed by nitric oxide; clade-associated gene expression; Hap43p-repressed gene
FET3	0	0	1	0	0	0	0	0	0	0	1	orf19.4211	FET3	orf19.11687|IPF11908.2|IPF19406.2|Contig4-2671_0009|Contig4-2671_0010|orf6.176|orf6.5010|CA2924|FET33|CaO19.11687|CaO19.4211|FET31	ORF|Verified	Ca21chr6_C_albicans_SC5314	89365	87506	C	CAL0000091		Multicopper oxidase; for growth in low iron, prostaglandin E2 synthesis; ketoconazole/caspofungin/amphotericin B repressed; Sef1/Sfu1/Hap43 regulated; reports differ if functional homolog of ScFet3; rat catheter and Spider biofilm induced
FET31	0	0	1	0	0	0	0	0	0	0	1	orf19.4213	FET31	IPF17035.2|IPF11903.2|orf6.789|CA2922|orf6.5008|CaO19.4213|FET33	ORF|Verified	Ca21chr6_C_albicans_SC5314	82105	80231	C	CAL0000096		Putative iron transport multicopper oxidase precursor; flucytosine induced; caspofungin repressed
FET33	1	0	0	1	1	0	0	0	0	0	3	orf19.943	FET33	orf19.8558|IPF26325.1|IPF1540.2|Contig4-3103_0051|Contig4-3103_0052|orf6.8192|CA5401|FET35.3|FET397|CaO19.8558|CaO19.943	ORF|Verified	Ca21chr5_C_albicans_SC5314	83979	82117	C	CAL0003687		Putative multicopper ferro-O2-oxidoreductase; repressed in core caspofungin response; fails to complement S. cerevisiae fet3 iron-related phenotypes; rat catheter and Spider biofilm induced
FET99	0	0	1	0	0	0	0	0	0	0	1	orf19.4212	FET99	orf19.11689|orf6.5009|IPF11905.2|IPF17401.3|Contig4-2671_0004|Contig4-2671_0005|orf6.790|CA2923|FET32|CaO19.4212	ORF|Verified	Ca21chr6_C_albicans_SC5314	85591	83711	C	CAL0000094		Multicopper oxidase family protein; similar to S. cerevisiae Fet3; does not complement S. cerevisiae fet3 mutant growth under low-iron; iron-repressed; regulated by Tup1, Rim101; flow model biofilm induced; Spider biofilm repressed
FGR10	0	0	0	0	0	1	0	0	0	0	1	orf19.3791	FGR10	CaO19.3791|orf19.11270|IPF18742.2|IPF6916.1|Contig4-2732_0021|orf6.2561|orf6.3064|CA1522|IPF6916	ORF|Verified	Ca21chr4_C_albicans_SC5314	1053028	1053975	W	CAL0001307		Putative asparaginase; lacks ortholog in S. cerevisiae; transposon mutation affects filamentous growth; Spider biofilm induced
FGR12	0	0	0	0	1	0	1	0	0	0	2	orf19.5479	FGR12	orf19.12934|IPF21669.1|IPF13586.2|Contig4-2950_0018|orf6.4173|CA2317|CaO19.12934|IPF13586|CaO19.5479	ORF|Verified	Ca21chr2_C_albicans_SC5314	1261785	1260637	C	CAL0005326		Protein lacking an ortholog in S. cerevisiae; transposon mutation affects filamentous growth; flow model biofilm induced
FGR13	0	0	0	0	1	1	1	0	0	0	3	orf19.562	FGR13	orf19.8197|IPF26748.1|IPF3748.2|Contig4-2885_0021|Contig4-3028_0029|orf6.2141|CA0931|orf19.8621|orf19.1006|orf6.614|IPF19213.1|IPF26285.1|CaO19.562|IPF3748|CaO19.8197	ORF|Verified|transposable element gene	Ca21chrR_C_albicans_SC5314	1134755	1132929	C	CAL0000265		Protein encoded in retrotransposon Zorro3 with a potential zinc finger; lacks an ortholog in S. cerevisiae; transposon mutation affects filamentous growth
FGR14	0	0	1	1	1	0	1	1	1	0	6	orf19.559	FGR14	orf19.8194|IPF26753.1|IPF3750.2|Contig4-3107_0004|orf6.2138|CA0930|CaO19.8194|POL92|Zorro1a|CaO19.559	ORF|Verified|transposable element gene	Ca21chrR_C_albicans_SC5314	1132754	1129305	C	CAL0000254		Protein encoded in retrotransposon Zorro3 with similarity to retroviral endonuclease-reverse transcriptase proteins; lacks an ortholog in S. cerevisiae; transposon mutation affects filamentous growth
FGR15	0	0	0	0	0	0	1	0	0	0	1	orf19.2054	FGR15	orf19.9601|IPF25258.1|IPF1235.1|Contig4-3065_0012|orf6.7501|CA4840|CAS2|CaO19.2054|CaO19.9601|IPF1235	ORF|Verified	Ca21chr2_C_albicans_SC5314	122850	121294	C	CAL0004440		Putative transcription factor with zinc finger DNA-binding motif; lacks an ortholog in S. cerevisiae; transposon mutation affects filamentous growth; caspofungin induced; mutation causes marginal increase in caspofungin sensitivity
FGR16	0	0	0	0	0	0	1	0	0	0	1	orf19.2303	FGR16	orf19.9839|IPF25001.1|IPF8812.2|Contig4-2749_0011|orf6.5547|CA3314|IPF8812|PRP38|CaO19.2303|CaO19.9839	ORF|Verified	Ca21chr1_C_albicans_SC5314	2448714	2449415	W	CAL0000644		Protein lacking an ortholog in S. cerevisiae; transposon mutation affects filamentous growth; fluconazole-downregulated
FGR17	0	0	1	0	0	0	0	0	0	0	1	orf19.5729	FGR17	YNA2|CaO19.5729|orf19.13151|IPF21450.1|IPF13158.2|Contig4-3044_0013|orf6.4908|CA2844|CaO19.13151|IPF13158	ORF|Verified	Ca21chr6_C_albicans_SC5314	767847	769811	W	CAL0001407		Putative DNA-binding transcription factor; has zinc cluster DNA-binding motif; lacks an ortholog in S. cerevisiae; transposon mutation affects filamentous growth; Hap43p-repressed gene
FGR2	0	0	0	0	0	0	0	0	1	0	1	orf19.7071	FGR2	IPF498.1|Contig4-3106_0064|orf6.8482|CA5626|CaJ7.0062|PHO84|IPF498|CaO19.7071|CaO19_7071|CaJ7_0062	ORF|Verified	Ca21chr7_C_albicans_SC5314	79446	80990	W	CAL0002137		Protein similar to phosphate transporters; transposon mutation affects filamentous growth; expression is regulated upon white-opaque switching
FGR22	0	0	0	0	0	0	0	0	0	1	1	orf19.1586	FGR22	orf19.9159|IPF25798.1|IPF13130.2|Contig4-3005_0005|orf6.5334|CA3159|PLC3|PLC22|CaO19.9159|CaO19.1586|PLC2	ORF|Verified	Ca21chr2_C_albicans_SC5314	526490	525603	C	CAL0005644		Putative phosphatidylinositol-specific phospholipase C (PI-PLC); predicted type 2 membrane protein; no S. cerevisiae ortholog; role in, and regulated by, filamentation, Hap43p; almost identical to orf19.5797
FGR23	1	1	1	1	1	0	1	1	1	0	8	orf19.1616	FGR23	orf19.9183|PGA40|IPF12262.3|IPF12624.3|Contig4-2400_0003|orf6.1089|orf6.555|CA0267|orf6.1030|IPF12262|IPF12262.2|CaO19.1616	ORF|Verified	Ca21chr3_C_albicans_SC5314	499572	502916	W	CAL0006341		Protein of unknown function; repressed by a1/alpha2 in white-phase cells, a-specific, alpha factor-induced; Hap43-repressed; flow model biofilm induced; Tn mutation affects filamentous growth;
FGR24	0	0	1	0	0	0	0	0	0	0	1	orf19.7275	FGR24	IPF14003.1|Contig4-2250_0008|Contig4-2250_0010|orf6.8175|CA5385|orf6.8177|Zorro2b.3f	ORF|Verified|transposable element gene	Ca21chr1_C_albicans_SC5314	3185304	3184588	C	CAL0003963		Protein encoded in retrotransposon Zorro2 with similarity to retroviral endonuclease-reverse transcriptase proteins; lacks an ortholog in S. cerevisiae; transposon mutation affects filamentous growth
FGR27	0	0	0	0	0	1	0	0	0	0	1	orf19.6680	FGR27	IPF2319.1|Contig4-2760_0008|orf6.6789|CA4282|IPF2319|CaO19.6680	ORF|Verified	Ca21chr5_C_albicans_SC5314	816610	818973	W	CAL0004128		Zn(II)2Cys6 transcription factor; transposon mutation affects filamentous growth; required for yeast cell adherence to silicone substrate; Spider biofilm induced
FGR28	0	1	1	1	1	1	1	0	1	0	7	orf19.1596	FGR28	CaO19.1596|LPF17|orf19.9164|IPF17205.1|IPF15031.1|Contig4-1965_0001|Contig4-1965_0002|orf6.1082|orf6.426|CA0296|IFA11|CA0075|IFA24.3	ORF|Verified	Ca21chr4_C_albicans_SC5314	832750	834546	W	CAL0005683		Protein lacking an ortholog in S. cerevisiae; transposon mutation affects filamentous growth; possibly an essential gene, disruptants not obtained by UAU1 method
FGR32	0	0	0	0	1	0	1	0	0	0	2	orf19.593	FGR32	orf19.8225|IPF26688.1|IPF11873.2|Contig4-2431_0002|orf6.5687|CA3425|CaO19.593|SWA2|CaO19.8225|IPF11873	ORF|Verified	Ca21chrR_C_albicans_SC5314	1755545	1753224	C	CAL0000368		Protein similar to S. cerevisiae Swa2p; induced upon adherence to polystyrene; transposon mutation affects filamentous growth; Hap43p-repressed gene
FGR38	0	0	1	0	0	0	0	0	1	0	2	orf19.4549	FGR38	orf19.12024|IPF9076.2|IPF14747.3|Contig4-2122_0008|Contig4-2845_0004|Contig4-2891_0011|orf6.6695|orf6.95|CA4205|IFA10|CaO19.4549|LPF31	ORF|Verified	Ca21chr1_C_albicans_SC5314	364189	366324	W	CAL0002769		Protein lacking an ortholog in S. cerevisiae; member of a family of related proteins; transposon mutation affects filamentous growth; macrophage-induced gene; Hap43p-repressed gene
FGR39	0	0	1	0	0	0	0	0	0	1	2	orf19.679	FGR39	orf19.8296|IPF26643.1|IPF7704.2|Contig4-2776_0010|orf6.6572|CA4114|CaO19.679|CaO19.8296|IPF7704	ORF|Verified	Ca21chr1_C_albicans_SC5314	2469859	2470422	W	CAL0001107		Protein lacking an ortholog in S. cerevisiae; transposon mutation affects filamentous growth
FGR41	0	0	0	0	0	0	1	0	0	0	1	orf19.4910	FGR41	orf19.12376|IPF22465.1|IPF9616.1|Contig4-2508_0005|orf6.3757|CA2024|PGA35|CaO19.4910|CaO19.12376|IPF9616	ORF|Verified	Ca21chr1_C_albicans_SC5314	2302038	2301286	C	CAL0006224		Putative GPI-anchored adhesin-like protein; transposon mutation affects filamentous growth; Spider biofilm repressed
FGR42	1	0	0	1	0	0	0	0	1	0	3	orf19.3209	FGR42	IPF24103.1|IPF28845.1|Contig4-2463_0016|orf6.1699|CaO19.3209	ORF|Verified	Ca21chr5_C_albicans_SC5314	889682	889368	C	CAL0003201		Protein lacking an ortholog in S. cerevisiae; transposon mutation affects filamentous growth
FGR43	0	0	1	0	0	0	1	0	0	0	2	orf19.4786	FGR43	orf19.12250|IPF22408.1|IPF12093.1|Contig4-2482_0003|orf6.4896|CA2834|CaO19.12250|IPF12093|CaO19.4786	ORF|Verified	Ca21chr1_C_albicans_SC5314	2036879	2038543	W	CAL0004591		Protein lacking an S. cerevisiae ortholog; transposon mutation affects filamentous growth; induced by by Mnl1 under weak acid stress
FGR44	1	0	1	0	0	1	1	0	0	1	5	orf19.5967	FGR44	orf19.13388|IPF21226.1|IPF44.1|Contig4-3042_0010|orf6.9070|CA6090|CaO19.5967|IPF44|CaO19.13388	ORF|Verified	Ca21chr3_C_albicans_SC5314	1073190	1074422	W	CAL0003407		Protein lacking an ortholog in S. cerevisiae; transposon mutation affects filamentous growth
FGR46	0	0	0	0	0	1	0	0	0	0	1	orf19.7557	FGR46	IPF27261.1|Contig4-3105_0015|orf6.8905|CaO19.7557	ORF|Verified	Ca21chrR_C_albicans_SC5314	2100712	2100350	C	CAL0000097		Protein lacking an ortholog in S. cerevisiae; transposon mutation affects filamentous growth
FGR47	0	1	1	0	0	0	0	0	1	1	4	orf19.3429	FGR47	orf19.10933|IPF23804.1|IPF7389.2|Contig4-1688_0001|orf6.6096|CA3749|IPF7389|CaO19.3429|CaO19.10933	ORF|Verified	Ca21chr6_C_albicans_SC5314	324463	321539	C	CAL0004937		Protein lacking an ortholog in S. cerevisiae; transposon mutation affects filamentous growth
FGR51	0	1	0	0	1	1	1	0	0	0	4	orf19.156	FGR51	orf19.7795|IPF27149.1|IPF15128.2|orf6.938|CA0232|orf19.7796|orf19.157|orf19.7825|orf19.195|orf6.196|orf6.937|CA0335|CA6168|Contig4-1770_0004|IPF15129.1|IPF16389.1|IPF19828.2|IPF27152.1|orf6.1144|LPF3|CaO19.7795|CaO19.156|IFA1	ORF|Verified	Ca21chr2_C_albicans_SC5314	990196	988715	C	CAL0003154		Protein lacking an ortholog in S. cerevisiae; transposon mutation affects filamentous growth; Hap43p-repressed gene
FGR6-1	0	0	1	0	1	0	0	1	1	1	5	orf19.5191	FGR6-1	orf19.12658|IPF22053.1|IPF20089.1|Contig4-1717_0001|orf6.3502|CA1833|CaJ7.0311|CaO19.12658|CaO19.5191|IFV3	ORF|Verified	Ca21chr7_C_albicans_SC5314	585462	587000	W	CAL0002724		Protein lacking an ortholog in S. cerevisiae; member of a family encoded by FGR6-related genes in the RB2 repeat sequence; transposon mutation affects filamentous growth
FGR6-10	0	1	1	0	1	1	0	1	0	0	5	orf19.1234	FGR6-10	orf19.8819|IPF26070.1|IPF10582.1|Contig4-1717_0002|Contig4-2111_0005|orf6.5083|CA2978|CaO19.8819|CaO19.1234|IFV2	ORF|Verified	Ca21chr4_C_albicans_SC5314	1204774	1206312	W	CAL0002878		Protein lacking an ortholog in S. cerevisiae; member of a family encoded by FGR6-related genes in the RB2 repeat sequence; transposon mutation affects filamentous growth
FGR6-4	0	0	0	0	0	1	0	0	0	0	1	orf19.3490	FGR6-4	IPF12875.1|Contig4-2681_0014|CA6237|IFV10|CaO19.3490	ORF|Verified	Ca21chr2_C_albicans_SC5314	2151608	2153146	W	CAL0005112		Protein lacking an ortholog in S. cerevisiae; member of a family encoded by FGR6-related genes in the RB2 repeat sequence; transposon mutation affects filamentous growth
FHL1	0	0	0	0	1	0	1	0	0	0	2	orf19.2236	FHL1	orf19.9778|orf6.1892|IPF9040.3|IPF29164.1|Contig4-2838_0010|orf6.2396|CA0765|IPF9040|IPF9040.3eoc|IPF9040.2|CaO19.2236	ORF|Verified	Ca21chr2_C_albicans_SC5314	1401601	1398143	C	CAL0006246		Fork-head transcription factor; forms a heterodimer with Ifh1 that is tethered to promoters by Tbf1; positively regulates rRNA and ribosomal protein gene transcription
FIG1	0	0	1	0	0	0	0	0	0	0	1	orf19.138	FIG1	orf19.7782|orf6.3476|IPF27175.1|IPF18606.1|CA1815|CaO19.138|CaO19.7782|IPF18606	ORF|Verified	Ca21chr6_C_albicans_SC5314	253239	254036	W	CAL0003084		S. cerevisiae Fig1 ortholog; an integral membrane protein required for mating; role in thigmotropism; transcript is opaque-specific and a-specific; activated by Cph1 or alpha pheromone
FKH2	0	1	0	0	0	0	1	0	0	0	2	orf19.5389	FKH2	orf19.12844|orf6.8625|IPF21713.1|IPF1059.2|Contig4-3071_0032|CA5753|CaO19.5389|CaO19.12844|CA5754|IPF1060|orf6.8626|IPF1060.2|FKH1	ORF|Verified	Ca21chr3_C_albicans_SC5314	115299	113160	C	CAL0004415		Forkhead transcription factor; morphogenesis regulator; required for wild-type hyphal transcription, cell separation, and for virulence in cell culture; mutant lacks true hyphae, is constitutively pseudohyphal; upregulated in RHE model
FLC1	0	1	0	0	0	0	1	0	0	0	2	orf19.2501	FLC1	orf19.10037|IPF17613.3|IPF4012.2|Contig4-2453_0003|orf6.2324|orf6.6182|CA1039|BOP1|CFP2|CaO19.2501|IPF4012	ORF|Verified	Ca21chr3_C_albicans_SC5314	198711	201137	W	CAL0002353		Protein involved in heme uptake; putative FAD transporter, similar to S. cerevisiae Flc1; regulated by iron; macrophage-induced; mutant defective in filamentous growth; Spider biofilm induced
FLC2	0	0	0	0	0	0	1	0	0	0	1	orf19.1813	FLC2	orf19.9376|IPF25512.1|IPF19026.1|Contig4-3058_0030|orf6.1174|orf6.540|CA0349|orf6.539|orf19.784|orf19.785|CaO19.9376|CFP1|IPF19026|CaO19.1813	ORF|Uncharacterized	Ca21chrR_C_albicans_SC5314	1547993	1550428	W	CAL0001600		Protein involved in heme uptake; putative FAD transporter, similar to S. cerevisiae Flc2p
FLC3	0	0	0	0	0	0	1	0	0	0	1	orf19.2198	FLC3	orf19.9744|IPF25103.1|IPF5505.2|Contig4-3058_0030|orf6.4343|CA2438|IPF5505|CaO19.2198|CFP3|CaO19.9744	ORF|Uncharacterized	Ca21chr2_C_albicans_SC5314	1595730	1597886	W	CAL0005484		Protein involved in heme uptake; putative FAD transporter, similar to S. cerevisiae Flc3p
FLO8	0	0	1	0	0	0	0	0	0	0	1	orf19.1093	FLO8	orf19.8695|IPF26221.1|IPF10214.2|orf6.3004|CA1476|CaO19.1093|IPF10214	ORF|Verified	Ca21chr6_C_albicans_SC5314	962185	959807	C	CAL0001280		Transcription factor; required for hyphal formation and CO2 induced white-opaque switching; regulates hyphal gene expression; required for virulence in mouse systemic infection; binds Efg1p; binds Mss11p via LisH motif; has LUFS domain
FLO9	0	1	0	0	0	0	1	0	0	0	2	orf19.5404.1	FLO9	orf19.12859|IPF21711.1|IPF1089.1|Contig4-3071_0011|orf6.8640|CA5763|IFF10|CaO19.12859|CaO19.5404|IFF10.5f|IFF10.5|orf19.5404|orf19.12856|IPF21702.1|IPF1084.2|IPF1084.3|Contig4-3071_0012|orf6.8637|CA5762|CaO19.12856|CaO19.5401|IFF10.3f|orf19.5401	ORF|Verified	Ca21chr3_C_albicans_SC5314	88912	92646	W	CAL0000142932		Putative adhesin-like cell wall mannoprotein; repressed during the mating process; mutation confers hypersensitivity to toxic ergosterol analog; decreased transcription is observed upon fluphenazine treatment
FMO2	0	1	1	1	0	0	1	0	1	1	6	orf19.857	FMO2	orf19.8477|IPF18598.2|IPF18599.1|Contig4-2942_0002|orf6.1227|CA6181|orf6.3555|orf19.859|CA1867|IFK3.3f|CA0374|IFK3|IPF7651.2	ORF|Uncharacterized	Ca21chr2_C_albicans_SC5314	763501	765159	W	CAL0002782		Protein with a monooxygenase domain; Spider biofilm induced
FMP27	0	0	1	0	0	0	0	0	0	0	1	orf19.3422	FMP27	orf19.10926|IPF23847.1|IPF8884.2|Contig4-2903_0002|orf6.6103|CA3756|CaO19.10926|IPF8884|CaO19.3422	ORF|Uncharacterized	Ca21chr6_C_albicans_SC5314	348064	340358	C	CAL0004921		Putative mitochondrial protein; mRNA binds She3
FMT1	0	0	0	0	0	1	0	0	0	0	1	orf19.4418	FMT1	orf19.11896|IPF22855.1|IPF6482.2|Contig4-2875_0006|orf6.4221|CA2352|CaO19.4418|CaO19.11896	ORF|Uncharacterized	Ca21chr4_C_albicans_SC5314	1352431	1351352	C	CAL0001758		Putative methionyl-tRNA transformylase; induced upon adherence to polystyrene
FOL1	1	0	0	1	1	0	0	0	1	0	4	orf19.579	FOL1	orf19.8210|IPF6397.3|IPF7349.2|Contig4-2857_0009|orf6.1108|orf6.466|orf6.4729|CA0088|CaO19.579|IPF7349	ORF|Uncharacterized	Ca21chr5_C_albicans_SC5314	184282	181916	C	CAL0000317		Putative dihydroneopterin aldolase (dihydro-6-hydroxymethylpterin pyrophosphokinase); fungal-specific (no human or murine homolog)
FOX3	0	0	0	0	0	0	1	0	0	0	1	orf19.1704	FOX3	orf19.9271|IPF17552.3|IPF16087.1|Contig4-2869_0003|orf6.3123|CA1561|POT1-1|CaO19.1704|POT12|CA1505|POT1|IPF17552.2|POT2|CaO19.9271	ORF|Uncharacterized	Ca21chr3_C_albicans_SC5314	312778	311546	C	CAL0000760		Putative peroxisomal 3-oxoacyl CoA thiolase; transcript regulated by white-opaque switch; Spider biofilm induced
FPG1	0	0	1	0	0	0	0	0	0	0	1	orf19.3402	FPG1	orf19.10905|IPF23838.1|IPF12950.2|Contig4-2230_0006|Contig4-2399_0005|orf6.4329|CA2430|FDG1|CaO19.3402|IPF12950|CaO19.10905	ORF|Verified	Ca21chr6_C_albicans_SC5314	381748	380563	C	CAL0004863		Formamidopyrimidine DNA glycosylase, involved in repair of gamma-irradiated DNA; Hap43p-repressed gene
FRE30	0	0	0	0	0	0	1	0	0	1	2	orf19.6140	FRE30	orf19.13559|orf6.5674|CA3415|FRE30.53|FRE30.53f|IPF17765.2	ORF|Uncharacterized	Ca21chrR_C_albicans_SC5314	1586310	1587170	W	CAL0006027		Protein with similarity to ferric reductases; downregulated in response to amphotericin B, estradiol, or ciclopirox olamine, and upregulated by interaction with macrophage; un-merged from orf19.6139 in a revision of Assembly 21
FRE7	0	0	0	0	0	0	1	0	0	0	1	orf19.6139	FRE7	orf19.13558|IPF20984.1|IPF17763.2|orf6.5675|CA3416|FRE3|CFL1|CFL93|FRE30.3|FRE30.3f	ORF|Verified	Ca21chrR_C_albicans_SC5314	1587228	1588439	W	CAL0006013		Copper-regulated cupric reductase; repressed by ciclopirox olamine or 17-beta-estradiol; induced by alkaline conditions or interaction with macrophage; Spider biofilm induced
FRE9	0	0	0	0	0	0	1	0	0	0	1	orf19.3538	FRE9	orf19.11022|IPF23706.1|IPF6430.2|Contig4-2990_0013|orf6.4284|CA2397|CFL12|CFL98|CaO19.3538|CFL8|CaO19.11022	ORF|Uncharacterized	Ca21chr2_C_albicans_SC5314	1049271	1051520	W	CAL0005889		Ferric reductase; alkaline induced; ciclopirox olamine; Hap43-induced
FRP3	0	0	0	0	1	0	0	0	0	0	1	orf19.1224	FRP3	AFF1|CaO19.1224|orf19.8810|IPF13846.3|IPF16160.1|Contig4-2326_0009|orf6.1315|orf6.361|CA0415|ATO3	ORF|Verified	Ca21chr2_C_albicans_SC5314	1365218	1366075	W	CAL0002835		Putative ammonium transporter; upregulated in the presence of human neutrophils; fluconazole-downregulated; repressed by nitric oxide; Spider biofilm induced; rat catheter biofilm repressed
FRS1	0	0	0	0	0	0	1	0	0	0	1	orf19.2573	FRS1	orf19.10105|IPF24745.1|IPF2731.2|Contig4-3016_0002|orf6.4674|CA2682|CaO19.2573|CaO19.10105	ORF|Verified	Ca21chrR_C_albicans_SC5314	400470	398692	C	CAL0002521		Phenylalanyl-tRNA synthetase; possible role in early cell wall biosynthesis; downregulated by phagocytosis by macrophages; possibly essential gene, disruptants not obtained by UAU1 method; protein present in exponential and stationary phase
FRS2	0	0	1	0	0	0	0	0	1	0	2	orf19.2960	FRS2	orf19.10477|IPF24297.1|IPF4431.1|Contig4-2873_0010|orf6.6656|CA4173|CaO19.10477|CaO19.2960	ORF|Uncharacterized	Ca21chr1_C_albicans_SC5314	565743	567233	W	CAL0006075		Putative tRNA-Phe synthetase; downregulated upon phagocytosis by murine macrophage; protein present in exponential and stationary growth phase yeast cultures; Spider biofilm repressed
FTH2	0	0	0	1	1	1	1	0	0	0	4	orf19.3227	FTH2	orf19.10737|IPF24031.1|IPF170.2|Contig4-3001_0016|orf6.3026|CA1493|CaO19.10737|FTR3|CaO19.3227	ORF|Uncharacterized	Ca21chrR_C_albicans_SC5314	305011	303476	C	CAL0003260		Putative iron transporter; similar to S. cerevisiae Fth1p
FTR2	0	0	1	0	0	0	0	0	0	1	2	orf19.7231	FTR2	CaO19.7231|orf6.8131|IPF853.1|Contig4-3043_0021|CA5354	ORF|Verified	Ca21chr1_C_albicans_SC5314	3134269	3133121	C	CAL0003834	CAL0006528	High-affinity iron permease; probably interacts with ferrous oxidase; regulated by iron level, ciclopirox olamine, amphotericin B, caspofungin; complements S. cerevisiae ftr1 iron transport defect; Hap43-repressed; Spider biofilm induced
FUN12	0	0	1	0	0	0	0	0	0	0	1	orf19.5081	FUN12	CaO19.12547|CaO19.5081|orf19.12547|IPF22183.1|IPF8722.1|Contig4-2712_0006|orf6.6295|CA3894|YIF2	ORF|Verified	Ca21chr1_C_albicans_SC5314	1766850	1763797	C	CAL0001783		Functional homolog of S. cerevisiae Fun12 translation initiation factor eIF5B; genes encoding ribosomal subunits, translation factors, and tRNA synthetases are downregulated upon phagocytosis by murine macrophage
FUN31	1	0	1	1	0	1	0	0	0	1	5	orf19.7451	FUN31	IPF2894.1|Contig4-2597_0004|Contig4-3064_0016|orf6.8611|orf6.974|CA5742|PSK1|CaO19.7451|PSK2	ORF|Uncharacterized	Ca21chr3_C_albicans_SC5314	1511032	1515003	W	CAL0005577		Putative PAS kinase involved in cell wall damage response; similar to S. cerevisiae Psk1p, a putative serine/threonine protein kinase; induced by Mnl1 under weak acid stress; rat catheter and Spider biofilm induced
FUS1	0	0	1	0	0	0	1	0	0	1	3	orf19.1156	FUS1	orf19.8748|IPF26166.1|IPF7613.1|Contig4-2834_0008|orf6.3131|CA1567|CaO19.1156|CaO19.8748|IPF7613	ORF|Uncharacterized	Ca21chr1_C_albicans_SC5314	2552283	2551129	C	CAL0002050	CAL0006529	Membrane protein required for mating; ortholog of S. cerevisiae Fus1; transcript induced by Cph1 in cells homozygous for the MTLa locus; alpha factor induced
FZO1	0	0	0	0	0	1	0	0	0	0	1	orf19.1422	FZO1	orf19.8998|IPF25897.1|IPF11233.2|Contig4-2191_0006|orf6.6391|CA3963|CaO19.8998|CaO19.1422|IPF11233	ORF|Uncharacterized	Ca21chr4_C_albicans_SC5314	913422	910798	C	CAL0004518		Mitochondrial biogenesis protein; rat catheter and Spider biofilm induced
GAD1	0	0	1	0	0	0	1	0	0	1	3	orf19.1153	GAD1	orf19.8745|IPF11712.3|IPF7609.1|Contig4-2834_0001|orf6.2779|orf6.3128|CA1564|CaO19.1153	ORF|Uncharacterized	Ca21chr1_C_albicans_SC5314	2555881	2557587	W	CAL0002044		Putative glutamate decarboxylase; alkaline, macrophage-downregulated gene; amphotericin B induced; induced by Mnl1 under weak acid stress; stationary phase enriched protein; rat catheter biofilm repressed
GAL1	0	0	1	0	0	0	0	0	1	0	2	orf19.3670	GAL1	orf19.11154|IPF23594.1|IPF5296.2|Contig4-3059_0016|orf6.6481|CA4040|CaO19.11154|CaO19.3670	ORF|Verified	Ca21chr1_C_albicans_SC5314	450824	449277	C	CAL0000446	CAL0006530	Galactokinase; galactose, Mig1, Tup1, Hap43 regulated; fluconazole, ketoconazole-induced; stationary phase enriched protein; GlcNAc-induced protein; farnesol, hypoxia-repressed in biofilm; rat catheter and Spider biofilm induced
GAL10	0	0	1	0	0	0	0	0	1	0	2	orf19.3672	GAL10	orf19.11156|IPF23585.1|IPF5294.2|Contig4-3059_0020|orf6.6483|CA4041|CaO19.3672|CaO19.11156	ORF|Verified	Ca21chr1_C_albicans_SC5314	452186	454213	W	CAL0000448		UDP-glucose 4-epimerase; galactose utilization; mutant has cell wall defects and increased filamentation; GlcNAc-, fluconazole- and ketoconazole-induced; stationary phase enriched protein; rat catheter and flow model biofilm induced
GAL102	0	0	0	0	0	0	0	0	1	0	1	orf19.3674	GAL102	TGD99|CaO19.3674|orf19.11158|IPF23603.1|IPF5291.1|Contig4-3059_0023|orf6.6485|CA4043|CaO19.11158|IPF5291	ORF|Verified	Ca21chr1_C_albicans_SC5314	455845	454883	C	CAL0000450		UDP-glucose 4,6-dehydratase; role in mannosylation of cell wall proteins; mutation confers hypersensitivity to toxic ergosterol analog; overlaps orf19.3673; Spider biofilm induced
GAL7	1	0	1	0	0	0	1	0	0	0	3	orf19.3675	GAL7	orf19.11159|IPF23601.1|IPF9203.2|Contig4-2775_0014|orf6.6486|CA4044|CaO19.11159|CaO19.3675	ORF|Uncharacterized	Ca21chr1_C_albicans_SC5314	456773	457933	W	CAL0000451		Putative galactose-1-phoshphate uridyl transferase; downregulated by hypoxia, upregulated by ketoconazole; macrophage/pseudohyphal-repressed
GAP2	1	0	1	0	0	1	0	0	0	1	4	orf19.6993	GAP2	orf6.7739|IPF4523.2|Contig4-2640_0013|CA5039|GAP13|CaO19.6993	ORF|Verified	Ca21chr3_C_albicans_SC5314	1248654	1246888	C	CAL0000413		General amino acid permease; ketoconazole, flucytosine repressed; Ssy1-dependent histidine induction; regulated by Nrg1, Tup1; colony morphology-related gene regulation by Ssn6; Spider and flow model biofilm induced
GAP4	0	0	1	0	0	0	0	0	0	0	1	orf19.4456	GAP4	orf19.11936|IPF22804.1|IPF6541.2|Contig4-1998_0001|orf6.7269|CA4667|GAP5|CaO19.4456|GAP31|CaO19.11936	ORF|Verified	Ca21chr1_C_albicans_SC5314	1527013	1528836	W	CAL0001876		Putative amino acid permease; hyphal induced; regulated by Hap43, Gcn2 and Gcn4; colony morphology-related gene regulation by Ssnp; detected at plasma membrane of yeast and germ tube by mass spec; Spider biofilm induced
GAR1	0	0	1	0	0	0	1	0	0	1	3	orf19.1164	GAR1	orf19.8757|IPF13076.1|IPF7621.1|Contig4-2109_0005|Contig4-2394_0002|orf6.1613|orf6.3445|CA1789|CaO19.1164	ORF|Verified	Ca21chr1_C_albicans_SC5314	2538599	2539159	W	CAL0002072		Putative H/ACA snoRNP pseudouridylase complex protein; mutation confers hypersensitivity to tubercidin (7-deazaadenosine); macrophage/pseudohyphal-induced; Spider biofilm repressed
GAT1	0	0	0	1	0	1	0	0	0	0	2	orf19.1275	GAT1	CaO19.8862|orf19.8862|orf6.2898|GAT99|IPF26064.1|IPF12290.2|Contig4-2741_0008|CA1410|CaO19.1275	ORF|Verified	Ca21chr4_C_albicans_SC5314	1302003	1304069	W	CAL0003020		GATA-type transcription factor; regulator of nitrogen utilization; required for nitrogen catabolite repression and utilization of isoleucine, tyrosine and tryptophan N sources; required for virulence in a mouse systemic infection model
GCA1	0	1	1	1	0	0	1	0	1	1	6	orf19.4899	GCA1	orf19.12365|MP190|IPF22352.1|IPF8948.2|Contig4-2932_0006|Contig4-2955_0029|orf6.2026|orf6.4236|orf6.5799|orf6.649|CA0855|AMYG1|CaO19.4899	ORF|Verified	Ca21chr1_C_albicans_SC5314	2271539	2274379	W	CAL0005531		Extracellular/plasma membrane-associated glucoamylase; expressed in rat oral infection; regulated by carbohydrates, pH, galactose; promotes biofilm matrix formation; flow model biofilm induced; Bcr1 repressed in RPMI a/a biofilms
GCA2	1	0	1	1	0	0	1	1	1	1	7	orf19.999	GCA2	IPF16527.3|IPF16526.2|Contig4-2932_0004|orf6.5798|CA3518|GCA1|AMYG2.5f|AMYG2|orf6.5799|IPF6791.2	ORF|Verified	Ca21chr1_C_albicans_SC5314	2335782	2332942	C	CAL0003852		Predicted extracellular glucoamylase; induced by ketoconazole; possibly essential, disruptants not obtained by UAU1 method; promotes biofilm matrix formation; Spider biofilm induced; Bcr1-induced in RPMI a/a biofilms
GCD1	0	0	0	0	0	0	1	0	0	0	1	orf19.481	GCD1	orf19.8111|IPF26786.1|IPF7094.1|Contig4-2441_0012|orf6.7090|CA4523|CaO19.481|CaO19.8111	ORF|Uncharacterized	Ca21chrR_C_albicans_SC5314	902746	901304	C	CAL0005825	CAL0006531	Putative translation initiation factor; transcript regulated by Mig1; repressed upon phagocytosis by murine macrophage
GCD2	0	0	1	1	0	1	0	0	0	0	3	orf19.6776	GCD2	orf19.14068|IPF20358.1|IPF2813.1|Contig4-2943_0020|Contig4-2943_0021|orf6.8855|CA5929|CaO19.6776|CaO19.14068	ORF|Uncharacterized	Ca21chr3_C_albicans_SC5314	1661371	1662873	W	CAL0004955		Putative translation initiation factor; genes encoding ribosomal subunits, translation factors, and tRNA synthetases are downregulated upon phagocytosis by murine macrophage
GCD6	1	0	1	0	1	0	1	0	0	0	4	orf19.407	GCD6	orf19.8037|IPF26908.1|IPF10142.2|Contig4-2780_0002|orf6.2817|CA1354|CaO19.8037|CaO19.407	ORF|Uncharacterized	Ca21chr1_C_albicans_SC5314	1885055	1882857	C	CAL0005543		Ortholog of S. cerevisiae Gcd6; catalytic epsilon subunit of the translation initiation factor eIF2B; genes encoding translation factors are repressed by phagocytosis by murine macrophages
GCD7	0	0	0	0	0	0	1	0	0	0	1	orf19.825	GCD7	orf19.8445|IPF26437.1|IPF8759.2|Contig4-2913_0005|orf6.6716|CA4222|CaO19.8445|CaO19.825	ORF|Uncharacterized	Ca21chr2_C_albicans_SC5314	836207	837304	W	CAL0002680		Putative translation initiator; downregulated in the presence of human whole blood or polymorphonuclear (PMN) cells
GCF1	0	0	1	0	0	0	1	0	0	0	2	orf19.400	GCF1	orf19.8030|IPF26922.1|IPF8831.2|Contig4-3031_0004|orf6.6264|CA3869|CaO19.400|IPF8831|CaO19.8030	ORF|Verified	Ca21chr1_C_albicans_SC5314	1872201	1871464	C	CAL0005535		HMG box mitochondrial protein; binds to mt DNA and the HWP1 promoter; mutant phenotype and functional complementation of an S. cerevisiae abf2 mutation suggest role in mt genome replication, maintenance; flow and Spider biofilm repressed
GCN2	0	0	1	0	0	0	0	0	0	0	1	orf19.6913	GCN2	IPF2209.2|Contig4-2889_0013|orf6.7177|CA4595|CaJ7.0147|CaO19_6913|CaJ7_0147|CaO19.6913	ORF|Verified	Ca21chr7_C_albicans_SC5314	273403	268109	C	CAL0000160		Translation initiation factor 2-alpha (eIF2alpha) kinase; has nonessential role in amino acid starvation response, in contrast to S. cerevisiae homolog; similar to S. cerevisiae Gcn2p
GCN5	0	0	0	0	0	0	1	0	0	0	1	orf19.705	GCN5	CaO19.8324|orf19.8324|IPF26604.1|IPF7983.2|Contig4-2984_0012|orf6.3329|CA1705|CaO19.705	ORF|Verified	Ca21chrR_C_albicans_SC5314	1443358	1442009	C	CAL0001703		Putative histone acetyltransferase; mutation confers hypersensitivity to 5-fluorouracil (5-FU); possibly an essential gene, disruptants not obtained by UAU1 method
GCR3	0	0	1	0	0	0	0	0	0	0	1	orf19.387	GCR3	CaO19.8017|CaO19.387|orf19.8017|IPF26905.1|IPF7281.2|Contig4-3031_0024|orf6.6277|CA3881	ORF|Verified	Ca21chr1_C_albicans_SC5314	1851872	1854532	W	CAL0004925		Functional homolog of S. cerevisiae Gcr3, which acts in regulation of glycolytic genes; no intron predicted, in contrast to intron in S. cerevisiae GCR3 gene
GCS1	0	0	1	0	0	0	1	0	0	0	2	orf19.5059	GCS1	GSH1.53f|orf19.12526|orf6.1606|GSH1|IPF12218.2|IPF28150.1|orf6.3377|CA0583|CA6219|orf6.1607|orf19.12527|orf19.5060|CA0584|GSH1.3f|GSH1.exon2	ORF|Verified	Ca21chr1_C_albicans_SC5314	1717055	1714737	C	CAL0001690		Gamma-glutamylcysteine synthetase; glutathione synthesis, required for virulence;induced in low iron, H2O2, Cd, or presence of human neutrophils; possibly adherence-induced; Spider and F-12/CO2 biofilm induced
GCV1	0	0	1	0	0	0	0	0	0	0	1	orf19.5519	GCV1	orf19.12965|orf6.774|IPF16091.1|IPF4318.2|orf6.4461|orf6.744|CA2522	ORF|Uncharacterized	Ca21chr6_C_albicans_SC5314	519054	517870	C	CAL0006098		Putative T subunit of glycine decarboxylase; transcript negatively regulated by Sfu1; Spider biofilm repressed
GCV2	0	0	1	0	0	0	0	0	0	0	1	orf19.385	GCV2	orf19.8015|IPF19789.1|IPF6369.3|orf6.246|orf6.6279|CA3883|CaO19.385	ORF|Uncharacterized	Ca21chr1_C_albicans_SC5314	1849496	1846497	C	CAL0004920		Glycine decarboxylase P subunit; protein of glycine catabolism; repressed by Efg1; Hog1-induced; induced by Rim101 at acid pH; transcript induced in elevated CO2; stationary phase enriched protein
GCV3	0	0	1	0	0	0	0	0	0	0	1	orf19.5006	GCV3	CaO19.12473|CaO19.5006|orf19.12473|IPF22289.1|IPF1809.1|Contig4-3061_0015|orf6.8003|CA5258	ORF|Uncharacterized	Ca21chr1_C_albicans_SC5314	3009024	3008491	C	CAL0001570		Glycine decarboxylase, subunit H; protein level decrease in stationary phase cultures
GCY1	1	0	1	0	0	1	0	0	0	0	3	orf19.6757	GCY1	orf19.14049|IPF20388.1|IPF3485.1|Contig4-2141_0004|Contig4-2255_0006|orf6.8874|CA5940|CaO19.14049|IPF3485|CaO19.6757	ORF|Verified	Ca21chr3_C_albicans_SC5314	1689011	1689898	W	CAL0004896		Aldo/keto reductase; mutation confers hypersensitivity to toxic ergosterol analog; farnesol-repressed; stationary phase enriched protein; flow model biofilm induced; Spider biofilm repressed
GDA1	0	1	0	0	0	0	0	0	0	0	1	orf19.7394	GDA1	IPF3313.1|Contig4-3036_0003|orf6.8554|CA5693|CaO19.7394	ORF|Verified	Ca21chr3_C_albicans_SC5314	1395621	1393822	C	CAL0004837		Golgi membrane GDPase, required for wild-type O-mannosylation, not N-glycosylation; required for wild-type hyphal induction, cell wall, and cell surface charge; not required for HeLa cell adherence; functional homolog of S. cerevisiae Gda1p
GDB1	0	0	0	0	0	1	0	0	0	0	1	orf19.744	GDB1	orf19.8363|IPF26560.1|IPF9743.2|orf6.4133|CA2291|IPF9740|CaO19.744|CaO19.8363	ORF|Uncharacterized	Ca21chr4_C_albicans_SC5314	1113201	1108618	C	CAL0001834		Putative glycogen debranching enzyme; expression is regulated upon white-opaque switch; regulated by Nrg1, Tup1; rat catheter biofilm repressed
GDH2	0	0	0	0	0	0	1	0	0	0	1	orf19.2192	GDH2	CaO19.2192|orf19.9738|IPF19745.1|IPF29185.1|Contig4-2073_0005|Contig4-2073_0006|Contig4-2075_0005|orf6.3428|CA1775	ORF|Uncharacterized	Ca21chr2_C_albicans_SC5314	1608435	1611605	W	CAL0005475	CAL0006533	Putative NAD-specific glutamate dehydrogenase; fungal-specific; transcript regulated by Nrg1, Mig1, Tup1, and Gcn4; stationary phase enriched protein; flow model biofilm induced; Spider biofilm induced
GDH3	0	0	0	0	0	1	0	0	0	0	1	orf19.4716	GDH3	IPF8236.1|Contig4-2812_0004|orf6.3152|CA1579|CaO19.4716|GDH1	ORF|Uncharacterized	Ca21chr4_C_albicans_SC5314	1362564	1363934	W	CAL0004374	CAL0006534	NADP-glutamate dehydrogenase; Nrg1, Plc1 regulated; hypha, hypoxia, Efg1-repressed; Rim101-induced at pH 8; GlcNAc, ciclopirox, ketoconazole induced; exp and stationary phase protein; Spider biofilm repressed; rat catheter biofilm induced
GDS1	1	0	0	1	0	0	0	0	1	1	4	orf19.1963	GDS1	orf19.9519|IPF25364.1|IPF6301.2|Contig4-2813_0004|orf6.5041|CA2948|CaO19.9519|CaO19.1963	ORF|Uncharacterized	Ca21chr5_C_albicans_SC5314	231072	229549	C	CAL0002635		Putative mitochondrial protein; Hap43-repressed gene; Spider biofilm induced
GEA2	0	0	0	0	0	0	1	0	0	0	1	orf19.1712	GEA2	orf19.9279|IPF25656.1|IPF25714.1|IPF14074.1|IPF14077.1|Contig4-2180_0007|orf6.3114|orf6.3115|CA1555|orf19.9280|orf19.1713|CA1554|GEA2.5f	ORF|Uncharacterized	Ca21chr3_C_albicans_SC5314	300271	296888	C	CAL0000776		Putative ARF GTP/GDP exchange factor; induced in low iron; flow model biofilm repressed
GEF2	0	0	1	0	0	0	1	0	0	0	2	orf19.3734	GEF2	orf19.11219|IPF9175.2|IPF4715.3|Contig4-3070_0020|orf6.1098|orf6.5464|CA3249|GEF12|CaO19.3734|GEF2.3f	ORF|Verified	Ca21chrR_C_albicans_SC5314	522632	520053	C	CAL0001170		Member of the voltage chloride channel family; Hap43p-repressed gene
GIM5	1	0	1	0	0	0	0	0	0	0	2	orf19.2471	GIM5	orf19.10008|IPF24870.1|IPF13630.1|Contig4-2954_0011|orf6.4964|CA2888|CaO19.2471|CaO19.10008	ORF|Uncharacterized	Ca21chr1_C_albicans_SC5314	1211899	1212375	W	CAL0001602		Putative heterohexameric cochaperone prefoldin complex subunit; macrophage/pseudohyphal-repressed gene and macrophage-induced protein
GIN1	0	0	1	1	0	0	1	0	0	1	4	orf19.658	GIN1	orf19.8274|IPF4004|IPF16455.3|IPF4004.2|Contig4-2788_0014|orf6.2188|orf6.6551|CA4094|MRC1|CaO19.658	ORF|Verified	Ca21chr1_C_albicans_SC5314	2511975	2508271	C	CAL0001036		Protein involved in regulation of DNA-damage-induced filamentous growth; putative component of DNA replication checkpoint; ortholog of S. cerevisiae Mrc1p, an S-phase checkpoint protein; Hap43p-induced gene
GIN4	0	0	1	0	0	0	1	0	0	0	2	orf19.663	GIN4	orf19.8280|IPF26652.1|IPF3994.2|Contig4-2788_0002|orf6.6556|CA4097|CaO19.663|CaO19.8280	ORF|Verified	Ca21chr1_C_albicans_SC5314	2501997	2497948	C	CAL0001054		Autophosphorylated kinase; role in pseudohyphal-hyphal switch and cytokinesis; phosphorylates Cdc11p on S395; necessary for septin ring within germ tube but not for septin band at mother cell junction; physically associates with septins
GIT2	1	0	0	1	1	0	0	0	1	0	4	orf19.1978	GIT2	orf19.9534|IPF18978.2|IPF8692.2|orf6.2482|CA1138|CaO19.1978|IFN3	ORF|Uncharacterized	Ca21chr5_C_albicans_SC5314	207953	206349	C	CAL0002675		Putative glycerophosphoinositol permease; fungal-specific; repressed by alpha pheromone in SpiderM medium; Hap43-repressed; Spider biofilm induced
GIT4	1	0	0	1	1	0	0	0	1	0	4	orf19.1980	GIT4	CaO19.9536|orf19.9536|IPF25367.1|IPF8698.2|Contig4-2554_0005|orf6.2480|CA1136|IFN2|CaO19.1980	ORF|Verified	Ca21chr5_C_albicans_SC5314	201150	199552	C	CAL0002702		Glycerophosphocholine transporter; fungal-specific (no human or murine homolog); possibly an essential gene, disruptants not obtained by UAU1 method; Hap43p-repressed gene
GLC3	0	0	1	0	0	0	0	0	0	0	1	orf19.5622	GLC3	orf19.13067|IPF16449.2|IPF13786.3|Contig4-2165_0001|orf6.204|orf6.4781|CA2758|GLC3.3f	ORF|Uncharacterized	Ca21chr6_C_albicans_SC5314	702416	700362	C	CAL0000583		Putative 1,4-glucan branching enzyme; fluconazole-induced; colony morphology-related gene regulation by Ssn6; stationary phase enriched protein
GLC7	0	0	0	0	0	0	1	0	0	0	1	orf19.6285	GLC7	CaO19.6285|CaO19.13664|orf19.13664|orf6.5435|IPF20854.1|IPF18366.1|CA3224	ORF|Alternatively spliced|Verified	Ca21chrR_C_albicans_SC5314	1660910	1661902	W	CAL0000595		Putative catalytic subunit of type 1 serine/threonine protein phosphatase; regulated by Shp1; induced in high iron; alternatively spliced intron in 5' UTR
GLK1	0	0	0	0	1	1	0	0	0	0	2	orf19.734	GLK1	orf19.8353|IPF26579.1|IPF16544.2|Contig4-2506_0004|orf6.6009|orf6.1703|orf19.7686|orf19.13|CA0263|Contig4-1499_0002|IPF11564.1|IPF27232.1|CaO19.734|CaO19.8353	ORF|Uncharacterized	Ca21chrR_C_albicans_SC5314	1559103	1560521	W	CAL0001803		Putative glucokinase; transcript regulated upon yeast-hyphal switch; Efg1 regulated; fluconazole-induced; induced in core stress response; colony morphology-related gene regulation by Ssn6; GlcNAc-induced protein
GLN3	0	0	0	0	0	1	0	0	0	0	1	orf19.3912	GLN3	orf19.11393|IPF10021.2|IPF28549.1|Contig4-2730_0003|orf6.5136|CA3017|CaO19.3912|CaO19.11393|IPF10021	ORF|Verified	Ca21chr5_C_albicans_SC5314	949897	947849	C	CAL0002857		GATA transcription factor, involved in regulation of nitrogen starvation-induced filamentous growth; regulates transcription of Mep2 ammonium permease; regulated by Gcn2 and Gcn4; mRNA binds She3; Spider biofilm induced
GLO3	0	1	0	0	0	0	1	0	1	0	3	orf19.5445	GLO3	CaO19.5445|orf19.12900|IPF21730.1|IPF4185.1|Contig4-3013_0028|orf6.8681|CA5796|CaO19.12900	ORF|Uncharacterized	Ca21chr3_C_albicans_SC5314	31575	30220	C	CAL0005263		Putative ARF GTPase activator; role in COPI coating of Golgi vesicle, ER to Golgi vesicle-mediated transport, retrograde Golgi to ER vesicle-mediated transport; Spider biofilm repressed
GLR1	0	0	0	1	0	0	0	0	1	0	2	orf19.4147	GLR1	orf19.11623|IPF14902.2|IPF28513.1|Contig4-2850_0001|orf6.234|orf6.5232|CA3086|CaO19.4147	ORF|Verified	Ca21chr5_C_albicans_SC5314	340319	338769	C	CAL0005719	CAL0006535	Glutathione reductase; upregulated by human neutrophils; oxidative stress-induced regulation via Cap1p; overexpression correlates with multidrug resistance in a cap1 mutant, farnesol induced; stationary phase enriched protein
GLT1	0	0	1	0	0	0	0	0	0	0	1	orf19.6257	GLT1	orf19.13636|IPF20929.1|IPF19715.2|orf6.2272|orf6.655|CA1010|CaO19.6257|GLT1.3eoc|IPF19715.1	ORF|Uncharacterized	Ca21chr1_C_albicans_SC5314	1398250	1404630	W	CAL0000516		Putative glutamate synthase; regulated by Sef1, Sfu1, and Hap43; rat catheter biofilm repressed
GLY1	0	0	0	0	0	0	1	0	0	0	1	orf19.986	GLY1	orf19.8601|IPF9931.1|IPF6766.1|Contig4-2262_0004|Contig4-2694_0002|orf6.1595|orf6.5812|CA3528|GLY1-1|GLY1-2|CaO19.986|GLY11	ORF|Verified	Ca21chr1_C_albicans_SC5314	2315247	2316368	W	CAL0003813		L-threonine aldolase; complements glycine auxotrophy of S. cerevisiae shm1 shm2 gly1-1 triple mutant; macrophage/pseudohyphal-induced; the GLY1 locus has an RFLP and is triploid in strain SGY269; flow model biofilm induced
GNA1	0	0	0	0	1	0	1	0	0	0	2	orf19.837	GNA1	orf19.8457|IPF26470.1|IPF3395.2|Contig4-2676_0011|orf6.3848|CA2089|CaO19.837|CaO19.8457	ORF|Verified	Ca21chr2_C_albicans_SC5314	811096	811545	W	CAL0002717	CAL0006536	Glucosamine-6-phosphate acetyltransferase; enzyme of UDP-GlcNAc biosynthesis; required for viability in absence of GlcNAc supplementation; required for persistent infection and wild-type virulence in mouse systemic infection
GPI1	1	0	1	1	0	1	0	0	0	1	5	orf19.6977	GPI1	IPF3009.2|orf6.7723|CA5024|CaO19.6977|IPF3009	ORF|Uncharacterized	Ca21chr3_C_albicans_SC5314	1199304	1197358	C	CAL0000374		Putative protein of GPI synthesis; expression is reduced in a fluconazole-resistant isolate
GPI13	0	0	0	1	1	1	1	0	1	0	5	orf19.832	GPI13	orf19.8452|IPF26461.1|IPF16059.3|IPF3385.1|IPF3384.1|Contig4-2493_0001|Contig4-2493_0002|orf6.3843|orf6.3844|orf6.6723|CA2083|orf19.8453|orf19.833|CA2084|IPF3384.5f	ORF|Uncharacterized	Ca21chr2_C_albicans_SC5314	822416	819369	C	CAL0002712	CAL0006541	Major facilitator superfamily protein; has phosphodiesterase/nucleotide pyrophosphatase domain; similar to S. cerevisiae Gpi13p, which acts in GPI anchor biosynthesis; Hap43p-induced gene
GPI19	0	0	0	0	0	0	1	0	0	0	1	orf19.3557	GPI19	orf19.11041|IPF3180.2|IPF19128.2|Contig4-1675_0002|orf6.1605|orf6.835|CA0582|CaO19.3557|IPF3180	ORF|Verified	Ca21chr2_C_albicans_SC5314	1090805	1089909	C	CAL0005931		Subunit of GPI-GlcNAc transferase; role in synthesis of N-acetylglucosaminyl phosphatidylinositol (GlcNAc-PI), the first intermediate in GPI anchor synthesis; complements S. cerevisiae gpi19 mutant; flow model biofilm induced
GPI7	0	0	1	1	0	0	0	0	1	0	3	orf19.4064	GPI7	orf19.11547|IPF23187.1|IPF17402.2|Contig4-2941_0010|orf6.3021|CA1488|orf6.4546|orf19.7721|orf19.60|CA2591|IPF18448.1|IPF27205.1|IPF17402.5eoc|IPF17402	ORF|Verified	Ca21chr1_C_albicans_SC5314	1061940	1059283	C	CAL0004876	CAL0006542	Protein involved in attachment of GPI-linked proteins to cell wall; member of major facilitator superfamily; phosphodiesterase/nucleotide pyrophosphatase domain; similar to S. cerevisiae Gpi7p
GPI8	0	0	1	1	0	0	0	0	0	0	2	orf19.2799	GPI8	orf19.10317|IPF24553.1|IPF11799.2|Contig4-2693_0008|orf6.3728|CA2007|CaO19.10317|CaO19.2799	ORF|Uncharacterized	Ca21chr1_C_albicans_SC5314	1616916	1615765	C	CAL0004308		Protein similar to S. cerevisiae Gpi8p, which is a subunit of the GPI transamidase complex that adds GPI anchors to proteins; likely to be essential for growth, based on an insertional mutagenesis strategy
GPR1	0	0	0	1	0	1	1	0	1	0	4	orf19.1944	GPR1	orf19.9499|IPF11281.2|IPF29241.1|Contig4-2985_0021|Contig4-2985_0023|orf6.5595|CA3354|CaO19.9499|CA3354 gi:30513635|IPF11281|CaO19.1944	ORF|Verified	Ca21chr5_C_albicans_SC5314	280836	283307	W	CAL0002585		Plasma membrane G-protein-coupled receptor of the cAMP-PKA pathway; required for WT hyphal growth; reports differ on role in cAMP-mediated glucose signaling; Gpr1 C terminus binds Gpa2; regulates HWP1 and ECE1; flow model biofilm induced
GPT1	0	0	1	0	0	0	0	0	1	0	2	orf19.4063	GPT1	orf19.11546|IPF19374.1|IPF10519.2|Contig4-2526_0008|orf6.248|orf6.249|orf6.3020|CA1487|CaO19.4063	ORF|Verified	Ca21chr1_C_albicans_SC5314	1064065	1065792	W	CAL0004875		GABA/polyamine transporter; 9 to 11 membrane spanning segments; complements GABA uptake defect of an S. cerevisiae uga4 put4 gap1 triple mutant; complements growth of an S. cerevisiae spe1 mutant under polyamine limitation
GRE2	0	0	0	0	1	0	1	0	0	0	2	orf19.3150	GRE2	orf19.10660|Contig4-2831_0003|IPF15555.2|IPF28876.1|orf6.1740|CA0671|GRP4|CaO19.3150|GRE23|CaO19.10660	ORF|Verified	Ca21chr2_C_albicans_SC5314	1376462	1377499	W	CAL0002333	CAL0006545|CAL0006547	Putative reductase; Nrg1 and Tup1-regulated; benomyl- and hyphal-induced; macrophage/pseudohyphal-repressed; repressed by low iron; possibly involved in osmotic stress response; stationary phase enriched protein; Spider biofilm induced
GRP1	0	0	1	0	0	0	1	0	0	0	2	orf19.4781	GRP1	orf19.12245|IPF12888.1|IPF15705.2|Contig4-2888_0002|orf6.1421|orf6.4891|CA0473|CaO19.4781|GRE25	ORF|Uncharacterized	Ca21chr1_C_albicans_SC5314	2028376	2027363	C	CAL0004583		Protein similar to dihydroflavonol-4-reductases
GRP2	0	0	0	0	0	1	0	0	0	0	1	orf19.4309	GRP2	orf19.11785|Contig4-2902_0012|GRE99|IPF18654.2|IPF2918.2|orf6.3162|orf6.4614|CA2644|GRE22|CaO19.4309|GRE2	ORF|Verified	Ca21chr5_C_albicans_SC5314	640030	639005	C	CAL0000895	CAL0006546	Methylglyoxal reductase; regulation associated with azole resistance; induced in core stress response or by oxidative stress via Cap1, fluphenazine, benomyl, by Hap43 or with long term fluconazole treatment; Spider biofilm induced
GRR1	0	0	0	0	0	1	0	0	0	0	1	orf19.3944	GRR1	orf19.11426|IPF23206.1|IPF14608.2|Contig4-1767_0001|Contig4-1767_0003|Contig4-2929_0020|orf6.3231|CA1638|CaO19.3944|CaO19.11426	ORF|Verified	Ca21chr5_C_albicans_SC5314	1000623	998281	C	CAL0002979		F-box protein component of the SCF ubiquitin-ligase complex required for cell cycle progression; involved in negative control of pseudohyphal growth; Spider biofilm induced
GRS1	0	0	0	0	0	0	0	0	1	0	1	orf19.437	GRS1	CaO19.8067|orf19.8067|IPF26861.1|IPF5937.1|Contig4-2492_0003|orf6.6506|CA4060|CaO19.437	ORF|Uncharacterized	Ca21chr1_C_albicans_SC5314	1111223	1113181	W	CAL0005660		Putative tRNA-Gly synthetase; genes encoding ribosomal subunits, translation factors, tRNA synthetases are downregulated upon phagocytosis by murine macrophage; stationary phase enriched protein
GRX3	0	0	0	0	0	1	0	0	0	0	1	orf19.2727	GRX3	orf19.10241|IPF24624.1|IPF10259.2|Contig4-2458_0002|orf6.2519|CA1161|CaO19.10241|CaO19.2727	ORF|Uncharacterized	Ca21chr4_C_albicans_SC5314	558606	557845	C	CAL0004203		Putative glutaredoxin; flucytosine induced; regulated by Gcn4p; repressed in response to amino acid starvation (3-aminotriazole treatment)
GSC1	1	1	1	0	0	0	0	0	1	0	4	orf19.2929	GSC1	orf19.10446|FKS1|IPF24355.1|IPF10681.2|Contig4-2249_0002|orf6.3785|CA2043|GSL21|GSL2|CaO19.10446|CaO19.2929	ORF|Verified	Ca21chr1_C_albicans_SC5314	511700	506007	C	CAL0005999		Essential beta-1,3-glucan synthase subunit; gsc1 allele determines resistance/sensitivity to echinocandins; 16 predicted membrane-spanning regions; mRNA abundance declines after yeast-to-hypha transition; Spider biofilm induced
GSG1	0	0	1	1	0	0	1	0	1	1	5	orf19.3764	GSG1	orf19.11248|IPF23501.1|IPF18527.1|orf6.3955|CA2173|CaO19.11248|CaO19.3764|IPF18527	ORF|Uncharacterized	Ca21chr1_C_albicans_SC5314	2734270	2736549	W	CAL0001244		Putative subunit of the TRAPP complex; involved in targeting of ER-to-Golgi transport vesicles; flow model biofilm induced
GSH2	0	0	0	0	1	0	0	0	0	0	1	orf19.6404	GSH2	orf19.13762|orf6.7850|IPF20730.1|IPF1304.2|Contig4-3073_0031|CA5124|CaO19.13762|CaO19.6404	ORF|Uncharacterized	Ca21chrR_C_albicans_SC5314	1810357	1811814	W	CAL0002106		Putative glutathione synthase; induced in high iron; heavy metal (cadmium) stress-induced
GSL1	0	0	1	1	0	0	0	0	1	0	3	orf19.2495	GSL1	orf19.10031|IPF24875.1|IPF4913.2|Contig4-2966_0001|Contig4-2966_0003|orf6.6176|CA3812|FKS1|GSL22|CaO19.2495|CaO19.10031	ORF|Verified	Ca21chr1_C_albicans_SC5314	1169252	1173967	W	CAL0001660		Beta-1,3-glucan synthase subunit; 10 predicted transmembrane regions; caspofungin induced; repressed by yeast-to-hypha transition; young biofilm repressed, induced by biofilm drug exposure; Bcr1-repressed in RPMI a/a biofilms
GSL2	0	0	0	0	0	0	1	0	0	0	1	orf19.3269	GSL2	FKS2|orf19.10779|IPF23990.1|IPF279.1|Contig4-2793_0012|orf6.8269|orf6.8270|CA5461|orf19.10780|orf19.3270|CA5462|GSL23.5f	ORF|Uncharacterized	Ca21chrR_C_albicans_SC5314	197102	192180	C	CAL0003370	CAL0006548	Protein similar to beta-1,3-glucan synthase; 16 predicted membrane-spanning regions; transcript regulated by Nrg1; very low gene expression in yeast-form and hyphal cells
GST1	0	0	0	0	0	0	0	0	1	0	1	orf19.3121	GST1	orf19.10633|IPF24190.1|IPF12303.2|Contig4-2438_0010|orf6.6924|CA4392|CaO19.10633|IPF12303|CaO19.3121	ORF|Uncharacterized	Ca21chr4_C_albicans_SC5314	1537009	1537746	W	CAL0002257	CAL0006807	Putative glutathione S-transferase; upregulated in the presence of human neutrophils; expression is regulated upon white-opaque switching; increased transcription is observed upon benomyl treatment
GST3	0	0	0	0	0	0	1	0	0	0	1	orf19.720	GST3	orf19.8339|IPF17507.2|IPF19366.2|Contig4-1601_0003|orf6.1092|orf6.271|CA0303|CaO19.720|IPF17507	ORF|Uncharacterized	Ca21chrR_C_albicans_SC5314	1380803	1381450	W	CAL0001771		Glutathione S-transferase; expression regulated upon white-opaque switch; induced by human neutrophils; peroxide-induced; induced by alpha pheromone in SpiderM medium; Spider biofilm induced
GTT1	1	0	1	0	0	1	0	0	0	0	3	orf19.6998	GTT1	GTT2|IPF4511.1|Contig4-2915_0014|orf6.7744|CA5044|CaO19.6998|GTT14	ORF|Uncharacterized	Ca21chr3_C_albicans_SC5314	1259055	1259858	W	CAL0000420		Putative glutathione S-transferase; downregulated upon adherence to polystyrene; regulated upon white-opaque switching; induced in the presence of human neutrophils; oxidative stress-induced via Cap1p; regulated by Gcn2p, Gcn4p
GUK1	0	0	0	0	0	1	0	0	0	0	1	orf19.1115	GUK1	CaO19.8712|CaO19.1115|orf19.8712|IPF26196.1|IPF6326.2|Contig4-2766_0012|orf6.3467|CA1808	ORF|Uncharacterized	Ca21chr5_C_albicans_SC5314	837684	838256	W	CAL0001880		Putative guanylate kinase; identified in extracts from biofilm and planktonic cells; protein level decrease in stationary phase cultures; Hap43p-induced gene
GUP1	0	0	1	0	0	0	0	0	0	1	2	orf19.4985	GUP1	orf19.12452|IPF22244.1|IPF1764.2|Contig4-2494_0003|orf6.8024|CA5274|IPF1764|CaO19.4985|CaO19.12452	ORF|Verified	Ca21chr1_C_albicans_SC5314	2966690	2968444	W	CAL0000013		Putative O-acyltransferase with a role in glycerol uptake; functionally complements growth of S. cerevisiae gup1 mutant under salt stress; required for normal ergosterol distribution, hyphal growth, biofilm formation
GUT1	0	0	0	0	0	0	1	0	0	0	1	orf19.558	GUT1	orf19.8193|IPF26747.1|IPF3751.2|orf6.2137|CA0929|CaO19.8193|CaO19.558	ORF|Uncharacterized	Ca21chrR_C_albicans_SC5314	1128907	1127012	C	CAL0000250		Putative glycerol kinase; downregulated upon adherence to polystyrene; greater mRNA abundance observed in a cyr1 homozygous null mutant than in wild type
GUT2	0	0	0	0	0	1	0	0	0	0	1	orf19.3133	GUT2	orf19.10645|IPF24162.1|IPF7812.2|Contig4-2291_0005|orf6.5870|CA3566|CaO19.3133|CaO19.10645	ORF|Verified	Ca21chr4_C_albicans_SC5314	1507275	1509227	W	CAL0002288		Glycerol-3-phosphate dehydrogenase; Plc1p-regulated; rat catheter biofilm induced; Spider biofilm induced
GYP1	0	0	0	0	0	1	0	0	0	0	1	orf19.3811	GYP1	orf19.11292|IPF23453.1|IPF6940.2|Contig4-2979_0016|orf6.7506|CA4843|CaO19.11292|CaO19.3811	ORF|Uncharacterized	Ca21chr4_C_albicans_SC5314	1009631	1011325	W	CAL0001941	CAL0006549	Putative Cis-golgi GTPase-activating protein; transcript regulated by Nrg1, Mig1, and Tup1
GYP2	0	0	0	0	0	1	0	0	0	0	1	orf19.1244	GYP2	CaO19.1244|orf19.8829|IPF26053.1|IPF9881.2|Contig4-2415_0004|orf6.2680|CA1262|CaO19.8829|MDR1	ORF|Uncharacterized	Ca21chr4_C_albicans_SC5314	1230716	1233544	W	CAL0002915		Ortholog(s) have Rab GTPase activator activity, role in intracellular protein transport and cell division site, cytosol localization
GZF3	0	0	0	0	0	0	1	0	0	0	1	orf19.2842	GZF3	orf19.10361|IPF18898.1|IPF13959.2|Contig4-2206_0005|Contig4-2206_0007|orf6.1777|orf6.4936|CA2865|CaO19.2842|DAL80	ORF|Verified	Ca21chrR_C_albicans_SC5314	649544	647412	C	CAL0005136		GATA-type transcription factor; oxidative stress-induced via Cap1; mutant has abnormal colony morphology and altered sensitivity to fluconazole, LiCl, and copper; Spider biofilm induced
HAK1	0	0	1	0	0	0	0	0	0	0	1	orf19.6249	HAK1	orf19.13627|IPF20886.1|IPF9136.3|Contig4-2748_0001|Contig4-2748_0010|orf6.1565|orf6.2201|CA0966|IPF9136|IPF9136.5eoc|IPF9136.2	ORF|Uncharacterized	Ca21chr1_C_albicans_SC5314	1415515	1413089	C	CAL0000501	CAF0007270	Putative potassium transporter; similar to Schwanniomyces occidentalis Hak1p; amphotericin B induced; induced upon phagocytosis by macrophage; Hap43-repressed; rat catheter biofilm repressed
HAL21	0	0	0	1	1	0	0	1	0	0	3	orf19.99	HAL21	orf19.7746|orf6.2502|IPF16926.2|IPF10464.2|Contig4-1664_0002|Contig4-2197_0005|CA1149|MET222|CaO19.99|MET223	ORF|Uncharacterized	Ca21chr6_C_albicans_SC5314	194044	193016	C	CAL0000710		Putative phosphoadenosine-5'-phosphate or 3'-phosphoadenosine 5'-phosphosulfate phosphatase; possible role in sulfur recycling; ortholog of S. cerevisiae Met22; predicted Kex2 substrate; F-12/CO2 biofilm induced
HAL22	0	1	1	0	1	0	1	0	0	0	4	orf19.105	HAL22	orf19.7752|IPF10454.1|Contig4-2013_0008|orf6.2508|orf6.2571|orf6.390|CA1154|MET22|CaO19.105|MET221|CA1194|MET222|IPF17216.2	ORF|Uncharacterized	Ca21chr6_C_albicans_SC5314	200573	201649	W	CAL0002967		Putative phosphoadenosine-5'-phosphate or 3'-phosphoadenosine 5'-phosphosulfate phosphatase; possible role in sulfur recycling; Hap43-repressed; F-12/CO2 biofilm induced
HAL9	0	1	1	1	0	0	1	0	0	0	4	orf19.3190	HAL9	orf19.10701|IPF9196.1|IPF16067.2|Contig4-1956_0001|Contig4-1956_0002|orf6.4487|CA2542|ZNC3|IPF16067|CaO19.3190|HAL93	ORF|Verified	Ca21chr5_C_albicans_SC5314	415006	411974	C	CAL0002440		Putative Zn(II)2Cys6 transcription factor; gene in zinc cluster region of Chr. 5; induced by Mnl1 in weak acid; similar to S. cerevisiae Hal9, a putative transcription factor involved in salt tolerance
HAM1	0	0	0	0	0	1	0	0	0	0	1	orf19.1108	HAM1	orf19.8705|IPF26200.1|IPF6339.1|Contig4-2815_0019|orf6.2984|CA1460|CaO19.1108|CaO19.8705	ORF|Uncharacterized	Ca21chr5_C_albicans_SC5314	846299	846907	W	CAL0001858		Putative deoxyribonucleoside triphosphate pyrophosphohydrolase; caspofungin repressed; regulated by Gcn2p and Gcn4p
HAP2	0	0	1	1	1	1	0	0	1	0	5	orf19.1228	HAP2	orf19.8814|IPF18396.2|IPF16519.2|orf6.5088|orf6.868|CA0209|CaO19.1228|CA2983|IPF18396|IPF18396.1	ORF|Verified	Ca21chr1_C_albicans_SC5314	1668206	1669300	W	CAL0002841		CCAAT-binding transcription factor; regulates low-iron induction of FRP1; in these conditions CBF comprises Hap43 and probably Hap2 and Hap3; possibly essential, disruptants not obtained by UAU1 method; Cap1-dependent induction in low iron
HAP3	0	0	0	0	0	0	0	0	1	0	1	orf19.4647	HAP3	CaO19.4647|orf19.12116|orf6.3344|IPF22615.1|IPF9315.2|Contig4-1826_0002|CA1717|HAP32|IPF9315|CaO19.12116	ORF|Uncharacterized	Ca21chr4_C_albicans_SC5314	287709	288817	W	CAL0003705		Predicted CCAAT-binding transcription factor that regulates respiration; Cap2-dependent induction in low iron; opaque specific, alkaline, ciclopirox olamine induced; regulated by Sef1, Sfu1, Hap43; Bcr1-regulated in RPMI a/a biofilms
HAP41	0	0	0	0	0	1	0	0	0	0	1	orf19.740	HAP41	orf19.8359|IPF26555.1|IPF13319.2|Contig4-2600_0002|orf6.2411|CA1088|CaO19.8359|IPF13319|CaO19.740	ORF|Verified	Ca21chr4_C_albicans_SC5314	1099281	1097336	C	CAL0001831		Putative Hap4-like transcription factor; Hap43-repressed; not required for response to low iron; induced by Mnl1 under weak acid stress; Spider biofilm induced
HAP42	0	0	0	0	1	0	1	0	0	0	2	orf19.1481	HAP42	orf19.9056|IPF25743.1|IPF4403.2|Contig4-2219_0003|Contig4-2219_0005|orf6.2105|CA0904|CaO19.1481|CaO19.9056|IPF4403	ORF|Uncharacterized	Ca21chr2_C_albicans_SC5314	308924	306408	C	CAL0004733		Predicted transcription factor; possibly an essential gene, disruptants not obtained by UAU1 method
HAP43	0	0	1	0	0	0	1	0	0	1	3	orf19.681	HAP43	orf19.8298|orf6.1795|IPF7711.2|IPF18253.2|Contig4-2776_0004|orf6.6574|CA0707|IPF7711|CaO19.681|CAP2	ORF|Verified	Ca21chr1_C_albicans_SC5314	2467031	2465127	C	CAL0001129		CCAAT-binding factor-dependent transcription factor; repressor; also called CAP2; required for low iron response; similar to bZIP transcription factor AP-1; repressed by Sfu1; ciclopirox olamine induced; rat catheter, Spider biofilm induced
HAP5	1	0	0	1	1	0	0	0	1	0	4	orf19.1973	HAP5	orf19.9529|IPF25373.1|IPF6283.2|Contig4-2794_0012|orf6.1862|CA0749|CaO19.1973|CaO19.9529	ORF|Verified	Ca21chr5_C_albicans_SC5314	215592	214546	C	CAL0002670		Component of CCAAT-binding transcription factor; roles in filamentous growth, low-iron induction of FRP1; regulates genes involved in respiratory growth; functional homolog of S. cerevisiae Hap5p; Cap1p-dependent expression in low iron
HAS1	0	0	1	0	0	1	0	0	1	0	3	orf19.3962	HAS1	orf19.11444|IPF5784.3|IPF28555.1|Contig4-3081_0007|Contig4-3081_0009|orf6.1551|orf6.3509|CA0554|CaO19.3962|IPF5784.2	ORF|Verified	Ca21chr5_C_albicans_SC5314	1034421	1032724	C	CAL0003050		Functional homolog of S. cerevisiae Has1p, which is a nucleolar protein of the DEAD-box ATP-dependent RNA helicase family that is involved in biogenesis of the ribosome, particularly the small (40S) subunit; caspofungin-downregulated
HBR2	0	0	1	0	0	0	0	0	0	0	1	orf19.1078	HBR2	orf19.8679|IPF26229.1|IPF26228.1|IPF14203.2|IPF14202.2|Contig4-2068_0002|orf6.2148|CA0934|orf19.8680|orf19.1079|orf6.2149|CA0935|IPF14203.3f	ORF|Uncharacterized	Ca21chr6_C_albicans_SC5314	932489	931212	C	CAL0001229		Putative alanine glyoxylate aminotransferase; regulated by Gcn4p and hemoglobin; stationary phase enriched protein
HCA4	0	0	0	0	0	1	0	0	0	0	1	orf19.2712	HCA4	orf19.10227|IPF24582.1|IPF6418.1|Contig4-2673_0001|orf6.2728|CaO19.2712|CA1293|CaO19.10227	ORF|Uncharacterized	Ca21chr4_C_albicans_SC5314	591191	588894	C	CAL0004182		Putative role in regulation of cell wall biogenesis; Hap43p-induced gene; possibly an essential gene, disruptants not obtained by UAU1 method; flow model and rat catheter biofilm induced
HCM1	0	0	0	1	0	0	1	0	0	0	2	orf19.4853	HCM1	orf19.12316|orf6.7358|IPF22406.1|IPF7732.2|Contig4-2920_0014|CA4733|CaO19.4853|CaO19.12316|IPF7732	ORF|Uncharacterized	Ca21chr1_C_albicans_SC5314	2161492	2163231	W	CAL0005400		Protein with forkhead domain; similar to S. cerevisiae Hcm1p; Hap43p-induced gene
HDA1	0	0	0	0	0	0	1	0	0	0	1	orf19.2606	HDA1	CaO19.10137|CaO19.2606|orf19.10137|IPF24729.1|IPF15480.2|Contig4-2304_0003|orf6.3593|CA1899	ORF|Verified	Ca21chrR_C_albicans_SC5314	451924	449423	C	CAL0003359		Histone deacetylase; inducer of filamentation; conserved deacetylation motif; regulates white-to-opaque switch frequency but not opaque-to-white switch; greater expression in white cells than opaque cells; inhibited by trichostatin-A;
HEM1	0	0	0	0	0	0	1	0	0	0	1	orf19.2601	HEM1	orf19.10132|IPF2755.3|IPF29053.1|orf6.3598|Contig4-2821_0018|orf6.4097|CA2266|IPF2755.2|CaO19.2601	ORF|Verified	Ca21chrR_C_albicans_SC5314	437760	436066	C	CAL0003351		Putative 5-aminolevulinate synthase; caspofungin repressed; induced by high iron, nitric oxide; regulated by Ssn6; Hap43-repressed; Spider biofilm induced
HEM14	0	0	0	0	0	0	1	0	0	0	1	orf19.4747	HEM14	CaO19.4747|orf19.12209|orf6.4017|orf6.3659|IPF19663.1|IPF19662.1|CA1951	ORF|Uncharacterized	Ca21chr1_C_albicans_SC5314	1931411	1933006	W	CAL0004457		Putative protoporphyrinogen oxidase; involved in heme biosynthesis; predicted Kex2p substrate; iron regulated transcript; Yfh1-induced; Hap43-repressed; rat catheter biofilm repressed
HEM15	0	0	0	0	0	0	1	0	0	0	1	orf19.1880	HEM15	CaO19.1880|orf19.9436|orf6.7040|IPF25439.1|IPF9158.2|Contig4-3010_0023|Contig4-3010_0024|CA4484|CaO19.9436	ORF|Uncharacterized	Ca21chr2_C_albicans_SC5314	1531048	1532208	W	CAL0001790		Putative ferrochelatase involved in heme biosynthesis; transcript not regulated by iron levels and not affected by a yfh1 null mutation; Spider biofilm repressed
HEX1	0	0	0	0	0	1	0	0	0	0	1	orf19.6673	HEX1	IPF2308.1|Contig4-2760_0001|orf6.6782|CA4276|CaO19.6673	ORF|Verified	Ca21chr5_C_albicans_SC5314	805379	807067	W	CAL0004108		Beta-N-acetylhexosaminidase/chitobiase, highly glycosylated enzyme that is secreted to the periplasm and culture medium; required for full virulence; may have role in carbon or nitrogen scavenging; possibly an essential gene (UAU1 method)
HEX3	0	0	0	0	0	0	1	0	0	0	1	orf19.1542	HEX3	orf19.9116|IPF25764.1|IPF6497.2|Contig4-2847_0014|orf6.6400|CA3970|CaO19.9116|CaO19.1542|IPF6497	ORF|Verified	Ca21chr2_C_albicans_SC5314	450618	448810	C	CAL0005501		Protein similar to S. cerevisiae Hex3p, which is involved in DNA damage response; transposon mutation affects filamentous growth
HGC1	0	0	1	0	1	1	0	1	0	0	4	orf19.6028	HGC1	orf19.13449|IPF7912.2|IPF15332.2|Contig4-2280_0001|orf6.1969|orf6.3156|CA1582|CLN21|CaO19.6028|CLN3	ORF|Verified	Ca21chr1_C_albicans_SC5314	140936	138579	C	CAL0005075		Hypha-specific G1 cyclin-related protein involved in regulation of morphogenesis, biofilm formation; Cdc28-Hgc1 maintains Cdc11 S394 phosphorylation during hyphal growth; required for virulence in mice; regulated by Nrg1, Tup1, farnesol
HGH1	0	0	0	0	0	1	0	0	0	0	1	orf19.4587	HGH1	orf19.12056|IPF22606.1|IPF1013.1|Contig4-3104_0038|orf6.7886|CA5149|CaO19.4587|CaO19.12056	ORF|Uncharacterized	Ca21chr4_C_albicans_SC5314	410614	411702	W	CAL0002914	CAL0006553	Putative HMG1/2-related protein; transcript regulated by Mig1
HGT1	0	0	1	0	1	0	0	0	0	0	2	orf19.4527	HGT1	orf19.12002|IPF7518.2|IPF9983.2|Contig4-2702_0004|orf6.3044|orf6.6673|CA1506|CaO19.4527|HGT11	ORF|Verified	Ca21chr1_C_albicans_SC5314	406691	408328	W	CAL0002696		High-affinity MFS glucose transporter; induced by progesterone, chloramphenicol, benomyl; likely essential for growth; protein newly produced during adaptation to the serum; rat catheter and Spider biofilm induced
HGT16	0	0	0	0	0	0	1	0	0	0	1	orf19.6141	HGT16	QUP2|CaO19.13560|CaO19.6141|orf19.13560|IPF20980.1|IPF9240.2|Contig4-2953_0003|orf6.5673|CA3414|IPF9240	ORF|Uncharacterized	Ca21chrR_C_albicans_SC5314	1584628	1582931	C	CAL0006028		Putative glucose transporter of the major facilitator superfamily; the C. albicans glucose transporter family comprises 20 members; 12 probable membrane-spanning segments; gene has intron; expressed in rich medium with 2% glucose
HGT17	0	0	0	0	0	0	1	0	0	0	1	orf19.4682	HGT17	orf19.12151|IPF22574.1|IPF7493.1|Contig4-2949_0011|orf6.5454|CA3241|QUP3|CaO19.4682|IPF7493|CaO19.12151	ORF|Uncharacterized	Ca21chr4_C_albicans_SC5314	217149	218987	W	CAL0003818		Putative MFS family glucose transporter; 20 members in C. albicans; 12 probable membrane-spanning segments; induced at low (0.2%, compared to 2%) glucose in rich media; Spider biofilm induced
HGT19	0	1	0	0	0	0	0	0	0	0	1	orf19.5447	HGT19	orf19.12902|IPF21705.1|IPF4181.1|Contig4-3013_0026|orf6.8683|CA5798|ITR1|CaO19.12902|IPF4181|CaO19.5447	ORF|Verified	Ca21chr3_C_albicans_SC5314	28278	30170	W	CAL0005265		Putative MFS glucose/myo-inositol transporter; 20 member family; 12 transmembrane segments, extended N terminus; expressed in rich medium; Hap43, phagocytosis, rat catheter, Spider and flow model biofilm induced
HGT2	0	0	1	0	0	0	0	0	1	0	2	orf19.3668	HGT2	orf19.11152|IPF23590.1|IPF5315.2|Contig4-3059_0006|orf6.6479|CA4038|RGT2|CaO19.3668|CaO19.11152|HGT12	ORF|Verified	Ca21chr1_C_albicans_SC5314	436072	434435	C	CAL0000439		Putative MFS glucose transporter; 20 member C. albicans glucose transporter family; 12 probable membrane-spanning segments; expressed in rich medium with 2% glucose; rat catheter and Spider biofilm induced
HGT20	0	0	0	0	1	0	1	0	0	0	2	orf19.1587	HGT20	orf19.9160|IPF25777.1|IPF13131.2|Contig4-3005_0004|orf6.5333|CA3158|CaO19.9160|IPF13131.3|CaO19.1587	ORF|Uncharacterized	Ca21chr2_C_albicans_SC5314	528401	526890	C	CAL0005645		Putative glucose transporter of the major facilitator superfamily; the C. albicans glucose transporter family comprises 20 members; 12 probable membrane-spanning segments; regulated by Nrg1
HGT5	1	0	1	1	1	1	0	0	0	1	6	orf19.6005	HGT5	orf19.13426|IPF21176.1|IPF8307.1|Contig4-2656_0009|orf6.9032|CA6062|CaO19.13426|STL98|IPF8307|CaO19.6005	ORF|Uncharacterized	Ca21chr3_C_albicans_SC5314	1160818	1158584	C	CAL0005021		Putative glucose transporter of the major facilitator superfamily; the C. albicans glucose transporter family comprises 20 members; 12 probable membrane-spanning segments, extended N terminus; expressed in rich medium; Hap43p-repressed
HGT6	0	1	0	0	1	0	0	0	0	0	2	orf19.2020	HGT6	orf19.9570|IPF25253.1|IPF4104.2|Contig4-2305_0001|orf6.2379|CA1070|HXT4|HXT61|CaO19.2020|HXT63|CaO19.9570	ORF|Verified	Ca21chr2_C_albicans_SC5314	170217	171869	W	CAL0004351		Putative high-affinity MFS glucose transporter; 20 family members; induced in core stress response; fluconazole, oralpharyngeal candidasis induced; flow model biofilm induced; Spider biofilm induced
HGT7	0	0	0	0	0	0	1	0	0	0	1	orf19.2023	HGT7	HXT3|orf19.9572|IPF17561.3|IPF4109.2|Contig4-2603_0002|orf6.1210|orf6.2376|orf6.2378|CA1067|HXT62|IPF3282|CaO19.2023|HXT61	ORF|Verified	Ca21chr2_C_albicans_SC5314	164467	166107	W	CAL0004358		Putative MFS glucose transporter; glucose, fluconazole, Snf3 induced, expressed at high glucose; 20 member C. albicans glucose transporter family; 12 TM regions predicted; flow model biofilm induced; Spider biofilm repressed
HGT8	0	1	1	0	0	0	0	0	0	1	3	orf19.2021	HGT8	orf19.9571|IPF18773.1|IPF18774.1|orf6.187|CA1069|orf6.2377|orf19.2022|CA1068|HGT11|HXT3|HXT7|HXT4|HXT5|HXT5.3f|orf6.2378	ORF|Verified	Ca21chr2_C_albicans_SC5314	167291	168943	W	CAL0004354		High-affinity glucose transporter of the major facilitator superfamily; 20 members in the C. albicans glucose transporter family; 12 probable membrane-spanning segments; gene has intron; expressed in rich medium; flow model biofilm induced
HHF1	0	0	0	1	0	0	0	0	0	0	1	orf19.1059	HHF1	orf19.8661|IPF26279.1|IPF7050.1|Contig4-1791_0006|orf6.4930|orf6.5621|CA2862|HHF21|HHF2|CaO19.1059|CaO19.8661	ORF|Verified	Ca21chr1_C_albicans_SC5314	881330	881013	C	CAL0001194	CAL0006554	Putative histone H4; repressed in fkh2 mutant; regulated by Efg1; fluconazole induced; amphotericin B repressed; farnesol regulated; colony morphology-related gene regulation by Ssn6; Hap43-induced; rat catheter and Spider biofilm repressed
HIP1	0	0	0	1	0	0	0	0	1	0	2	orf19.3195	HIP1	orf19.10706|IPF11171.3|IPF28855.1|Contig4-2559_0006|orf6.1878|orf6.4405|orf6.713|orf6.908|CA0160|GAP3|GAP7|CaO19.3195|GAP21|CA0757|GAP7.3eoc|IPF11170.2|GAP7.5eoc|IPF11171.2	ORF|Verified	Ca21chr5_C_albicans_SC5314	404634	402835	C	CAL0002448		Similar to amino acid permeases; alkaline, flucytosine induced; regulated by Plc1, Gcn2 and Gcn4; fungal-specific; Spider biofilm induced
HIS3	0	0	0	0	0	0	1	0	0	0	1	orf19.183	HIS3	orf19.7813|IPF13420.2|IPF19395.2|Contig4-2218_0007|orf6.945|CA0235|CaO19.183	ORF|Verified	Ca21chr2_C_albicans_SC5314	1007761	1008429	W	CAL0003242		Imidazoleglycerol-phosphate dehydratase, enzyme of histidine biosynthesis; functionally complements S. cerevisiae his3-1 mutation; hyphal-induced expression; regulated by Gcn2p and Gcn4p; fungal-specific (no human or murine homolog)
HIS7	0	0	1	0	0	0	0	0	0	0	1	orf19.5505	HIS7	IPF2583.2|Contig4-2718_0002|Contig4-2718_0003|orf6.4353|CA2447|CaJ7.0427|CaO19.5505|CaO19_5505|CaJ7_0427	ORF|Uncharacterized	Ca21chr7_C_albicans_SC5314	829907	828024	C	CAL0006063	CAL0006556	Putative imidazole glycerol phosphate synthase; histidine biosynthesis; no human/murine homolog; transcription induced by histidine starvation; regulated by Gcn2p and Gcn4p; higher protein level in stationary phase
HMG1	0	0	1	0	0	0	0	0	1	0	2	orf19.1031	HMG1	orf19.8633|IPF26280.1|IPF19736.1|Contig4-2301_0005|Contig4-2301_0007|Contig4-2301_0008|orf6.3220|CA1628|CaO19.1031|CaO19.8633	ORF|Verified	Ca21chr1_C_albicans_SC5314	793652	790431	C	CAL0001113	CAL0006557	HMG-CoA reductase; enzyme of sterol pathway; inhibited by lovastatin; gene not transcriptionally regulated in response to lovastatin and fluconazole
HNM1	0	0	0	0	0	0	1	0	0	0	1	orf19.2003	HNM1	orf19.9554|IPF4757.1|IPF19469.2|Contig4-2862_0011|orf6.42|orf6.6357|CA3939|CaO19.2003|HNM2	ORF|Verified	Ca21chr2_C_albicans_SC5314	203088	201472	C	CAL0004318		Putative choline/ethanolamine transporter; mutation confers hypersensitivity to toxic ergosterol analog; colony morphology-related gene regulation by Ssn6; clade-associated gene expression
HNM3	0	0	0	0	0	0	1	0	0	0	1	orf19.2587	HNM3	orf19.10118|IPF2778.2|IPF2781.2|Contig4-2970_0020|Contig4-2970_0022|orf6.4112|CA2276|CaO19.10118|CaO19.2587	ORF|Uncharacterized	Ca21chrR_C_albicans_SC5314	422258	420762	C	CAL0002546		Putative transporter; Hap43, flucytosine repressed; possibly essential, disruptants not obtained by UAU1 method; Spider biofilm induced
HNM4	0	0	1	0	0	0	0	0	1	0	2	orf19.2946	HNM4	orf19.10463|IPF24296.1|IPF10246.2|Contig4-2682_0005|orf6.6670|CA4185|CaO19.2946|CaO19.10463	ORF|Uncharacterized	Ca21chr1_C_albicans_SC5314	540058	541569	W	CAL0006039		Putative choline permease; fungal-specific (no human or murine homolog)
HNT1	0	0	0	0	0	0	1	0	0	0	1	orf19.2341	HNT1	orf19.9877|IPF25010.1|IPF8675.2|Contig4-3011_0010|orf6.4211|CA2345|CaO19.2341|CaO19.9877	ORF|Uncharacterized	Ca21chr1_C_albicans_SC5314	2389729	2389271	C	CAL0000734		Protein with similarity to protein kinase C inhibitor-I; protein level decreases in stationary phase cultures
HNT2	0	0	0	0	0	1	0	0	0	0	1	orf19.7419	HNT2	IPF2434.1|Contig4-2982_0003|orf6.8579|CA5715|CaO19.7419	ORF|Uncharacterized	Ca21chr3_C_albicans_SC5314	1453313	1453855	W	CAL0005459		Putative dinucleoside triphosphate hydrolase; induced upon low-level peroxide stress
HOC1	0	0	1	0	0	0	0	0	0	0	1	orf19.3445	HOC1	orf19.10949|IPF23835.1|IPF5326.2|Contig4-2814_0005|orf6.6460|YJR75|CA4019|CaO19.10949|CaO19.3445	ORF|Uncharacterized	Ca21chr6_C_albicans_SC5314	276568	277755	W	CAL0004993		Protein with similarity to mannosyltransferases; similar to S. cerevisiae Hoc1p and C. albicans Och1p
HOG1	0	0	0	0	1	0	1	0	0	0	2	orf19.895	HOG1	orf19.8514|IPF26431.1|IPF3669.2|Contig4-3099_0012|orf6.7282|CA4677|CaO19.8514|CaO19.895	ORF|Verified	Ca21chr2_C_albicans_SC5314	692680	691547	C	CAL0002931		MAP kinase of osmotic-, heavy metal-, and core stress response; role in regulation of glycerol, D-arabitol in response to stress; phosphorylated in response to H2O2 (Ssk1-dependent) or NaCl; mutant induces protective mouse immune response
HOL1	0	0	1	0	0	0	0	0	1	0	2	orf19.2991	HOL1	orf19.10508|IPF24277.1|IPF5592.2|Contig4-3020_0013|orf6.4874|CA2820|HOL2|CaO19.2991|CaO19.10508	ORF|Uncharacterized	Ca21chr1_C_albicans_SC5314	628105	629865	W	CAL0006155	CAL0006558	Putative MFS transporter; regulated by Nrg1; macrophage/pseudohyphal-repressed; induced by alpha pheromone in SpiderM medium; possibly an essential gene, disruptants not obtained by UAU1 method
HOL4	0	0	1	0	0	0	0	0	0	0	1	orf19.4546	HOL4	orf19.12021|IPF14750.2|IPF28353.1|Contig4-2122_0003|orf6.6692|orf6.97|CA4204|CaO19.4546	ORF|Uncharacterized	Ca21chr1_C_albicans_SC5314	369824	367950	C	CAL0002764		Putative ion transporter; alkaline induced by Rim101; Plc1-regulated; caspofungin repressed; rat catheter and Spider biofilm induced
HOM2	0	0	0	0	0	0	1	0	0	0	1	orf19.1559	HOM2	orf19.9132|IPF7136.1|IPF29412.1|Contig4-2824_0011|orf6.6416|CA3984|CaO19.1559	ORF|Uncharacterized	Ca21chr2_C_albicans_SC5314	470709	469612	C	CAL0005534		Aspartate-semialdehyde dehydrogenase; forms a homodimer; conserved in bacteria, archaea, and fungi but not in mammals; ketoconazole-repressed; protein present in exponential and stationary growth phase yeast cultures; GlcNAc-induced protein
HOM3	0	0	1	0	0	0	0	0	0	0	1	orf19.1235	HOM3	orf19.8820|IPF26072.1|IPF14675.2|orf6.5082|CA2977|CaO19.8820|CaO19.1235	ORF|Uncharacterized	Ca21chr4_C_albicans_SC5314	1210282	1211916	W	CAL0002880		Putative L-aspartate 4-P-transferase; fungal-specific (no human or murine homolog); regulated by Gcn2 and Gcn4; early-stage flow model biofilm induced
HOM6	0	0	1	0	0	0	0	0	1	0	2	orf19.2951	HOM6	CaO19.2951|orf19.10468|IPF24318.1|IPF4417.2|Contig4-2696_0009|orf6.6665|CA4181|CaO19.10468	ORF|Uncharacterized	Ca21chr1_C_albicans_SC5314	550630	549551	C	CAL0006049		Putative homoserine dehydrogenase; Gcn4-regulated; induced by amino acid starvation (3-ATtreatment); macrophage-induced protein; protein level decreases in stationary phase cultures; flow model biofilm repressed
HOS1	0	0	0	0	1	1	0	0	0	0	2	orf19.4411	HOS1	orf19.11889|IPF22853.1|IPF6469.2|Contig4-1803_0002|orf6.2971|CA1453|CaO19.11889|CaO19.4411	ORF|Uncharacterized	Ca21chr4_C_albicans_SC5314	1334577	1333267	C	CAL0001747	CAL0006559	Histone deacetylase; similar to S. cerevisiae Hos1; has conserved deacetylation motif; slightly greater expression in white cells than in opaque cells
HOS2	0	1	0	0	0	0	0	0	0	0	1	orf19.5377	HOS2	orf19.12832|IPF21733.1|IPF8228.2|Contig4-2974_0006|orf6.1588|orf6.4139|CA2295|IPF16053.3|orf19.3067|CaO19.5377	ORF|Verified	Ca21chr3_C_albicans_SC5314	146266	147630	W	CAL0004384	CAL0006560	Putative histone deacetylase; mutations affect filamentous growth; genetic evidence suggests that Set3p and Hos2p function together as a complex involved in regulation of white-opaque switching, morphogenesis, and virulence
HRK1	0	0	0	0	0	0	1	0	0	0	1	orf19.5408	HRK1	orf19.12863|IPF21701.1|IPF1097.1|Contig4-2289_0005|orf6.8644|CA5766|IPF1097|CaO19.5408|CaO19.12863	ORF|Uncharacterized	Ca21chr3_C_albicans_SC5314	80270	78180	C	CAL0005166		Putative serine/threonine kinase; predicted role in cellular ion homeostasis; Spider biofilm repressed
HRT2	0	0	0	0	0	1	0	0	0	0	1	orf19.4624	HRT2	orf19.12094|IPF22589.1|IPF10162.2|Contig4-2945_0020|Contig4-2945_0021|orf6.7923|CA5186|CaO19.12094|CaO19.4624	ORF|Uncharacterized	Ca21chr4_C_albicans_SC5314	336398	335040	C	CAL0003640		Protein described as having a role in Ty3 transposition; repressed in hyphae; stationary phase enriched protein; rat catheter and Spider biofilm repressed
HSL1	0	0	0	0	0	1	0	0	0	0	1	orf19.4308	HSL1	orf19.11784|IPF23021.1|IPF2926.2|Contig4-2902_0009|orf6.4613|CA2643|CaO19.4308|CaO19.11784	ORF|Verified	Ca21chr5_C_albicans_SC5314	636248	631860	C	CAL0000894		Probable protein kinase involved in determination of morphology during the cell cycle of both yeast-form and hyphal cells via regulation of Swe1p and Cdc28p; required for full virulence and kidney colonization in mouse systemic infection
HSP104	0	0	0	0	1	0	0	0	0	0	1	orf19.6387	HSP104	orf19.13747|IPF5137.2|IPF27720.1|IPF18323.2|Contig4-2922_0008|orf6.7865|orf6.5839|CA6306|CA5135|orf19.6389|HSP104.3f	ORF|Verified	Ca21chrR_C_albicans_SC5314	1791743	1789044	C	CAL0001410		Heat-shock protein; roles in biofilm and virulence; complements chaperone, prion activity in S. cerevisiae; guanidine-insensitive; heat shock/stress induced; repressed in farnesol-treated biofilm; sumoylation target; Spider biofilm induced
HSP30	0	0	1	0	0	0	0	0	1	0	2	orf19.4526	HSP30	orf19.12001|IPF22718.1|IPF9978.2|Contig4-2702_0008|Contig4-2702_0009|orf6.3045|CA1507|CaO19.12001|CaO19.4526	ORF|Verified	Ca21chr1_C_albicans_SC5314	411358	412386	W	CAL0002694		Putative heat shock protein; fluconazole repressed; amphotericin B induced; Spider biofilm induced; rat catheter biofilm induced
HSP31	0	0	1	0	0	0	0	0	0	0	1	orf19.3664	HSP31	orf19.11148|IPF12039.2|IPF11340.3|Contig4-1615_0002|Contig4-1615_0004|orf6.6475|CA4034|CaO19.3664	ORF|Uncharacterized	Ca21chr1_C_albicans_SC5314	427866	428861	W	CAL0000435		Putative 30 kda heat shock protein; repressed during the mating process; rat catheter biofilm induced
HSP60	0	0	0	0	0	0	1	0	0	0	1	orf19.717	HSP60	orf19.8336|orf6.2638|IPF26576.1|IPF14025.2|Contig4-2196_0002|CA1239|CaO19.8336|CaO19.717	ORF|Verified	Ca21chrR_C_albicans_SC5314	1388174	1386474	C	CAL0001744	CAL0006564	Heat shock protein; soluble in hyphae; regulated by Nrg1 and by iron; induced in high iron; heavy metal (cadmium) stress-induced; sumoylation target; protein present in exponential and stationary phase cells; Hap43-repressed
HSP78	0	0	0	0	1	0	1	0	0	0	2	orf19.882	HSP78	orf19.8501|IPF26442.1|IPF26425.1|IPF9007.2|IPF9010.2|Contig4-2772_0009|Contig4-2772_0010|orf6.7293|orf6.7295|CA4684|orf19.8503|orf19.884|CA4683|HSP78.5f	ORF|Uncharacterized	Ca21chr2_C_albicans_SC5314	709618	707180	C	CAL0002893	CAL0006565	Heat-shock protein; regulated by macrophage response, Nrg1, Mig1, Gcn2, Gcn4, Mnl1p; heavy metal (cadmium) stress-induced; stationary phase enriched protein; rat catheter and Spider biofilm induced
HST1	0	0	1	0	1	1	1	0	1	0	5	orf19.4761	HST1	orf19.12225|IPF10913.2|IPF19405.2|Contig4-2557_0001|orf6.178|orf6.4594|CA2628|CaO19.4761|SIR21|SIR22	ORF|Verified	Ca21chr1_C_albicans_SC5314	1969837	1971810	W	CAL0004513		Putative histone deacetylase, involved in regulation of white-opaque switching
HST2	0	0	0	0	0	0	1	0	0	0	1	orf19.2580	HST2	orf19.10112|IPF24762.1|IPF2743.2|Contig4-2970_0004|orf6.4681|CA2686|CaO19.10112|CaO19.2580	ORF|Verified	Ca21chrR_C_albicans_SC5314	409030	408035	C	CAL0002536		Putative histone deacetylase; role in regulation of white-opaque switch; Spider biofilm induced
HST3	0	0	0	1	0	0	0	0	1	0	2	orf19.1934	HST3	orf19.9490|IPF25371.1|IPF9787.2|Contig4-2583_0018|Contig4-2985_0001|orf6.5604|orf6.830|CA0197|CaO19.1934|IPF9787	ORF|Verified	Ca21chr5_C_albicans_SC5314	297649	299112	W	CAL0002561		Histone H3K56 deacetylase; reduced copy number increases opaque cell formation; repressed by MMS, hydroxyurea and high-levels of hydrogen peroxide; Hap43p-induced; ectopic expression blocks genotoxin-induced switching; nicotinamide target
HST6	1	0	1	1	0	1	0	0	0	1	5	orf19.7440	HST6	IPF2479.2|Contig4-2076_0006|orf6.8600|CA5730|STE6|CaO19.7440	ORF|Verified	Ca21chr3_C_albicans_SC5314	1490321	1486350	C	CAL0005538		ABC transporter related to mammalian P-glycoproteins; functional homolog of S. cerevisiae Ste6p (a-pheromone transporter); required for mating of MTLa cells; a-type specific, not regulated during white-opaque or yeast-hyphal switching
HSX11	1	0	0	0	0	1	0	0	0	0	2	orf19.4592	HSX11	orf19.12061|IPF22578.1|IPF1003.2|Contig4-3104_0052|orf6.7891|CGT1|CA5153|CaO19.12061|CaO19.4592|IPF1003	ORF|Verified	Ca21chr4_C_albicans_SC5314	396564	394930	C	CAL0002939		UDP-glucose:ceramide glucosyltransferase (glucosylceramide synthase [GCS], EC 2.4.1.80); involved in glucosylceramide biosynthesis, which is important for virulence
HUT1	1	0	1	1	0	0	0	0	0	0	3	orf19.6803	HUT1	orf19.14095|IPF20379.1|IPF5942.1|Contig4-2120_0003|orf6.8828|CA5903|CaO19.14095|CaO19.6803|IPF5942	ORF|Uncharacterized	Ca21chr3_C_albicans_SC5314	1598017	1599129	W	CAL0005612		Ortholog(s) have UDP-galactose transmembrane transporter activity, role in UDP-galactose transmembrane transport, UDP-glucose transport, regulation of protein folding in endoplasmic reticulum and endoplasmic reticulum localization
HWP1	0	0	0	1	0	1	0	0	1	0	3	orf19.1321	HWP1	orf19.8901|IPF26012.1|IPF12916.1|Contig4-2436_0002|orf6.4883|CA2825|ECE2|CaO19.1321|CaO19.8901	ORF|Verified	Ca21chr4_C_albicans_SC5314	762939	764843	W	CAL0003753		Hyphal cell wall protein; host transglutaminase substrate; opaque-, a-specific, alpha-factor induced; at MTLa side of conjugation tube; virulence complicated by URA3 effects; Bcr1-repressed in RPMI a/a biofilms; Spider biofilm induced
HWP2	0	0	0	0	0	1	0	0	0	1	2	orf19.3380	HWP2	orf19.10888|IPF23887.1|IPF14331.2|Contig4-2768_0012|Contig4-2768_0013|orf6.2933|CA1430|PGA8|CaO19.10888|IPF14331|CaO19.3380	ORF|Verified	Ca21chr4_C_albicans_SC5314	741271	738545	C	CAL0004200		GPI-anchored, glycosylated cell wall protein; required for biofilm formation, adhesion, filamentous growth on some media; expressed in hyphae; mutant delayed in virulence; regulated by Efg1, Tup1; similar to Hwp1 and Rbt1 domains
HXK1	1	0	1	0	0	0	0	0	0	0	2	orf19.2154	HXK1	orf19.9701|IPF2721.2|IPF11598.2|Contig4-2021_0003|Contig4-2063_0001|Contig4-2063_0004|orf6.2468|orf6.5388|CA3192|NAG5|CaO19.2154|IPF11598	ORF|Verified	Ca21chr6_C_albicans_SC5314	1019511	1020992	W	CAL0005368		N-acetylglucosamine (GlcNAc) kinase; involved in GlcNAc utilization; required for wild-type hyphal growth and mouse virulence; GlcNAc-induced transcript; induced by alpha pheromone in SpiderM medium
HYM1	0	0	0	0	1	0	0	0	0	0	1	orf19.796	HYM1	orf19.8415|IPF17942.2|IPF5076.1|Contig4-2905_0016|orf6.1136|orf6.2996|CA1470|CaO19.796|IPF17942	ORF|Verified	Ca21chr2_C_albicans_SC5314	890223	889210	C	CAL0002027		Protein of RAM cell wall integrity signaling network; involved in regulation of Ace2 activity and cellular morphogenesis; role in cell separation, azole sensitivity; required for hyphal growth
HYR1	0	0	1	0	1	1	0	1	0	1	5	orf19.4975	HYR1	orf19.12440|Contig4-2860_0006|IPF19734.1|IPF19516.2|orf6.3143|orf6.857|CA1576|GPX1|CA0557|HYR1.53|IPF7957.2|CaO19.4975	ORF|Verified	Ca21chr1_C_albicans_SC5314	2944794	2947553	W	CAL0006398	CAL0006544	GPI-anchored hyphal cell wall protein; macrophage-induced; repressed by neutrophils; resistance to killing by neutrophils, azoles; regulated by Rfg1, Efg1, Nrg1, Tup1, Cyr1, Bcr1, Hap43; Spider and flow model biofilm induced
HYR3	1	1	1	1	1	1	1	1	1	0	9	orf19.575	HYR3	orf19.8206|IFF2|orf6.4725|IPF26737.1|IPF7360.1|Contig4-2857_0004|CA2714|CaO19.575|CaO19.8206	ORF|Verified	Ca21chr5_C_albicans_SC5314	171037	174786	W	CAL0000304		Putative GPI-anchored adhesin-like protein; similar to Hyr1p induced in high iron; clade-specific repeat variation
HYR4	0	0	0	0	0	0	1	0	0	0	1	orf19.3279	HYR4	orf19.10789|IFF7|IPF24076.1|IPF296.1|Contig4-2791_0017|orf6.8279|CA5468|HYR8|CaO19.10789|CaO19.3279	ORF|Verified	Ca21chrR_C_albicans_SC5314	181477	177800	C	CAL0003395		Putative GPI-anchored adhesin-like protein; Rim101-repressed; constitutive expression independent of MTL or white-opaque status
HYS2	0	0	0	0	1	0	0	0	0	0	1	orf19.3960	HYS2	orf19.11442|IPF23248.1|IPF5785.1|Contig4-3081_0006|orf6.1553|CA0555|CaO19.11442|CaO19.3960|CDC1	ORF|Uncharacterized	Ca21chr5_C_albicans_SC5314	1032504	1031080	C	CAL0003049		Putative DNA polymerase III (delta) subunit with a predicted role in DNA replication and DNA repair; cell-cycle regulated periodic mRNA expression
HYU1	0	0	0	0	1	1	1	0	0	0	3	orf19.5804	HYU1	orf19.13226|IPF21434.1|IPF10288.2|Contig4-3045_0016|Contig4-3045_0017|orf6.6638|CA4157|CaO19.5804|CaO19.13226	ORF|Uncharacterized	Ca21chr2_C_albicans_SC5314	601474	597563	C	CAL0002248		Putative hydantoin utilization protein A; induced upon adherence to polystyrene; regulated by Gcn2p and Gcn4p
IDH1	0	0	0	0	0	0	1	0	0	0	1	orf19.4826	IDH1	orf19.12289|IPF22447.1|IPF11475.1|Contig4-3078_0035|orf6.7385|CA4753|IDH1.3	ORF|Uncharacterized	Ca21chr1_C_albicans_SC5314	2120442	2121755	W	CAL0005337		Putative mitochondrial NAD-isocitrate dehydrogenase subunit 1; soluble protein in hyphae; protein level decrease in stationary phase cultures
IDI1	0	0	0	0	0	1	0	0	0	0	1	orf19.2775	IDI1	orf19.10291|IPF24623.1|IPF11947.2|Contig4-2553_0008|orf6.3090|orf6.6577|CA4116|orf19.12027|orf19.4558|IPF1053.1|IPF22675.1|CaO19.10291|CA1538|IDI1.3eoc|CaO19.2775	ORF|Uncharacterized	Ca21chr4_C_albicans_SC5314	450184	451038	W	CAL0004272		Ortholog(s) have isopentenyl-diphosphate delta-isomerase activity, role in farnesyl diphosphate biosynthetic process and cytosol, nucleus localization
IFA14	0	0	0	0	0	0	0	1	0	0	1	orf19.7550	IFA14	IPF12930.2|Contig4-2433_0007|orf6.8898|CA5961|CaO19.7550	ORF|Uncharacterized	Ca21chrR_C_albicans_SC5314	2080150	2078114	C	CAL0000081		Putative LPF family protein; Plc1-regulated; induced by alpha pheromone in SpiderM medium
IFA4	0	1	0	0	1	0	1	0	0	0	3	orf19.4510	IFA4	orf19.11986|IPF22740.1|IPF11199.2|Contig4-2894_0009|orf6.5001|CA2916|CaO19.11986|LPF29|CaO19.4510	ORF|Uncharacterized	Ca21chr2_C_albicans_SC5314	925655	927688	W	CAL0002648		Protein of unknown function; oxidative stress-induced via Cap1
IFC1	0	0	0	0	0	0	1	0	0	0	1	orf19.3746	IFC1	orf19.11233|IPF23519.1|IPF4732.2|Contig4-2422_0002|CA3257|CA3258|CaO19.3746|IFC2|orf6.5478|IPF4737.2|orf6.5476|CaO19.11231|OPT22|IFC1	ORF|Verified	Ca21chrR_C_albicans_SC5314	502705	499916	C	CAL0001200		Oligopeptide transporter; induced upon phagocytosis by macrophage; macrophage/pseudohyphal-repressed after 16h; fluconazole-induced; virulence-group-correlated expression; Hap43-repressed
IFC3	0	0	1	0	0	0	1	1	0	0	3	orf19.3749	IFC3	IPF4737.2|IPF12812.3|Contig4-2818_0020|CA2349|CaO19.3749|OPT21|orf6.5478|IPF12812.2|IFC3	ORF|Verified	Ca21chrR_C_albicans_SC5314	496621	493904	C	CAL0001204		Oligopeptide transporter; transcript induced by macrophage phagocytosis, BSA or peptides; fluconazole-induced; induced by Rim101 at pH 8; virulence-group-correlated expression; Hap43-repressed; Spider biofilm induced
IFD6	0	1	1	0	0	0	0	1	1	1	5	orf19.1048	IFD6	orf19.8650|Contig4-2647_0009|YPX98|IPF18856.2|IPF17049.2|Contig4-2647_0010|orf6.2004|orf6.2130|CA0924|YPL88|IFD1|IFD5|CaO19.1048|LPG20	ORF|Verified	Ca21chr1_C_albicans_SC5314	867455	868489	W	CAL0001158	CAL0006572|CAL0006568|CAL0006571	Aldo-keto reductase; similar to aryl alcohol dehydrogenases; protein increase correlates with MDR1 overexpression (not CDR1 or CDR2) in fluconazole-resistant clinical isolates; farnesol regulated; possibly essential; Spider biofilm induced
IFE1	0	0	1	0	0	0	0	0	0	0	1	orf19.769	IFE1	orf19.8391|IPF16118.2|IPF3885.2|orf6.1009|orf6.1010|orf6.3669|CA1958|YAL061|BDH1|CaO19.769	ORF|Uncharacterized	Ca21chr1_C_albicans_SC5314	986332	987516	W	CAL0001909		Putative medium-chain alcohol dehydrogenase; rat catheter and Spider biofilm repressed
IFE2	0	0	0	0	0	0	1	0	0	0	1	orf19.5288	IFE2	IPF3735.1|Contig4-3028_0005|orf6.3827|CA2075|YAL60|CaO19.5288|BDH2	ORF|Uncharacterized	Ca21chrR_C_albicans_SC5314	1149961	1148654	C	CAL0003653		Putative alcohol dehydrogenase; yeast-enriched transcript; Efg1-regulated; induced by prostaglandins, Hog1, fluconazole; rat catheter biofilm induced
IFF11	0	1	0	0	0	0	0	0	0	0	1	orf19.5399	IFF11	orf19.12854|IPF21721.1|IPF1076.1|Contig4-3071_0014|orf6.8635|CA5761|IPF21769.1|orf19.5400|orf6.8636|IPF1075.1|CaO19.12854|CaO19.5399	ORF|Verified	Ca21chr3_C_albicans_SC5314	95651	97186	W	CAL0004442		Secreted protein required for normal cell wall structure and for virulence; member of the IFF family; Hap43p-repressed gene
IFF3	0	0	1	0	0	0	1	0	1	0	3	orf19.4361	IFF3	orf19.11839|IPF20094.1|IPF28444.1|Contig4-2765_0012|orf6.2179|orf6.3778|CA2037|CaO19.11839|CaO19.4361	ORF|Verified	Ca21chrR_C_albicans_SC5314	804770	807595	W	CAL0001064		Putative GPI-anchored protein
IFF4	0	0	0	0	0	0	1	0	1	0	2	orf19.7472	IFF4	IPF2507.1|Contig4-3027_0015|orf6.8724|CA5819|CaO19.7472	ORF|Verified	Ca21chrR_C_albicans_SC5314	145031	149611	W	CAL0005658		Adhesin-like cell surface protein; putative GPI-anchor; null mutant germ tubes show decreased adhesion to plastic substrate; mutants are viable; Hap43-repressed gene
IFF5	0	0	0	0	0	0	1	0	0	0	1	orf19.2879	IFF5	orf19.10397|IPF15521.2|IPF16017.3|Contig4-2765_0012|orf6.297|orf6.4388|CA2476|CaO19.2879	ORF|Verified	Ca21chr4_C_albicans_SC5314	1465204	1461278	C	CAL0005204		Putative GPI-anchored protein; adhesin-like protein; possibly an essential gene, disruptants not obtained by UAU1 method
IFF6	1	0	0	1	1	1	1	1	1	0	7	orf19.4072	IFF6	orf19.11553|IPF19647.2|IPF28532.1|orf6.2490|orf6.3209|CA1621|HYR1-12|HYR10|IPF19647.1|CaO19.4072	ORF|Verified	Ca21chr2_C_albicans_SC5314	1869204	1865944	C	CAL0004905		Putative GPI-anchored adhesin-like protein; opaque-specific transcript; macrophage-induced gene; Hap43-repressed gene; Spider biofilm induced
IFF8	1	1	0	1	1	0	1	1	1	0	7	orf19.570	IFF8	orf19.8201|IPF26693.1|IPF11578.2|Contig4-2860_0006|orf6.4720|CA2713|CaO19.570|CaO19.8201	ORF|Verified	Ca21chr5_C_albicans_SC5314	164521	166665	W	CAL0000295	CAL0006574	Putative GPI-anchored adhesin-like protein; decreased transcription is observed in an azole-resistant strain that overexpresses MDR1
IFF9	0	1	0	0	0	0	1	0	0	0	2	orf19.465	IFF9	orf19.8096|orf6.2179|IPF19893.2|IPF29820.1|Contig4-2765_0012|Contig4-2883_0016|orf6.353|CaO19.465	ORF|Verified	Ca21chrR_C_albicans_SC5314	866462	869287	W	CAL0005763		Predicted GPI-linked cell-wall protein; similar to Hyr1; induced in low iron; possibly an essential gene, disruptants not obtained by UAU1 method
IFG3	0	0	0	1	0	0	0	0	0	0	1	orf19.944	IFG3	orf19.8559|IPF26335.1|IPF1541.1|Contig4-3103_0050|orf6.8193|CA5402|IFG3.3	ORF|Uncharacterized	Ca21chr5_C_albicans_SC5314	81598	80483	C	CAL0003688		Putative D-amino acid oxidase; Spider biofilm induced
IFH1	0	0	0	0	1	0	0	0	0	1	2	orf19.4282	IFH1	orf19.11758|IPF19775.1|IPF19820.2|Contig4-2551_0007|orf6.5204|orf6.55|CA3065|CaO19.4282|IPF19775|orf19.11757|IPF22972.1|IPF15813.2|Contig4-2551_0010|orf6.5205|CA3066|CaO19.4281|CaO19.11757|IPF15813|orf19.4281	ORF|Verified	Ca21chr5_C_albicans_SC5314	598160	595503	C	CAL0000350	CAL0000347	Transcription factor; forms a heterodimer with Fhl11 that is tethered to promoters by Tbf1; positively regulates rRNA and ribosomal protein gene transcription; Spider biofilm induced
IFI3	1	0	1	1	0	0	1	1	0	0	5	orf19.4482	IFI3	orf19.11962|IPF22783.1|IPF19949.1|orf6.4304|orf6.4305|orf19.11963|orf19.4483|CA2411|Contig4-2664_0012	ORF|Uncharacterized	Ca21chr1_C_albicans_SC5314	854018	855784	W	CAL0001993		Protein of unknown function; constitutive expression independent of MTL or white-opaque status
IFK2	0	0	0	1	0	1	1	0	1	1	5	orf19.856	IFK2	orf19.8476|IPF26414.1|IPF11973.1|Contig4-2541_0011|orf6.1905|orf6.3556|CA0775|CA0373|IPF7655.5eoc|IPF7655.2|FMO3|CaO19.856	ORF|Uncharacterized	Ca21chr2_C_albicans_SC5314	766651	768309	W	CAL0002780		Putative thiol-specific monooxygenase; mutant is viable; flow model biofilm induced
IFM1	1	0	0	0	0	0	0	0	0	0	1	orf19.5167	IFM1	orf19.12634|IPF22038.1|IPF5581.2|Contig4-3092_0031|Contig4-3092_0032|orf6.6969|CA4428|CaJ7.0334|CaJ7_0334|CaO19_5167|CaO19.5167	ORF|Uncharacterized	Ca21chr7_C_albicans_SC5314	639065	636762	C	CAL0002630	CAL0006575	Putative mitochondrial translation initiation factor; transcript regulated by Nrg1, Mig1, and Tup1
IFM3	0	0	0	0	0	0	1	0	0	0	1	orf19.2176	IFM3	orf19.9722|IPF25139.1|IPF5511.1|Contig4-3057_0018|orf6.6087|CA3742|CaO19.9722|CaO19.2176	ORF|Uncharacterized	Ca21chr2_C_albicans_SC5314	1641786	1640977	C	CAL0005418		Protein with a 2-hydroxyacid dehydrogenase catalytic domain; Hap43-repressed; Plc1-regulated; overlaps orf19.2177
IFU5	0	0	0	1	1	0	1	0	1	0	4	orf19.2568	IFU5	orf19.10100|IPF19838.2|IPF19956.2|Contig4-3016_0009|orf6.4669|orf6.637|CA2679|YFL010C|YLR63|CaO19.2568|IPF19956.1	ORF|Uncharacterized	Ca21chrR_C_albicans_SC5314	395483	396193	W	CAL0002506	CAL0006580	Predicted membrane protein; estradiol-induced; upregulation associated with CDR1 and CDR2 overexpression or fluphenazine; putative drug-responsive regulatory site; similar to S. cerevisiae Wwm1p; Hap43-repressed; Spider biofilm repressed
IHD1	0	0	1	0	0	1	0	0	0	1	3	orf19.5760	IHD1	orf19.13183|IPF21466.1|IPF10662.2|Contig4-2056_0002|orf6.6198|CA3827|orf6.6197|orf19.5761|YMR317|PGA36|CaO19.13183|CaO19.5760|IPF10662	ORF|Uncharacterized	Ca21chr6_C_albicans_SC5314	839640	838462	C	CAL0001488		GPI-anchored protein; alkaline, hypha-induced; regulated by Nrg1, Rfg1, Tup1 and Tsa1, Tsa1B in minimal media at 37; oralpharyngeal candidasis induced ; Spider biofilm induced; regulated in Spider biofilms by Tec1, Efg1, Ndt80, Rob1, Brg1
IHD2	0	0	1	0	0	0	0	0	0	0	1	orf19.6021	IHD2	orf19.13442|orf6.3925|IPF21083.1|IPF10761.1|Contig4-2810_0012|CA2149|CaO19.6021|IPF10761|CaO19.13442	ORF|Uncharacterized	Ca21chr1_C_albicans_SC5314	167084	167830	W	CAL0005068		Protein of unknown function; induced during hyphae development; induced in low iron; Spider biofilm induced
ILS1	0	0	1	1	0	0	0	0	0	0	2	orf19.2138	ILS1	orf19.9685|IPF25214.1|IPF13644.2|Contig4-2481_0004|orf6.5372|CA3186|CaO19.2138|CaO19.9685	ORF|Uncharacterized	Ca21chr6_C_albicans_SC5314	1005464	1008730	W	CAL0005329		Putative isoleucyl-tRNA synthetase, the target of drugs including the cyclic beta-amino acid icofungipen/PLD-118/BAY-10-8888 and mupirocin; protein present in exponential and stationary growth phase yeast cultures
IME2	0	0	0	0	0	0	1	0	0	0	1	orf19.2395	IME2	CaO19.9931|orf19.9931|IPF24911.1|IPF14035.2|Contig4-2106_0002|orf6.3678|CA1965|IPF14035|CaO19.2395	ORF|Verified	Ca21chrR_C_albicans_SC5314	740051	738489	C	CAL0000840		Putative serine/threonine protein kinase; mutation confers hypersensitivity to amphotericin B
IMH3	0	0	0	0	1	0	1	0	0	0	2	orf19.18	IMH3	orf19.7689|IPF3873.2|IPF27224.1|IPF29977.1|IPF3872.2|orf6.2651|CA1246|orf19.7690|orf19.19|orf6.2652|IMD3|CA1245|IMH3.exon2|IMH3.exon1	ORF|Verified	Ca21chr2_C_albicans_SC5314	1304152	1302340	C	CAL0000509		Inosine monophosphate (IMP) dehydrogenase; enzyme of GMP biosynthesis; target of mycophenolic acid and mizoribine monophosphate; antigenic during infection; repressed in core stress response; snoRNA snR54 encoded within IMH3 intron
IML2	0	0	1	0	0	0	0	0	0	1	2	orf19.7229	IML2	IPF855.1|Contig4-3043_0019|orf6.8129|CA5353|CaO19.7229	ORF|Uncharacterized	Ca21chr1_C_albicans_SC5314	3131465	3128865	C	CAL0003810		Protein of unknown function; early-stage flow model biofilm induced; Hap43-repressed; Spider biofilm repressed
INN1	0	0	0	0	0	0	1	0	0	0	1	orf19.2832	INN1	orf19.10350|IPF24482.1|IPF14911.2|Contig4-2142_0001|Contig4-2770_0015|orf6.4493|CA2547|IPF14911|CaO19.2832	ORF|Uncharacterized	Ca21chrR_C_albicans_SC5314	627521	629500	W	CAL0005109		Protein with similarity to S. cerevisiae Inn1p, which is an essential protein of the contractile actomyosin ring required for ingression of the plasma membrane into the bud neck during cytokinesis; contains a C2 membrane targeting domain
INO4	0	0	0	0	1	0	0	0	0	0	1	orf19.837.1	INO4		ORF|Verified	Ca21chr2_C_albicans_SC5314	809639	809163	C	CAF0007452		Transcription factor; activator that forms a heterodimer with Ino2; likely regulates genes involved in phosphatidylcholine and phosphatidylinositol biosynthesis, fatty acid beta-oxidation, and peroxisome biogenesis; gene has intron
INT1	1	0	0	0	0	1	0	0	1	0	3	orf19.4257	INT1	orf19.11733|BUD4|orf6.3968|IPF19580.2|IPF28466.1|Contig4-2319_0007|orf6.1732|orf6.358|CA0665|CaO19.4257|IPF19580.1	ORF|Verified	Ca21chr5_C_albicans_SC5314	547677	553247	W	CAL0000261		Protein structurally similar to alpha-subunit of human leukocyte integrin; role in morphogenesis, adhesion, and mouse cecal colonization and systemic virulence; similar to S. cerevisiae Bud4; Hap43-induced gene
IPK1	0	0	0	0	0	1	0	0	0	0	1	orf19.1439	IPK1	orf19.9013|IPF25886.1|IPF10566.1|Contig4-2265_0006|orf6.1053|CA0280|IPF10566|CaO19.1439	ORF|Uncharacterized	Ca21chr4_C_albicans_SC5314	699814	700899	W	CAL0004567		Ortholog of S. cerevisiae/S. pombe Ipk1; an inositol pentakisphosphate 2-kinase, a nuclear protein required for synthesis of 1,2,3,4,5,6-hexakisphosphate; Spider biofilm induced
IPL1	0	0	1	0	0	0	0	0	0	0	1	orf19.3474	IPL1	orf19.10978|IPF23787.1|IPF12051.2|Contig4-2624_0002|Contig4-2835_0022|orf6.4985|CA2904|CaO19.10978|CaO19.3474	ORF|Uncharacterized	Ca21chr6_C_albicans_SC5314	482963	481371	C	CAL0005060		Putative Aurora kinase; Hap43-induced; induced during planktonic growth; possibly an essential gene, disruptants not obtained by UAU1 method
IPT1	0	0	1	0	0	0	1	0	0	0	2	orf19.4769	IPT1	orf19.12233|IPF11674.2|IPF17541.2|IPF17540.2|Contig4-2253_0002|orf6.2538|orf6.2539|orf6.927|CA0228|CA6290|orf19.4770|IPT1.5f	ORF|Verified	Ca21chr1_C_albicans_SC5314	1991586	1993130	W	CAL0004527		Inositol phosphoryl transferase; catalyzes the synthesis of the most abundant sphingolipid, mannose-(inositol-P)2-ceramide, M(IP)2C, from MIPC; required for wild-type membrane localization of Cdr1; Spider biofilm induced
IQG1	0	0	0	1	0	0	0	0	0	0	1	orf19.6536	IQG1	orf19.13889|IPF20657.1|IPF5165.2|Contig4-3024_0013|Contig4-3024_0015|orf6.7624|CA4939|CaJ7.0211|CaJ7_0211|CaO19_6536|CaO19.13889|CaO19.6536	ORF|Verified	Ca21chr7_C_albicans_SC5314	394417	399360	W	CAL0003156		Actomyosin ring component at bud neck; cell-cycle regulated ser phosphorylation at CDK sites regulate association with Bni1/Bnr1, Iqg1 degradation, and ring disassembly; mutation causes cytokinetic defects; rat catheter biofilm repressed
IRA2	0	0	1	0	0	0	1	0	0	1	3	orf19.5219	IRA2	orf19.12686|IPF21959.1|IPF10866.2|orf6.3680|CA1967|CaO19.5219|IPF10866	ORF|Uncharacterized	Ca21chr1_C_albicans_SC5314	2717074	2709143	C	CAL0003508		GTPase-activating protein; negatively regulates RAS by converting it from the GTP- to the GDP-bound inactive form; Spider biofilm induced; flow model biofilm repressed
IRE1	0	0	1	0	0	0	0	0	0	0	1	orf19.5068	IRE1	orf19.12534|IPF12318.3|IPF16157.2|Contig4-2885_0001|orf6.1519|orf6.2426|CA0532|CaO19.5068	ORF|Verified	Ca21chr1_C_albicans_SC5314	1735358	1731684	C	CAL0001725		Putative protein kinase; role in cell wall regulation; mutant is hypersensitive to caspofungin; Spider biofilm induced
IRO1	0	0	0	0	0	0	1	0	0	0	1	orf19.1715	IRO1	CaO19.9283|orf19.9283|orf6.4843|IPF11363.1|IPF29338.1|Contig4-2578_0004|Contig4-2578_0006|orf6.4845|CA2802|IPF11363|CaO19.1715	ORF|Verified	Ca21chr3_C_albicans_SC5314	293369	291579	C	CAL0000781		Putative transcription factor; role in iron utilization, pathogenesis; both IRO1 and adjacent URA3 are mutated in strain CAI4; suppresses S. cerevisiae aft1 mutant low-iron growth defect; hyphal-induced; reports differ about iron regulation
IRR1	0	0	1	0	0	0	1	0	0	1	3	orf19.7232	IRR1	IPF850.1|Contig4-3043_0023|orf6.8132|orf6.8133|CA5355|CA5356|orf19.7233|IRR1.3f	ORF|Uncharacterized	Ca21chr1_C_albicans_SC5314	3138881	3135612	C	CAL0003835		Putative cohesin complex subunit; cell-cycle regulated periodic mRNA expression
ISA1	0	0	1	0	0	0	0	0	0	0	1	orf19.5521	ISA1	orf19.12967|orf6.4463|IPF21609.1|IPF4322.1|Contig4-2690_0011|CA2524|CaO19.5521|IPF4322|CaO19.12967	ORF|Uncharacterized	Ca21chr6_C_albicans_SC5314	520904	521713	W	CAL0006111		Putative mitochondrial iron-sulfur protein; alkaline repressed; induced in high iron; regulated by Sef1, Sfu1, Hap43; Spider biofilm induced
ISN1	0	0	1	0	0	0	0	0	1	0	2	orf19.3355	ISN1	orf19.10863|IPF4824.1|IPF28805.1|Contig4-2331_0002|orf6.1924|orf6.2293|CA1020|IPF4824|CaO19.3355	ORF|Uncharacterized	Ca21chr1_C_albicans_SC5314	334662	336044	W	CAL0004158		Putative inosine 5'-monophosphate 5'-nucleotidase; fungal-specific (no human or murine homolog)
IST2	0	0	1	0	0	0	0	0	0	0	1	orf19.2792	IST2	orf19.10310|IPF7245.3|IPF17074.2|Contig4-2218_0006|orf6.3611|orf6.3721|CA2001|CaO19.2792|IPF17074	ORF|Uncharacterized	Ca21chr1_C_albicans_SC5314	1629144	1626286	C	CAL0004302		Ortholog(s) have lipid binding activity, role in endoplasmic reticulum membrane organization, regulation of phosphatidylinositol dephosphorylation and cellular bud membrane, cortical endoplasmic reticulum localization
ISW2	0	0	1	1	0	0	0	0	0	1	3	orf19.7401	ISW2	IPF2633.1|Contig4-3029_0013|CA5701|CaO19.7401|orf6.8561	ORF|Verified	Ca21chr3_C_albicans_SC5314	1441679	1438509	C	CAL0005422		Ortholog of S. cerevisiae Isw2; an ATPase involved in chromatin remodeling; required for chlamydospore formation; Hap43-induced gene; repressed by high-level peroxide stress
ITR1	0	0	0	0	0	0	1	0	0	0	1	orf19.3526	ITR1	orf19.11009|IPF23713.1|IPF4456.1|Contig4-2828_0018|orf6.2039|orf6.310|CA0863|ITR2|HGT15|CaO19.3526	ORF|Verified	Ca21chr2_C_albicans_SC5314	1031796	1030132	C	CAL0005849		MFS inositol transporter; uptake of exogenous inositol; 12 transmembrane motifs; expressed in rich medium; fluconazole, caspofungin repressed; possibly essential (UAU1 method); flow model, rat catheter and Spider biofilm induced
JEM1	0	0	0	0	0	0	1	0	0	0	1	orf19.3592	JEM1	orf19.11074|IPF19182.2|IPF13100.1|Contig4-2320_0006|orf6.2050|CA0872|CaO19.3592|IPF13100	ORF|Verified	Ca21chr2_C_albicans_SC5314	1786043	1787953	W	CAL0006020		Functional homolog of S. cerevisiae Jem1p, which acts with Scj1p and Kar2p (BiP) in protein folding and ER-associated degradation of misfolded proteins, and also has a role in karyogamy; has J domain and 4 tetratricopeptide repeats
JEN1	0	0	0	1	0	1	0	0	0	0	2	orf19.7447	JEN1	IPF2882.1|Contig4-3064_0026|orf6.8607|CA5737|CaO19.7447	ORF|Verified	Ca21chr3_C_albicans_SC5314	1502026	1503651	W	CAL0005553		Lactate transporter; induced by lactic acid, activated by Cat8; alkaline repressed by Rim101; localizes to plasma membrane; Spider biofilm induced
JEN2	0	0	0	1	0	0	1	0	0	0	2	orf19.5307	JEN2	orf19.12767|IPF8196.1|IPF8525.2|Contig4-2961_0006|orf6.8296|orf6.991|CA5478|CaO19.5307	ORF|Verified	Ca21chr4_C_albicans_SC5314	864845	866386	W	CAL0004249		Dicarboxylic acid transporter; regulated by glucose repression; induced by Rgt1; disruptants not obtained by UAU1 method; rat catheter and Spider biofilm induced
JIP5	0	0	1	0	0	0	1	0	0	0	2	orf19.4746	JIP5	orf19.12208|IPF14019|IPF14019.1|IPF13928.2|orf6.3658|orf6.4016|CA1950|CaO19.4746	ORF|Uncharacterized	Ca21chr1_C_albicans_SC5314	1930727	1929099	C	CAL0004454		Ortholog of S. cerevisiae Jip5; predicted role in biogenesis of the large ribosomal subunit; repressed in core stress response; Hap43-induced gene
KAR5	0	0	0	1	0	1	0	0	0	0	2	orf19.103	KAR5	orf19.7750|IPF10457.3|Contig4-2013_0002|orf6.2506|CA1152|CaO19.103|IPF10457|CA1195|orf6.2573|IPF17213.2|IPF10457.2	ORF|Uncharacterized	Ca21chr6_C_albicans_SC5314	198735	199112	W	CAL0002964		Ortholog of S. cerevisiae Kar5; involved in nuclear membrane fusion during karyogamy; induced by alpha factor
KAR9	0	0	1	0	0	0	0	0	0	1	2	orf19.5011	KAR9	orf19.12478|IPF22215.1|IPF1824.1|Contig4-3061_0004|Contig4-3061_0005|Contig4-3061_0006|orf6.7998|CA5251|CaO19.5011|CaO19.12478|IPF1824	ORF|Verified	Ca21chr1_C_albicans_SC5314	3017916	3020192	W	CAL0001591		Ortholog of S. cerevisiae Kar9; role in mitotic spindle positioning; nonessential; localizes to bud tip, bud neck, hyphal tip; wild-type localization requires actin and microtubule cytoskeleton; induced by alpha factor
KEL1	0	0	1	0	0	0	0	0	0	0	1	orf19.6092	KEL1	orf19.13511|IPF21143.1|IPF4628.1|Contig4-2998_0008|orf6.6249|CA3860|CaO19.13511|KEL2|CaO19.6092	ORF|Verified	Ca21chr1_C_albicans_SC5314	22270	25326	W	CAL0005234		Kelch repeat domain-containing protein; localizes to sites of polarized growth; mutant colonies exhibit slightly decreased filamentation ratio; not required for buccal epithelial cell adherence or virulence in mice
KEM1	0	0	1	0	0	0	1	0	0	1	3	orf19.4969	KEM1	orf19.12434|XRN1|IPF13214.2|IPF28204.1|Contig4-2907_0019|orf6.2836|orf6.1895|CA0767|KEM1.3|CaO19.4969	ORF|Verified	Ca21chr1_C_albicans_SC5314	2930787	2926204	C	CAL0006374		5'->3' exoribonuclease of cytoplasmic stress granules; role in filamentous growth; complements slow growth/mating of S. cerevisiae kem1 mutant; required for SD or Spider medium biofilm formation
KEX2	0	0	1	0	0	0	1	0	0	0	2	orf19.4755	KEX2	orf19.12219|IPF22355.1|IPF13063.2|Contig4-2455_0002|orf6.4600|CA2633|CaO19.4755|CaO19.12219	ORF|Verified	Ca21chr1_C_albicans_SC5314	1959364	1956554	C	CAL0004481	CAL0006582	Subtilisin-like protease (proprotein convertase); processes aspartyl proteinase Sap2; required for hyphal growth and wild-type virulence in mice; functional homolog of S. cerevisiae Kex2, which processes alpha-factor; Tup1-repressed
KGD2	0	0	1	0	0	0	1	0	0	0	2	orf19.6126	KGD2	CaO19.13545|orf19.13545|orf6.5107|IPF20983.1|IPF8851.2|Contig4-2655_0006|CA2997|CaO19.6126	ORF|Uncharacterized	Ca21chrR_C_albicans_SC5314	1609238	1610563	W	CAL0005983		Putative dihydrolipoamide S-succinyltransferase; induced in high iron; Hap43-repressed; Spider biofilm repressed
KIC1	0	0	0	0	1	0	1	0	0	0	2	orf19.191	KIC1	orf19.7821|IPF27130.1|IPF15055.2|Contig4-2639_0001|orf6.2964|CA1447|NRK1|CaO19.7821|CaO19.191	ORF|Verified	Ca21chr2_C_albicans_SC5314	997849	1000524	W	CAL0003268		Member of the GCK-III subfamily of eukaryotic Ste20p kinases; in RAM cell wall integrity signaling network; role in cell separation, azole sensitivity; required for hyphal growth; constitutive expression is MTL, white-opaque independent
KIN2	0	0	0	0	0	0	1	0	0	0	1	orf19.7510	KIN2	IPF402.1|Contig4-3107_0054|orf6.8762|CA5851|CaO19.7510|KIN1	ORF|Uncharacterized	Ca21chrR_C_albicans_SC5314	63737	67375	W	CAL0006385		Protein with similarity to S. cerevisiae Kin2p, transcription is positively regulated by Tbf1
KIP1	0	0	0	0	0	0	1	0	0	0	1	orf19.712	KIP1	orf19.8331|IPF13390.2|IPF29716.1|Contig4-1948_0002|Contig4-1948_0004|orf6.2633|CA6177|CaO19.712	ORF|Verified	Ca21chrR_C_albicans_SC5314	1393368	1396103	W	CAL0001739		Non-essential kinesin from the bipolar (Kinesis-5) family; involved in formation of the mitotic spindle
KIP2	1	0	0	0	0	0	0	0	0	0	1	orf19.1747	KIP2	orf19.9315|IPF10752.2|IPF16668.3|Contig4-2591_0011|orf6.2020|orf6.86|CA0852|CaO19.1747	ORF|Uncharacterized	Ca21chr2_C_albicans_SC5314	2127438	2125441	C	CAL0000859		Putative kinesin-related motor protein involved in mitotic spindle positioning; repressed by alpha pheromone in SpiderM medium; periodic mRNA expression, peak at cell-cycle G2/M phase
KIP4	0	0	0	0	0	0	1	0	0	0	1	orf19.5265	KIP4	orf19.12730|IPF21924.1|IPF2050.1|Contig4-3082_0007|Contig4-3082_0008|orf6.7677|CA4985|KINH|IPF2050|CaO19.12730|CaO19.5265|SMY1	ORF|Verified	Ca21chr1_C_albicans_SC5314	2629381	2626667	C	CAL0003594		S. cerevisiae Smy1 ortholog; Tn mutation affects filamentous growth; filament induced; has Mob2-dependent hyphal regulation; regulated by Nrg1, Tup1; oralpharyngeal candidasis induced; Spider biofilm induced; flow model biofilm repressed
KOG1	0	0	1	0	0	0	0	0	0	0	1	orf19.418	KOG1	orf19.8048|IPF4893.2|orf6.3897|YHR186|CA2125|CaO19.418|IPF4893|CaO19.8048	ORF|Uncharacterized	Ca21chr1_C_albicans_SC5314	1144029	1148327	W	CAL0005582		Putative TORC1 subunit; heterozygous null mutant displays sensitivity to rapamycin; likely to be essential for growth, based on an insertional mutagenesis strategy
KRE5	1	0	0	0	0	0	0	0	0	0	1	orf19.290	KRE5	orf19.7922|IPF27067.1|IPF3818.3|Contig4-3050_0020|orf6.4303|orf6.4819|CA2786|GPT1|CaO19.290|KRE5.3eoc|IPF3818.2	ORF|Verified	Ca21chr3_C_albicans_SC5314	634857	630514	C	CAL0004102	CAL0006583	UDP-glucose:glycoprotein glucosyltransferase; 1,6-beta-D-glucan biosynthesis, hyphal growth, virulence in mouse IV model; partially complements S. cerevisiae kre5 mutant defects; flow biofilm repressed, Bcr1-repressed in RPMI a/a biofilms
KRE6	0	0	0	1	0	1	0	0	0	0	2	orf19.7363	KRE6	IPF1249.2|Contig4-2926_0012|orf6.8523|CA5661|CaO19.7363	ORF|Verified	Ca21chr3_C_albicans_SC5314	1306201	1308423	W	CAL0004712		Essential beta-1,6-glucan synthase subunit; change in mRNA length, not abundance, at yeast-hypha transition; alkaline induced by Rim101, on cell wall regeneration; Spider biofilm induced; Bcr1-repressed in RPMI a/a biofilms
KRE62	0	0	0	1	1	0	0	0	0	0	2	orf19.942	KRE62	orf19.8557|IPF26313.1|IPF26324.1|IPF1539.1|IPF1538.2|Contig4-3103_0054|orf6.8191|CA5399|KRE62.5f|KRE62.3f|orf19.942.1|CA5400	ORF|Uncharacterized	Ca21chr5_C_albicans_SC5314	86237	84369	C	CAL0003686		Putative subunit of glucan synthase; macrophage-induced gene; Bcr1-regulated in a/a RPMI biofilms
KRR1	0	0	1	0	0	0	1	0	0	1	3	orf19.661	KRR1	orf19.8277|IPF3997.3|IPF4000.2|Contig4-2788_0008|orf6.254|orf6.6554|CA4096|CaO19.661	ORF|Uncharacterized	Ca21chr1_C_albicans_SC5314	2504197	2505273	W	CAL0001053	CAL0006584	Putative nucleolar protein; repressed benomyl treatment or in an azole-resistant strain that overexpresses MDR1; F-12/CO2 early biofilm induced
KSP1	0	0	1	0	0	0	0	0	0	0	1	orf19.4432	KSP1	orf19.11910|IPF22791.1|IPF5540.2|Contig4-2969_0018|orf6.2723|CA1288|CaO19.11910|CaO19.4432	ORF|Verified	Ca21chr1_C_albicans_SC5314	1598119	1595267	C	CAL0001809		Putative serine/threonine protein kinase; mRNA binds She3 and is localized to hyphal tips; mutation confers hypersensitivity to amphotericin B
KTI12	0	0	0	0	0	0	1	0	0	0	1	orf19.2385	KTI12	CaO19.2385|orf19.9921|orf6.3863|IPF24923.1|IPF9366.2|Contig4-2991_0012|CA2100|CaO19.9921	ORF|Uncharacterized	Ca21chrR_C_albicans_SC5314	750070	749204	C	CAL0000813		Protein similar to S. cerevisiae Kti12p, which associates with Elongator complex; has a role in resistance to killer toxin; predicted Kex2p substrate; Hap43p-induced gene
KTR2	0	0	0	0	1	0	0	0	0	0	1	orf19.4494	KTR2	orf19.11970|IPF18483.2|IPF4778.2|Contig4-2993_0007|orf6.2955|orf6.4186|CA1444|MNT5|CaO19.4494	ORF|Verified	Ca21chr2_C_albicans_SC5314	955166	956605	W	CAL0002037		Mannosyltransferase; transcription elevated in chk1, nik1, and sln1 homozygous null mutants; fungal-specific (no human or murine homolog); possibly an essential gene, disruptants not obtained by UAU1 method
KTR4	0	0	1	0	0	0	0	0	1	0	2	orf19.4475	KTR4	orf19.11955|IPF22771.1|IPF14377.2|Contig4-2993_0007|orf6.4312|CA2418|MNT4|CaO19.11955|CaO19.4475	ORF|Verified	Ca21chr1_C_albicans_SC5314	841877	840435	C	CAL0001958		Mannosyltransferase; induced during cell wall regeneration; fungal-specific (no human or murine homolog); Bcr1-repressed in RPMI a/a biofilms
LAB5	0	0	0	0	0	1	0	0	0	0	1	orf19.2774	LAB5	orf19.10290|IPF24616.1|IPF11949.2|Contig4-2553_0006|orf6.6578|CA4117|LIS1|CaO19.10290|CaO19.2774	ORF|Uncharacterized	Ca21chr4_C_albicans_SC5314	451524	452684	W	CAL0004271		Ortholog(s) have role in protein lipoylation and mitochondrion localization
LAP4	0	0	0	0	0	1	0	0	0	0	1	orf19.6671	LAP4	IPF2303.2|Contig4-3038_0025|orf6.6780|CA4274|LAP5|CaO19.6671|LAP42	ORF|Verified	Ca21chr5_C_albicans_SC5314	801111	802847	W	CAL0004105		Protein similar to aminopeptidase I; mutation confers hypersensitivity to amphotericin B; transcript regulated in macrophage response; flow model biofilm induced
LAP41	0	0	0	1	0	0	1	0	1	0	3	orf19.1628	LAP41	orf19.9196|IPF25621.1|IPF4250.1|Contig4-2997_0024|orf6.6444|CA4007|CaO19.9196|LAP4|CaO19.1628	ORF|Verified	Ca21chr3_C_albicans_SC5314	472085	470532	C	CAL0006379		Putative aminopeptidase yscI precursor; mutant is viable; protein present in exponential and stationary growth phase yeast cultures; Spider biofilm repressed
LAS1	0	0	0	0	1	0	1	0	0	0	2	orf19.4120	LAS1	orf19.11602|IPF23142.1|IPF5882.2|Contig4-3052_0028|orf6.3193|CA1610|CaO19.4120|CaO19.11602	ORF|Verified	Ca21chr2_C_albicans_SC5314	1223378	1224856	W	CAL0005623		Putative bud formation and morphogenesis protein; mutation confers hypersensitivity to 5-fluorocytosine (5-FC), 5-fluorouracil (5-FU); macrophage-induced; Spider biofilm induced
LAT1	1	0	0	0	0	0	0	0	0	0	1	orf19.6561	LAT1	orf19.13914|IPF20596.1|IPF1673.1|Contig4-2941_0006|orf6.7549|CA4875|CaJ7.0184|CaJ7_0184|CaO19_6561|CaO19.6561|CaO19.13914	ORF|Uncharacterized	Ca21chr7_C_albicans_SC5314	352680	354113	W	CAL0003237		Putative dihydrolipoamide acetyltransferase component (E2) of pyruvate dehydrogenase complex; sumoylation target; Spider biofilm repressed
LCB2	0	0	0	0	0	0	1	0	0	0	1	orf19.5027	LCB2	orf19.12494|IPF22245.1|IPF3017.1|Contig4-3075_0027|orf6.7982|CA5236|CaO19.5027|CaO19.12494	ORF|Verified	Ca21chr1_C_albicans_SC5314	3063251	3061542	C	CAL0001621		Putative serine palmitoyltransferase component; mutation confers hypersensitivity to aureobasidin A
LCB4	0	0	0	0	0	0	1	0	0	0	1	orf19.5257	LCB4	orf19.12722|IPF21943.1|IPF2037.1|Contig4-2701_0001|orf6.7685|CA4991|CaO19.5257|CaO19.12722	ORF|Uncharacterized	Ca21chr1_C_albicans_SC5314	2641966	2643558	W	CAL0003570		Putative sphingosine kinase; Tac1p-regulated expression; rat catheter biofilm induced
LDG3	0	1	0	0	0	0	0	0	1	1	3	orf19.6486	LDG3	orf19.13840|IPF20654.1|IPF19071.2|orf6.1020|CA6229|CaJ7.0264|CaO19.6486|CaJ7_0264|CaO19_6486|IFW2|CA1991|IPF6617.repeat2|orf6.3709|IPF6619.1	ORF|Uncharacterized	Ca21chr7_C_albicans_SC5314	493961	494419	W	CAL0002312		Putative LDG family protein; F-12/CO2 early biofilm induced
LEA1	0	0	0	0	0	1	0	0	0	0	1	orf19.1260	LEA1	CaO19.8845|orf19.8845|IPF26087.1|IPF8521.1|Contig4-2968_0003|orf6.5727|CA3457|IPF8521|CaO19.1260	ORF|Uncharacterized	Ca21chr4_C_albicans_SC5314	1270531	1269830	C	CAL0002983		Predicted component of U2 snRNP; induced by alpha pheromone in SpiderM medium
LEU3	0	0	1	0	0	1	0	0	1	0	3	orf19.4225	LEU3	orf19.11700|IPF3138.2|IPF17458.3|Contig4-2936_0008|Contig4-2936_0011|Contig4-2936_0012|orf6.484|orf6.6620|orf6.2769|CA4146|CaO19.4225	ORF|Verified	Ca21chr5_C_albicans_SC5314	487140	484186	C	CAL0000141		Zn(II)2Cys6 transcription factor; predicted regulator branched-c ofhain amino acid biosynthesis genes; alkaline induced; induced by Mnl1 under weak acid stress; required for yeast cell adherence to silicone substrate; Spider biofilm induced
LIG1	0	1	1	0	0	0	0	0	0	0	2	orf19.6511	LIG1	orf19.13864|IPF20541.1|IPF3918.2|Contig4-3089_0004|Contig4-3089_0005|orf6.7649|CA4962|CaJ7.0238|TRL1|CaO19_6511|CaJ7_0238|CaO19.6511|CaO19.13864	ORF|Verified	Ca21chr7_C_albicans_SC5314	458226	460724	W	CAL0003070		tRNA ligase; functional homolog of S. cerevisiae Trl1
LIG4	0	0	0	0	1	0	1	0	0	0	2	orf19.5798	LIG4	CaO19.13220|orf19.13220|CDC9|IPF21371.1|IPF6823.2|Contig4-3045_0005|orf6.6632|CA4153|CaO19.5798|DNLI	ORF|Verified	Ca21chr2_C_albicans_SC5314	610758	613544	W	CAL0001558		DNA ligase; mRNA detected in yeast-form and pseudohyphal cells, induced upon hyphal induction; suppresses S. cerevisiae ime1-1 mutant IME2 transcription defect; required for wild-type filamentous growth and wild-type pathogenesis
LIP1	0	0	1	0	0	0	1	0	0	0	2	orf19.4821	LIP1	orf19.12284|IPF22431.1|IPF14712.2|Contig4-2746_0012|Contig4-2746_0014|orf6.2398|CA1079|CaO19.4821|CaO19.12284	ORF|Verified	Ca21chr1_C_albicans_SC5314	2110276	2108870	C	CAL0005331		Secreted lipase, member of a lipase gene family whose members are expressed differentially in response to carbon source and during infection; may have a role in nutrition and/or in creating an acidic microenvironment
LIP10	0	0	1	0	0	0	0	0	0	0	1	orf19.4822	LIP10	orf19.12285|IPF22423.1|IPF11790.1|Contig4-2746_0010|orf6.7389|CA4757|CaO19.4822|CaO19.12285	ORF|Verified	Ca21chr1_C_albicans_SC5314	2113178	2111781	C	CAL0005332		Secreted lipase, member of a lipase gene family whose members are expressed differentially in response to carbon source and during infection; may have a role in nutrition and/or in creating an acidic microenvironment
LIP3	0	0	1	0	0	0	1	0	0	0	2	orf19.4856	LIP3	orf19.12319|IPF22432.1|IPF7736.2|Contig4-2920_0010|orf6.7355|CA4731|CaO19.4856|CaO19.12319	ORF|Uncharacterized	Ca21chr1_C_albicans_SC5314	2166143	2167558	W	CAL0005403		Secreted lipase; gene family member whose members are expressed differentially in response to carbon source and infection; possible role in nutrition and/or in creating an acidic microenvironment; flow model biofilm induced
LIP4	0	0	1	1	0	0	0	0	0	0	2	orf19.2133	LIP4	orf19.9680|IPF19830.2|IPF15657.2|Contig4-2687_0005|orf6.288|orf6.5367|CA3182|CaO19.2133	ORF|Verified	Ca21chr6_C_albicans_SC5314	998012	999391	W	CAL0005323		Secreted lipase, member of a differentially expressed lipase gene family with possible roles in nutrition and/or in creating an acidic microenvironment; expressed more strongly during mucosal infections than during systemic infections
LIP6	0	0	0	0	0	0	1	0	0	0	1	orf19.4823	LIP6	orf19.12286|IPF22433.1|IPF11788.2|Contig4-2746_0007|orf6.7388|CA4756|CaO19.4823|CaO19.12286	ORF|Verified	Ca21chr1_C_albicans_SC5314	2115617	2114226	C	CAL0005333		Secreted lipase, member of family of lipase genes expressed differentially in response to carbon source and during infection; may have a role in nutrition and/or in creating an acidic microenvironment; induced on adherence to polystyrene
LIP9	0	0	0	0	0	0	0	0	0	1	1	orf19.5172	LIP9	orf19.12639|IPF22071.1|IPF22065.1|IPF5407.2|IPF5406.2|Contig4-3092_0045|orf6.6964|CA4423|CaJ7.0329|orf19.12640|orf19.5173|orf6.6963|CA4422|LIP9.5f|LIP9.exon1	ORF|Uncharacterized	Ca21chr7_C_albicans_SC5314	623503	622142	C	CAL0002656		Secreted lipase, member of a lipase gene family whose members are expressed differentially in response to carbon source and during infection; may have a role in nutrition and/or in creating an acidic microenvironment
LKH1	0	0	1	0	0	0	1	0	0	1	3	orf19.992	LKH1	orf19.8607|IPF26288.1|IPF6778.2|Contig4-2932_0021|orf6.5806|CA3524|LKH1.3|CaO19.992|CaO19.8607|LKH1.3f	ORF|Uncharacterized	Ca21chr1_C_albicans_SC5314	2321637	2323508	W	CAL0003842		Putative leukotriene A(4) hydrolase; repressed during the mating process; Hog1p-induced
LPG20	0	0	1	0	0	0	0	0	1	0	2	orf19.771	LPG20	orf19.8393|IPF16116.2|IPF3883.2|Contig4-2653_0002|orf6.1012|orf6.3671|CA1959|YPL088|IFD2|CaO19.771	ORF|Uncharacterized	Ca21chr1_C_albicans_SC5314	984797	985843	W	CAL0001933	CAL0006569	Aldo-keto reductase family protein; similar to aryl alcohol dehydrogenases; osmotic stress-induced, correlates with overexpression of MDR1 in fluconazole-resistant isolate; stationary phase enriched protein
LRO1	0	0	1	0	0	0	0	0	1	0	2	orf19.6018	LRO1	orf19.13439|IPF19448.2|IPF10764.2|IPF18532.1|Contig4-2810_0017|orf6.3922|orf6.91|CA6302|orf6.3923|orf19.6019|CA0012|IPF19448.3f	ORF|Uncharacterized	Ca21chr1_C_albicans_SC5314	170165	172261	W	CAL0005049		Acyltransferase that catalyzes diacylglycerol esterification of phospholipids; role in lipid storage, triglyceride biosynthesis; flow model biofilm repressed
LSC2	0	0	0	0	0	0	1	0	0	0	1	orf19.1860	LSC2	orf19.9416|IPF25466.1|IPF25436.1|IPF4686.3|IPF19007.1|Contig4-2797_0017|orf6.2420|CA6196|orf19.8329|orf19.710|orf6.1730|CA0664|Contig4-2984_0026|IPF12204.2|IPF26609.1|IPF19007.3eoc	ORF|Uncharacterized	Ca21chrR_C_albicans_SC5314	1453087	1451449	C	CAL0001726	CAL0006590	Putative succinate-CoA ligase beta subunit; regulated by Mig1, Tup1; induced in high iron; protein present in exponential and stationary growth phase yeast cells; Spider biofilm repressed
LTE1	0	0	0	0	1	0	1	0	0	0	2	orf19.2238	LTE1	orf19.9780|IPF25036.1|IPF13694.2|Contig4-2838_0001|Contig4-2838_0002|orf6.2394|CA1077|orf19.9781|orf19.2239|orf6.2393|CA1076|Contig4-2781_0024|IPF19721.1|IPF25034.1|CaO19.9780|LTE99|IPF13694|CaO19.2238	ORF|Uncharacterized	Ca21chr2_C_albicans_SC5314	1407349	1412304	W	CAL0006248		Protein similar to GDP/GTP exchange factors; repressed by alpha pheromone in SpiderM medium; flow model biofilm repressed
LYP1	0	0	0	0	0	0	1	0	0	0	1	orf19.651	LYP1	orf19.8266|IPF19150.2|IPF16499.2|Contig4-2448_0003|orf6.3531|orf6.763|CA1853|CaO19.651	ORF|Uncharacterized	Ca21chrR_C_albicans_SC5314	1084370	1085959	W	CAL0001027		Putative permease; amphotericin B induced; flucytosine repressed; possibly an essential gene, disruptants not obtained by UAU1 method
LYS1	0	0	0	0	0	1	0	0	0	0	1	orf19.1789.1	LYS1	IPF25528.1|IPF25539.1|IPF29306.1|IPF10469.3|Contig4-2934_0006|orf6.1158|CA0343|orf19.1790|orf19.9356|CA2460|LYS1.3eoc|IPF18465.1|LYS1.5eoc|IPF10469.2	ORF|Verified	Ca21chr4_C_albicans_SC5314	1159049	1160197	W	CAL0006591		Saccharopine dehydrogenase (biosynthetic); enzyme of alpha-aminoadipate lysine biosynthesis pathway; functionally complements S. cerevisiae lys1 mutation; fungal-specific (no human or murine homolog)
LYS12	0	0	0	0	0	0	1	0	0	0	1	orf19.2525	LYS12	orf19.10060|IPF24758.1|IPF4979.2|Contig4-2933_0019|Contig4-2933_0021|orf6.3372|CA1737|CaO19.2525|CaO19.10060	ORF|Verified	Ca21chrR_C_albicans_SC5314	332030	333160	W	CAL0002415		Homoisocitrate dehydrogenase; catalyzes 4th step in the alpha-aminoadipate pathway of lysine biosynthesis; clade-associated gene expression; protein level decreases in stationary phase cultures; Spider biofilm repressed
LYS142	0	0	1	0	0	0	1	0	0	0	2	orf19.4778	LYS142	orf19.12242|IPF22385.1|IPF11777.2|Contig4-2888_0007|orf6.1907|CA0777|CaO19.12242|IPF11777|CaO19.4778	ORF|Uncharacterized	Ca21chr1_C_albicans_SC5314	2020314	2022383	W	CAL0004560		Zn(II)2Cys6 transcription factor; has similarity to S. cerevisiae Lys14, involved in the regulation of lysine biosynthesis genes; fungal-specific
LYS144	0	1	0	0	0	0	1	0	0	0	2	orf19.5380	LYS144	orf19.12835|IPF21694.1|IPF8224.2|Contig4-2974_0012|orf6.4142|CA2298|CaO19.5380|IPF8224|CaO19.12835	ORF|Verified	Ca21chr3_C_albicans_SC5314	140434	143019	W	CAL0004397		Zn(II)2Cys6 transcription factor; has similarity to S. cerevisiae Lys14, involved in the regulation of lysine biosynthesis genes
LYS2	0	0	1	0	0	1	0	0	1	0	3	orf19.2970	LYS2	orf19.10487|IPF17598.2|IPF19710.1|Contig4-1985_0002|orf6.2119|orf6.240|orf6.5719|CA0916|CaO19.2970	ORF|Verified	Ca21chr1_C_albicans_SC5314	588960	593174	W	CAL0006102	CAL0006592	Heterodimeric alpha-aminoadipate reductase large subunit; lysine biosynthesis; predicted binding sites for AMP and alpha-aminoadipate; inhibited by lys or thialysine; regulated by Gcn2 and Gcn4; Spider biofilm induced, flow model repressed
LYS21	0	0	0	0	1	0	0	0	0	0	1	orf19.772	LYS21	orf19.8394|IPF3880.2|IPF16113.3|Contig4-2653_0004|orf6.1013|orf6.3672|CA0261|LYS22|CaO19.772|LYS212	ORF|Uncharacterized	Ca21chr1_C_albicans_SC5314	983901	982615	C	CAL0001935		Homocitrate synthase; lysine biosynthesis; expression increased in a fluconazole-resistant isolate; colony morphology-related gene regulation by Ssn6; ketoconazole-repressed; regulated by Gcn2, Gcn4, Hap43
LYS4	0	0	0	0	0	1	1	0	0	0	2	orf19.3846	LYS4	orf19.11327|IPF23444.1|IPF4077.2|Contig4-3060_0033|orf6.7541|CA4869|CaO19.11327|CaO19.3846	ORF|Uncharacterized	Ca21chr4_C_albicans_SC5314	946259	944205	C	CAL0002066		Homoaconitase; regulated by Gcn4, Gcn2; induced in response to amino acid starvation (3-AT); induced by human whole blood or PMNs; Hap43-repressed; flow model and Spider biofilm repressed
LYS5	0	0	0	0	1	0	1	0	0	0	2	orf19.6304	LYS5	orf19.13681|orf6.5497|IPF20830.1|IPF12222.2|Contig4-3056_0041|CA3270|CaO19.13681|CaO19.6304	ORF|Verified	Ca21chrR_C_albicans_SC5314	1058347	1059336	W	CAL0001234		Phosphopantetheinyl transferase; enzyme of lysine biosynthesis; modifies, and thereby activates, Lys2p alpha-aminoadipate reductase; functional homolog of S. cerevisiae Lys5p
MAD2	0	0	1	0	0	0	0	0	0	0	1	orf19.1040	MAD2	orf19.8642|IPF17891.2|IPF17882.3|Contig4-2664_0009|orf6.2122|orf6.2317|CA1033|CaO19.1040	ORF|Verified	Ca21chr1_C_albicans_SC5314	857326	857970	W	CAL0001147		Protein required for the spindle assembly checkpoint of the cell cycle; necessary for survival in host cell macrophages and for virulence in a mouse model of systemic candidiasis
MAE1	0	0	1	0	0	0	0	0	0	0	1	orf19.3419	MAE1	orf19.10923|IPF23815.1|IPF8888.2|Contig4-2903_0008|orf6.6106|CA3757|CaO19.10923|CaO19.3419	ORF|Uncharacterized	Ca21chr6_C_albicans_SC5314	350706	352598	W	CAL0004908	CAL0006594	Malic enzyme, mitochondrial; transcription regulated by Mig1, Tup1; colony morphology-related gene regulation by Ssn6; Hap43-repressed; Spider biofilm repressed
MAF1	0	0	0	0	0	0	1	0	0	0	1	orf19.2173	MAF1	orf19.9719|IPF25133.1|IPF10146.2|Contig4-3057_0024|orf6.6090|CA3745	ORF|Uncharacterized	Ca21chr2_C_albicans_SC5314	1646206	1647533	W	CAL0005413		Putative negative regulator of RNA polymerase III; decreased expression in hyphae vs yeast cells; caspofungin repressed; Spider biofilm repressed
MAK16	0	0	0	0	1	0	1	0	0	0	2	orf19.5500	MAK16	orf19.12955|IPF21671.1|IPF5859.3|Contig4-1385_0002|Contig4-1385_0003|orf6.4657|CA2670|CaO19.5500|CaO19.12955|IPF5859.2	ORF|Uncharacterized	Ca21chr2_C_albicans_SC5314	1301008	1300061	C	CAL0006057		Putative constituent of 66S pre-ribosomal particles; Hap43-induced; repressed by prostaglandins; Spider biofilm induced
MAK21	1	0	0	1	1	1	1	0	0	1	6	orf19.5912	MAK21	orf19.13333|IPF21339.1|IPF4362.1|Contig4-3037_0008|orf6.9125|CA6134|CaO19.5912|CaO19.13333	ORF|Verified	Ca21chr3_C_albicans_SC5314	962572	965772	W	CAL0003265		Putative 66S pre-ribosomal particle subunit; mutation confers hypersensitivity to tubercidin (7-deazaadenosine)
MAK32	0	0	1	0	0	0	0	0	1	0	2	orf19.4548	MAK32	orf19.12023|IPF22716.1|IPF14749.2|Contig4-2122_0005|orf6.6694|orf6.96|CA0013|CaO19.4548	ORF|Uncharacterized	Ca21chr1_C_albicans_SC5314	366747	367877	W	CAL0002767		Putative protein involved in the structural stability of L-A double-stranded RNA-containing particles; downregulated upon adherence to polystyrene
MAK5	0	0	0	1	1	0	1	0	1	0	4	orf19.3540	MAK5	orf19.11024|IPF23705.1|IPF6433.2|Contig4-2990_0009|orf6.4286|CA2399|CaO19.11024|CaO19.3540	ORF|Uncharacterized	Ca21chr2_C_albicans_SC5314	1053006	1055354	W	CAL0005900		Putative nucleolar DEAD-box RNA helicase; oxidative stress-repressed via Cap1; repressed by prostaglandins
MAL31	0	0	0	0	0	1	0	0	0	0	1	orf19.3981	MAL31	orf19.11464|IPF23226.1|IPF8647.2|orf6.5657|CA3404|CaO19.11464|CaO19.3981	ORF|Uncharacterized	Ca21chr5_C_albicans_SC5314	1076005	1074239	C	CAL0003136		Putative high-affinity maltose transporter; transcript is upregulated in clinical isolates from HIV+ patients with oral candidiasis; alkaline induced; Spider biofilm induced
MAS1	0	0	1	0	0	0	0	0	1	0	2	orf19.3026	MAS1	orf19.10544|IPF24301.1|IPF3692.2|Contig4-3096_0048|orf6.7763|CA5058|CaO19.10544|CaO19.3026	ORF|Uncharacterized	Ca21chr1_C_albicans_SC5314	690091	688688	C	CAL0001369	CAL0006595	Putative mitochondrial processing protease; Hap43-repressed; transcript regulated by Nrg1; oxidative stress-induced via Cap1
MBP1	0	0	0	0	0	0	0	0	0	1	1	orf19.5855	MBP1	orf19.13277|IPF21163.1|IPF10688.2|Contig4-2525_0008|orf6.5047|CA2953|CaO19.5855|CaO19.13277	ORF|Verified	Ca21chr3_C_albicans_SC5314	861885	859327	C	CAL0002380		Putative component of the MBF transcription complex involved in G1/S cell-cycle progression; non-periodic mRNA expression; predicted, conserved MBF binding sites upstream of G1/S-regulated genes
MCA1	1	0	1	1	0	1	0	0	0	1	5	orf19.5995	MCA1	CaO19.5995|orf19.13416|IPF21216.1|IPF4847.1|Contig4-2771_0005|orf6.9042|CA6069|CaO19.13416|IPF4847	ORF|Verified	Ca21chr3_C_albicans_SC5314	1128917	1127571	C	CAL0003470		Putative cysteine protease with similarity to S. cerevisiae Mca1p; has a role in apoptotic cell death upon H2O2 treatment; fungal-specific (no human or murine homolog); farnesol-induced
MCD4	0	0	1	0	0	0	1	0	0	1	3	orf19.5244	MCD4	orf19.12709|IPF21997.1|IPF2019.2|Contig4-3067_0018|orf6.7698|CA5003|CaO19.5244|CaO19.12709	ORF|Uncharacterized	Ca21chr1_C_albicans_SC5314	2661825	2664740	W	CAL0003557	CAL0006596	Protein of major facilitator superfamily; has phosphodiesterase/nucleotide pyrophosphatase domain; similar to S. cerevisiae Mcd4p, which acts in GPI anchor biosynthesis; possibly an essential gene, disruptants not obtained by UAU1 method
MCI4	0	0	0	0	0	0	1	0	0	0	1	orf19.2570	MCI4	CaO19.2570|orf19.10102|IPF24789.1|IPF2728.2|Contig4-3016_0007|orf6.4671|CA2680|CaO19.10102	ORF|Uncharacterized	Ca21chrR_C_albicans_SC5314	396477	396896	W	CAL0002517		Putative NADH-ubiquinone dehydrogenase; Hap43p-repressed gene
MCM2	0	0	0	0	0	0	0	0	1	0	1	orf19.4354	MCM2	orf19.11832|IPF17769.3|IPF15306.2|Contig4-2720_0001|orf6.2810|orf6.577|CA1350|CaO19.4354	ORF|Uncharacterized	Ca21chrR_C_albicans_SC5314	856674	853963	C	CAL0001039		Phosphorylated protein of unknown function; transcription is periodic with a peak at M/G1 phase of the cell cycle
MCM3	0	0	0	0	0	0	1	0	0	0	1	orf19.1901	MCM3	orf19.9457|IPF25419.1|IPF9716.2|Contig4-2752_0015|orf6.7019|CA4471|CaO19.9457|CaO19.1901	ORF|Uncharacterized	Ca21chr2_C_albicans_SC5314	1500642	1503278	W	CAL0002494		Putative DNA replication protein; periodic mRNA expression, peak at cell-cycle M/G1 phase; Spider biofilm induced
MCM6	0	0	0	0	0	0	1	0	0	0	1	orf19.2611	MCM6	orf19.10142|IPF24727.1|IPF8502.2|Contig4-2859_0007|orf6.4274|CA2388|CaO19.2611|CaO19.10142	ORF|Uncharacterized	Ca21chrR_C_albicans_SC5314	459676	462318	W	CAL0003376		Putative MCM DNA replication initiation complex component; mRNA expression peak at cell-cycle M/G1 phase; regulated by tyrosol and cell density; repressed by alpha pheromone in SpiderM medium; Hap43-induced gene
MCT1	0	0	0	0	0	0	1	0	0	0	1	orf19.6643	MCT1	orf19.13964|IPF20516.1|IPF5013.1|Contig4-3035_0008|Contig4-3035_0009|orf6.6540|CA4087|CaO19.6643|IPF5013|CaO19.13964	ORF|Uncharacterized	Ca21chrR_C_albicans_SC5314	1209498	1210523	W	CAL0004034		Putative malonyl-CoA acyl carrier protein acyltransferase
MDH1	0	0	0	0	0	0	1	0	0	0	1	orf19.7481	MDH1	orf6.8733|IPF2486.1|Contig4-2988_0011|CA5826|MDH1-2|MDH11|CaO19.7481|MDH2	ORF|Uncharacterized	Ca21chrR_C_albicans_SC5314	128189	127176	C	CAL0005697	CAL0006598	Mitochondrial malate dehydrogenase; regulated by Mig1, Tup1, white-opaque switch, phagocytosis; induced in high iron; antigenic during murine and human infection; repressed in Spider biofilms by Bcr1, Tec1, Ndt80, Rob1, Brg1
MDJ1	0	0	0	0	0	1	0	0	0	0	1	orf19.6672	MDJ1	IPF2305.2|Contig4-3038_0027|orf6.6781|CA4275|CaO19.6672	ORF|Uncharacterized	Ca21chr5_C_albicans_SC5314	803173	804639	W	CAL0004107		Putative member of the HSP40 (DnaJ) family of chaperones; rat catheter and Spider biofilm induced
MDL1	0	0	0	0	0	0	1	0	0	0	1	orf19.2615	MDL1	orf19.10146|IPF24739.1|IPF7801.2|Contig4-2761_0014|orf6.4270|CA2384|CaO19.10146|CaO19.2615	ORF|Uncharacterized	Ca21chrR_C_albicans_SC5314	467268	469325	W	CAL0003383		Putative mitochondrial, half-size MDR-subfamily ABC transporter
MDL2	0	0	1	0	0	0	0	0	0	0	1	orf19.5599	MDL2	IPF20121.1|Contig4-2108_0001|orf6.170|orf6.973|orf6.5073|CA2972|orf6.5072|orf19.13043|orf19.5600|CA2971|MDL2.3f	ORF|Verified	Ca21chr6_C_albicans_SC5314	661595	659244	C	CAL0006294		Putative mitochondrial, half-size MDR-subfamily ABC transporter
MDM34	0	1	1	0	0	0	0	0	0	0	2	orf19.1826	MDM34	CaO19.1826|orf19.9385|IPF25496.1|IPF14510.2|Contig4-2618_0001|Contig4-2753_0016|orf6.3433|CA1779|IPF14510|CaO19.9385	ORF|Uncharacterized	Ca21chr1_C_albicans_SC5314	1302625	1300757	C	CAL0001630		Putative zinc finger transcription factor; macrophage-downregulated; flow model biofilm induced; flow model and Spider biofilm induced
MDN1	0	0	0	0	0	0	1	0	0	0	1	orf19.4697	MDN1	orf19.12167|IPF22610.1|IPF11189.3|Contig4-1657_0002|Contig4-1657_0003|Contig4-2496_0003|orf6.1058|orf6.1684|orf6.1709|orf6.759|CA0283|IPF18034|IPF18034.2|CaO19.4697	ORF|Uncharacterized	Ca21chr4_C_albicans_SC5314	191174	176061	C	CAL0003858		Putative midasin, a very large dynein-related AAA-type ATPase; induced during the mating process
MDR1	0	0	1	0	0	0	0	0	0	0	1	orf19.5604	MDR1	orf19.13047|BENR|BMR1|Contig4-1827_0002|IPF21587.1|IPF16346.2|orf6.5068|CA2968|BEN|BEN1|CaO19.13047|CaO19.5604	ORF|Verified	Ca21chr6_C_albicans_SC5314	668242	666548	C	CAL0000532		Plasma membrane MDR/MFS multidrug efflux pump; methotrexate is preferred substrate; overexpression in drug-resistant clinical isolates confers fluconazole resistance; repressed in young biofilms; rat catheter biofilm induced
MDS3	0	0	1	0	0	0	0	0	0	0	1	orf19.6760	MDS3	CaO19.14052|orf19.14052|IPF20324.1|IPF2784.2|Contig4-3030_0020|orf6.8871|CA5937|IPF2784|CaO19.6760|orf19.6759|orf19.14051|IPF20325.1|IPF3482.2|Contig4-2141_0007|orf6.8872|CA5938|CaO19.6759|CaO19.14051|IPF3481	ORF|Verified	Ca21chr3_C_albicans_SC5314	1683073	1687224	W	CAL0004914		TOR signaling pathway component; required for growth and hyphal formation at alkaline pH, for full virulence in a mouse model of systemic infection and for SD and Spider medium biofilm formation; role in chlamydospore formation
MEA1	1	0	0	0	0	1	0	0	0	1	3	orf19.5919	MEA1	orf19.13340|IPF21186.1|IPF152.2|orf6.9118|CA6128|IPF152|CaO19.5919|CaO19.13340	ORF|Uncharacterized	Ca21chr3_C_albicans_SC5314	976571	978460	W	CAL0003282		Protein similar to A. nidulans MesA, which is involved in localization of actin cables; Hap43p-induced gene
MEC1	0	0	0	0	0	1	0	0	0	0	1	orf19.1283	MEC1	orf19.8870|IPF19757.1|IPF29511.1|Contig4-2808_0008|Contig4-2808_0009|Contig4-2808_0011|orf6.4242|CA2364|CaO19.1283	ORF|Verified	Ca21chr5_C_albicans_SC5314	909145	902168	C	CAL0003061		Cell cycle checkpoint protein with a role in genome integrity; RNA abundance regulated by tyrosol and cell density
MEC3	0	0	0	0	0	0	1	0	0	0	1	orf19.5485	MEC3	orf19.12940|IPF21670.1|IPF10984.1|Contig4-2604_0005|orf6.4179|CA2321|CaO19.12940|CaO19.5485	ORF|Uncharacterized	Ca21chr2_C_albicans_SC5314	1269317	1268358	C	CAL0005342	CAL0006599	Putative DNA damage and meiotic pachytene checkpoint protein; increased transcription is observed upon benomyl treatment
MED8	0	0	0	0	0	0	1	0	0	0	1	orf19.4497	MED8	orf19.11973|IPF4783.2|IPF19476.2|Contig4-2993_0011|orf6.30|orf6.4189|CA2328|CaO19.4497	ORF|Uncharacterized	Ca21chr2_C_albicans_SC5314	949405	950124	W	CAL0002045	CAL0006600	Ortholog(s) have RNA polymerase II core promoter proximal region sequence-specific DNA binding, RNA polymerase II transcription corepressor activity, TBP-class protein binding, structural molecule activity
MEF2	0	0	1	0	0	0	0	0	0	0	1	orf19.6208	MEF2	CaO19.6208|orf19.13589|IPF20891.1|IPF8163.1|Contig4-2876_0010|orf6.5416|CA3212	ORF|Uncharacterized	Ca21chr1_C_albicans_SC5314	1490523	1492802	W	CAL0000430		Putative mitochondrial translation elongation factor; caspofungin induced
MES1	0	0	0	0	0	1	0	0	0	0	1	orf19.3955	MES1	orf19.11437|IPF15550.2|IPF28546.1|Contig4-1832_0002|orf6.182|orf6.2278|CA1014|CaO19.3955	ORF|Uncharacterized	Ca21chr5_C_albicans_SC5314	1022448	1020202	C	CAL0003012	CAL0006601	Cytoplasmic methionyl-tRNA synthetase; zinc-binding motif; ribosomal subunits, translation factors, tRNA synthetases are downregulated upon phagocytosis by murine macrophage; protein present in exponential and stationary phase yeast
MET1	0	0	0	0	1	0	1	0	0	0	2	orf19.5811	MET1	orf19.13233|IPF21386.1|IPF9300.2|Contig4-2921_0008|orf6.6645|CA4162|CaO19.5811|CaO19.13233	ORF|Verified	Ca21chr2_C_albicans_SC5314	586227	587912	W	CAL0002271	CAL0006603	Putative uroporphyrin-3 C-methyltransferase, methionine biosynthesis enzyme; upregulated by human whole blood or polymorphonuclear (PMN) cells; Hog1p-induced; fungal-specific (no human or murine homolog); Hap43p-repressed
MET10	0	0	0	0	0	0	1	0	0	0	1	orf19.4076	MET10	orf19.11557|IPF23180.1|IPF13194.2|Contig4-2114_0002|Contig4-2114_0003|Contig4-2114_0004|orf6.3204|CA1620|CaO19.4076|CaO19.11557	ORF|Uncharacterized	Ca21chr2_C_albicans_SC5314	1875991	1872707	C	CAL0004909		Sulfite reductase; role in sulfur amino acid metabolism; induced by human whole blood or PMNs; Hog1-induced; possibly adherence-induced; flow model, Spider model, F-12/CO2 biofilm induced
MET14	0	0	0	1	0	0	0	0	0	0	1	orf19.946	MET14	orf19.8561|IPF26346.1|IPF1543.1|Contig4-3103_0048|orf6.8195|CA5404|CaO19.8561|CaO19.946	ORF|Uncharacterized	Ca21chr5_C_albicans_SC5314	78890	79492	W	CAL0003690		Putative adenylylsulfate kinase; predicted role in sulfur metabolism; possibly adherence-induced; protein present in exponential and stationary growth phase yeast; F-12/CO2 biofilm induced
MET18	0	1	0	0	0	0	1	0	0	1	3	orf19.1706	MET18	orf19.9273|IPF25707.1|IPF16088.2|Contig4-2424_0011|orf6.3121|CA1560|CaO19.9273|CaO19.1706	ORF|Uncharacterized	Ca21chr3_C_albicans_SC5314	311241	307972	C	CAL0000763		Putative protein with a predicted role in nucleotide excision repair (NER) and RNA polymerase II (RNAP II) transcription; Plc1p-regulated
MET3	0	0	1	0	0	0	0	0	0	1	2	orf19.5025	MET3	orf19.12492|orf6.7984|IPF22255.1|IPF3022.1|Contig4-3075_0019|Contig4-3075_0020|CA5238|CaO19.5025|CaO19.12492	ORF|Uncharacterized	Ca21chr1_C_albicans_SC5314	3051624	3053207	W	CAL0001619		ATP sulfurlyase; sulfate assimilation; repressed by Met, Cys, Sfu1, or in fluconazole-resistant isolate; Hog1, caspofungin, white phase-induced; induced on biofilm formation, even in presence of Met and Cys; Spider, F-12/CO2 biofilm induced
MET6	0	0	0	0	0	0	1	0	0	0	1	orf19.2551	MET6	orf19.10083|IPF11555.2|IPF29050.1|Contig4-2742_0001|orf6.1715|CA0653|METE|CaO19.10083|CaO19.2551	ORF|Verified	Ca21chrR_C_albicans_SC5314	371056	368753	C	CAL0002475		Essential 5-methyltetrahydropteroyltriglutamate-homocysteine methyltransferase (cobalamin-independent methionine synthase); antigenic in murine/human systemic infection; heat shock, estrogen, GCN-induced; Spider biofilm repressed
MFALPHA	0	0	1	0	0	0	0	0	1	0	2	orf19.4481	MFALPHA	orf19.11961|orf6.4306|MFalpha1|IPF22780.1|IPF13755.1|Contig4-2664_0016|CA2412|MF1|IPF13755|CaO19.11961|CaO19.4481	ORF|Verified	Ca21chr1_C_albicans_SC5314	852302	851871	C	CAL0001991		Alpha factor mating pheromone precursor; three copies of pheromone that are proteolytically processed by Kex2p and possibly by Orf19.5851p; required for alpha cells to mate; expressed specifically in opaque phase MTLalpha/MTLalpha cells
MGE1	0	0	0	0	0	0	1	0	0	0	1	orf19.2524	MGE1	orf19.10059|IPF24774.1|IPF4977.2|Contig4-2933_0022|orf6.3373|CA1738|CaO19.10059|CaO19.2524	ORF|Uncharacterized	Ca21chrR_C_albicans_SC5314	330757	331485	W	CAL0002414		Putative mitochondrial matrix cochaperone; macrophage/pseudohyphal-repressed
MGM101	0	0	1	0	0	0	0	0	0	0	1	orf19.2956	MGM101	orf19.10473|IPF24328.1|IPF4423.1|Contig4-2696_0018|orf6.6660|CA4177|CaO19.2956|CaO19.10473	ORF|Verified	Ca21chr1_C_albicans_SC5314	555461	554634	C	CAL0006053		Putative mitochondrial genome maintenance protein; fungal-specific (no human or murine homolog); mutation confers hypersensitivity to tubercidin (7-deazaadenosine)
MHP1	0	0	0	0	0	0	1	0	0	0	1	orf19.6621	MHP1	orf19.13942|IPF20500.1|IPF2566.2|Contig4-2675_0002|orf6.6518|CA4069|orf6.2853|orf19.8092|orf19.461|CA1377|IPF18690.1|IPF26876.1|CaO19.13942|CaO19.6621	ORF|Verified	Ca21chrR_C_albicans_SC5314	1242892	1239263	C	CAL0003977		Protein similar to S. cerevisiae Mhp1p, which is involved in microtubule stabilization; transposon mutation affects filamentous growth; possibly transcriptionally regulated upon hyphal formation; possibly an essential gene (by UAU1 method)
MID1	1	0	0	0	0	1	0	0	0	0	2	orf19.3212	MID1	orf19.10724|IPF12820.2|IPF19250.2|Contig4-2443_0001|orf6.496|orf6.848|CA0203|CaO19.3212	ORF|Verified	Ca21chr5_C_albicans_SC5314	879385	881061	W	CAL0003216		Putative stretch-activated Ca2+ channel of the high affinity calcium uptake system; role in thigmotropism; decreased transcription is observed upon fluphenazine treatment or in an azole-resistant strain with CDR1 and CDR2 overexpression
MIF2	0	0	1	0	0	0	0	0	0	0	1	orf19.5551	MIF2	orf19.12997|IPF21589.1|IPF12632.1|Contig4-2462_0009|Contig4-2462_0010|orf6.4121|CA2284|CaO19.5551|CaO19.12997	ORF|Verified	Ca21chr6_C_albicans_SC5314	573084	571522	C	CAL0006177		Centromere-associated protein; similar to CENP-C proteins; Cse4p and Mif2p colocalize at C. albicans centromeres
MIG1	0	0	0	0	0	1	0	0	1	1	3	orf19.4318	MIG1	orf19.11793|IPF22963.1|IPF11048.2|Contig4-2700_0004|orf6.3170|CA1593|CaO19.4318|CaO19.11793	ORF|Verified	Ca21chr5_C_albicans_SC5314	653658	651946	C	CAL0000926		C2H2 transcription factor; repressor; regulates genes for carbon source utilization; Tup1-dependent and independent functions; hyphal, Hap43 and caspofungin repressed; Spider and flow model biofilm induced
MIH1	0	1	0	0	0	0	1	0	0	0	2	orf19.3071	MIH1	IPF9605.2|Contig4-2784_0008|Contig4-2784_0009|orf6.1592|CA0578|IPF19027.1|orf19.1812|orf6.1170|CaO19.3071|IPF9605	ORF|Uncharacterized	Ca21chr3_C_albicans_SC5314	155056	157740	W	CAL0001477		Putative protein phosphatase of the PTP family (tyrosine-specific); ortholog of S. cerevisiae Mih1; mRNA binds She3
MIS11	1	0	0	0	0	0	1	0	0	0	2	orf19.2364	MIS11	CaO19.2364|ADE3|orf19.9900|IPF24960.1|IPF12851.2|Contig4-2886_0001|Contig4-2886_0002|orf6.4076|CA2250|CaO19.9900	ORF|Uncharacterized	Ca21chrR_C_albicans_SC5314	1507154	1509994	W	CAL0000766		Predicted mitochondrial C1-tetrahydrofolate synthase precursor; putative protein of glycine catabolism; repressed by Efg1; fluconazole-induced; stationary phase enriched protein; rat catheter and Spider biofilm repressed
MIT1	0	0	0	1	0	0	0	0	1	0	2	orf19.4077	MIT1	orf19.11558|IPF2067.2|IPF28522.1|Contig4-2072_0001|Contig4-2072_0002|orf6.3203|CA1619|SUR1|CaO19.11558|CaO19.4077|IPF2067	ORF|Verified	Ca21chr2_C_albicans_SC5314	1880524	1882158	W	CAL0004910		Mannosylinositol phosphorylceramide (MIPC) synthase catalytic subunit; sphingolipid biosynthesis; fluconazole, caspofungin induced; macrophage-repressed; Spider biofilm induced
MKK2	0	0	0	0	0	0	1	0	0	0	1	orf19.6889	MKK2	orf19.14178|IPF9424.3|IPF14309.2|Contig4-2509_0011|orf6.121|orf6.7153|CA4577|CaO19.6889	ORF|Verified	Ca21chr2_C_albicans_SC5314	1181854	1180514	C	CAL0005911		Ortholog of S. cerevisiae Mkk2; MAP kinase kinase involved in signal transduction; macrophage-downregulated; mutants are viable and hypersensitive to caspofungin
MLC1	0	0	0	0	0	0	1	0	0	0	1	orf19.2416.1	MLC1	IPF24934.1|IPF7297.1|Contig4-2529_0004|CA3045|IPF7297.3	ORF|Verified	Ca21chrR_C_albicans_SC5314	702329	701831	C	CAF0006950		Microtubule-dependent localized protein; at Spitzenkorper and cytokinetic ring in hyphae; cell-cycle dependent localization to tip polarisome, bud neck in yeast and pseudohyphae; sumoylation target; rat catheter, Spider biofilm repressed
MLP1	1	0	0	0	0	1	1	0	0	0	3	orf19.4683	MLP1	orf19.12152|IPF22637.1|IPF10559.2|Contig4-1629_0001|orf6.5453|orf6.68|CA3240|CaO19.4683|IPF10559	ORF|Uncharacterized	Ca21chr4_C_albicans_SC5314	209114	214612	W	CAL0003820		Ortholog(s) have ribonucleoprotein complex binding activity
MLT1	0	0	1	0	0	0	1	0	0	0	2	orf19.5100	MLT1	orf19.12566|ABC1|BPT1|IPF22163.1|IPF9670.2|Contig4-2662_0008|Contig4-2662_0011|Contig4-2662_0013|orf6.4035|CA2221|YCF1|BPT1-2|CaO19.12566|CaO19.5100|IPF9670	ORF|Verified	Ca21chr1_C_albicans_SC5314	1800113	1795293	C	CAL0002485		Vacuolar membrane transporter; MRP subfamily of ABC family; may transport organic anions conjugated to glutathione, glucuronate, or sulfate; needed for virulence in mouse peritonitis; Spider biofilm induced; flow model biofilm repressed
MNL1	0	0	0	0	0	0	1	0	0	0	1	orf19.6121	MNL1	orf19.13540|IPF20971.1|IPF9113.2|Contig4-2916_0013|orf6.5102|CA2995|MSN2|CaO19.13540|IPF9113|CaO19.6121	ORF|Verified	Ca21chrR_C_albicans_SC5314	1617244	1614527	C	CAL0005981		Transcription factor; induces transcripts of stress response genes via SLE (STRE-like) elements; required for adaptation to weak acid stress; activates a subset of the genes that are repressed by Nrg1
MNN1	0	0	0	0	0	1	0	0	0	0	1	orf19.4279	MNN1	orf19.11755|orf6.3107|IPF17287.3|IPF8746.2|Contig4-2872_0014|orf6.5207|CA1548|CaO19.4279|IPF8746	ORF|Uncharacterized	Ca21chr5_C_albicans_SC5314	591842	589440	C	CAL0000325		Putative alpha-1,3-mannosyltransferase; of the mannosyltransferase complex; negatively regulated by Rim101; transcript elevated in chk1 and nik1 mutants, but not in sln1 mutant; Spider and flow model biofilm induced
MNN11	0	0	1	0	0	0	0	0	1	0	2	orf19.2927	MNN11	orf19.10444|IPF18555.2|IPF14216.2|Contig4-2249_0006|orf6.1563|CA0563|CaO19.2927	ORF|Uncharacterized	Ca21chr1_C_albicans_SC5314	503425	502091	C	CAL0005995		Ortholog(s) have alpha-1,2-galactosyltransferase activity, alpha-1,6-mannosyltransferase activity
MNN2	0	0	1	0	0	0	1	0	0	1	3	orf19.2347	MNN2	orf19.9883|IPF19382.2|IPF15847.2|orf6.233|orf6.4205|CA2340|MNN5|CaO19.2347|MNN25	ORF|Verified	Ca21chr1_C_albicans_SC5314	2380617	2378824	C	CAL0000743		Alpha-1,2-mannosyltransferase; similar to S. cerevisiae Mnn2; role in cell wall integrity, temperature sensitivity; iron utilization in low iron; Tn mutation affects filamentous growth; filament induced; increased chitin exposes beta-glucan
MNN22	1	0	0	0	0	0	0	0	0	0	1	orf19.3803	MNN22	orf19.11284|IPF10363.2|IPF10361.3|Contig4-2432_0003|orf6.1866|orf6.264|CA0752|MNN24|CaO19.3803	ORF|Verified	Ca21chr4_C_albicans_SC5314	1020660	1018891	C	CAL0001902		Alpha-1,2-mannosyltransferase; required for normal cell wall mannan; regulated by Tsa1, Tsa1B at 37 deg; repressed in core stress response; NO, Hog1 induced; confers sensitivity to cell wall perturbing agents; Spider biofilm repressed
MNN3	0	0	0	0	0	0	1	0	0	1	2	orf19.4874	MNN3	orf19.12338|IPF22402.1|IPF13350.2|Contig4-2619_0014|Contig4-2619_0015|orf6.112|orf6.3833|CA2079|CaO19.4874|MNN3	ORF|Verified	Ca21chr1_C_albicans_SC5314	2207407	2205587	C	CAL0005465		Alpha-1,2-mannosyltransferase; mutants hypersensitive to toxic ergosterol analog, amphotericin B, calcofluor white, growth at 42 degrees and have decreased cell wall mannan; flow model biofilm induced
MNN4	0	0	0	0	0	1	0	0	0	0	1	orf19.2881	MNN4	orf19.10399|orf6.4390|IPF16016.2|IPF28958.1|Contig4-2084_0003|orf6.296|CA2477|CaO19.2881|IPF16016	ORF|Verified	Ca21chr4_C_albicans_SC5314	1457501	1460491	W	CAL0005219		Regulator of mannosylphosphorylation of N-linked mannans to cell wall proteins; no role in virulence or normal interaction with macrophages; mutant induces inflammatory cytokines in dendritic cells; rat catheter and Spider biofilm induced
MNN4-4	0	0	1	0	0	0	0	0	0	0	1	orf19.5557	MNN4-4	orf19.13003|MNT4|IPF21572.1|IPF5376.2|Contig4-3002_0015|orf6.4127|MNN4|CA2288|CaO19.13003|MNN45|IPF5376|CaO19.5557	ORF|Verified	Ca21chr6_C_albicans_SC5314	583682	586300	W	CAL0006186	CAL0006605	Mannosyltransferase; transcript upregulated in Ssk1 response regulator mutant or in nik1 null mutant, but not in chk1 or sln1 null mutants; pheromone induced; Spider biofilm induced
MNN9	0	0	0	1	0	0	0	0	0	0	1	orf19.7383	MNN9	IPF1301.1|Contig4-3093_0053|Contig4-3093_0054|orf6.8543|CA5681|CaO19.7383	ORF|Verified	Ca21chr3_C_albicans_SC5314	1368781	1369887	W	CAL0004800		Protein of N-linked outer-chain mannan biosynthesis; mutant has defective cell wall; required for wild-type hyphal growth; mutant is hygromycin B sensitive and vanadate resistant; has N-terminal membrane-spanning segment (positions 18-34)
MNR2	0	1	0	0	0	0	0	0	0	0	1	orf19.5667	MNR2	orf19.13112|IPF21510.1|IPF11307.2|Contig4-3054_0004|orf6.6907|CA4376|CaO19.13112|IPF11307|CaO19.5667	ORF|Uncharacterized	Ca21chr4_C_albicans_SC5314	60947	63340	W	CAL0000696		Putative ion transporter; fungal-specific (no human or murine homolog)
MNS1	0	0	1	0	0	0	0	0	0	0	1	orf19.1036	MNS1	orf19.8638|IPF6163.1|IPF29592.1|Contig4-2952_0008|orf6.2321|CA1037|CaO19.8638|CaO19.1036	ORF|Verified	Ca21chr1_C_albicans_SC5314	778650	776803	C	CAL0001124	CAF0006884	Alpha-1,2-mannosidase; processes Man9GlcNAc2 to Man8GlcNAc2 isomer B; member of ER localized glycosyl hydrolase family 47; ER form is converted by Kex2 to cytosolic form; flow model biofilm repressed
MNT1	0	0	0	0	0	0	1	0	0	0	1	orf19.1665	MNT1	orf19.9234|IPF25633.1|IPF6315.2|Contig4-3069_0008|Contig4-3069_0009|orf6.5740|CA3469|KTR1|CaO19.1665|CaO19.9234|KRE2	ORF|Verified	Ca21chr3_C_albicans_SC5314	400421	399126	C	CAL0000071		Alpha-1,2-mannosyl transferase; predicted type II Golgi membrane protein; adds 2nd mannose during cell-wall mannoprotein biosynthesis; required for wild-type virulence and adherence to epithelial cells; Hap43-induced
MNT2	0	0	0	0	0	0	0	0	1	0	1	orf19.1663	MNT2	orf19.9232|IPF25631.1|IPF6319.2|Contig4-3069_0003|orf6.5738|CA3467|KRE2|CaO19.9232|CaO19.1663	ORF|Verified	Ca21chr3_C_albicans_SC5314	406704	405319	C	CAL0000069	CAL0006606	Alpha-1,2-mannosyl transferase; adds 3rd mannose in cell-wall mannoprotein biosynthesis; partially redundant with Mnt1; role in adherence and virulence; expressed in yeast and hyphae; fungal-specific; Hap43-induced; Spider biofilm induced
MNT3	0	0	0	0	0	0	1	0	0	0	1	orf19.1010	MNT3	orf19.8624|IPF19565.2|IPF29601.1|Contig4-3028_0019|orf6.2170|orf6.220|CA0033|KTR1|KTR3|CaO19.1010|CA0952|MNT3.3eoc|IPF19564.1	ORF|Verified	Ca21chrR_C_albicans_SC5314	1138164	1139300	W	CAL0001038	CAL0006607|CAL0006770	Mannosyltransferase; transcription elevated in cyr1, chk1, nik1, and sln1 homozygous null mutants; fungal-specific (no human or murine homolog)
MNT4	0	0	0	0	0	0	1	0	0	0	1	orf19.6313	MNT4	CaO19.13690|orf19.13690|orf6.5506|IPF20823.1|IPF6268.2|Contig4-3056_0014|Contig4-3056_0015|Contig4-3056_0016|CA3279|IPF6268|CaO19.6313|MNN16	ORF|Uncharacterized	Ca21chrR_C_albicans_SC5314	1038275	1040434	W	CAL0001260		Predicted alpha-1,3-mannosyltransferase with a role in protein glycosylation; induced in low iron
MODF	0	0	1	0	0	0	0	0	0	1	2	orf19.5029	MODF	CaO19.12496|CaO19.5029|orf19.12496|IPF22250.1|IPF3015.1|Contig4-3075_0031|orf6.7980|CA5235|IPF3015	ORF|Uncharacterized	Ca21chr1_C_albicans_SC5314	3065571	3063934	C	CAL0001623		Ortholog(s) have mitochondrion localization
MP65	0	0	0	0	0	0	1	0	0	0	1	orf19.1779	MP65	orf19.9345|IPF15898.1|IPF9023.3|Contig4-1875_0004|orf6.2667|CA0156|SCW1|SCW10|CA6263|SCW1.5f|CMP65|CaO19.1779|SCW1.3f|orf6.708	ORF|Verified	Ca21chr2_C_albicans_SC5314	2054703	2053567	C	CAL0000936		Cell surface mannoprotein; cell-wall glucan metabolism, adhesion; adhesin motif; O-glycosylation; induced by heat, germ tube formation, wall regeneration; mycelial antigen; diagnostic marker; fluconazole-repressed; Spider biofilm induced
MPH1	0	0	0	0	0	1	0	0	0	0	1	orf19.2919	MPH1	orf19.10436|IPF24463.1|IPF11443.2|Contig4-2802_0009|orf6.3459|orf6.166|CA1802|CaO19.2919|IPF11443	ORF|Uncharacterized	Ca21chr4_C_albicans_SC5314	1386118	1382555	C	CAL0005976		Protein similar to S. cerevisiae Mph1p, which is a DNA helicase involved in DNA repair; induced under hydroxyurea treatment
MPP10	0	0	0	0	1	0	1	0	0	0	2	orf19.1915	MPP10	CaO19.1915|orf19.9471|IPF19846.2|IPF16234.2|orf6.1964|orf6.803|CA0813	ORF|Uncharacterized	Ca21chr2_C_albicans_SC5314	11063	9360	C	CAL0002520		Putative SSU processome and 90S preribosome component; repressed in core stress response; repressed by prostaglandins
MPT5	0	0	1	0	0	0	0	0	0	1	2	orf19.4991	MPT5	orf19.12458|IPF22202.1|IPF1777.1|Contig4-3025_0018|Contig4-3025_0020|orf6.8018|CA5271|CaO19.4991|CaO19.12458|IPF1777	ORF|Uncharacterized	Ca21chr1_C_albicans_SC5314	2976356	2979172	W	CAL0000028		Putative RNA-binding protein; Hap43p-repressed gene; protein induced during the mating process
MRF1	0	0	0	0	0	0	1	0	0	0	1	orf19.1149	MRF1	orf19.8742|IPF11717.2|IPF14722.3|Contig4-2773_0007|orf6.100|orf6.2782|CA1333|ETR2|CaO19.1149	ORF|Uncharacterized	Ca21chr1_C_albicans_SC5314	2563794	2562715	C	CAL0002010	CAL0006609	Putative mitochondrial respiratory protein; induced by farnesol, benomyl, nitric oxide, core stress response; oxidative stress-induced via Cap1; stationary-phase enriched protein; Spider biofilm induced
MRP17	0	0	0	1	0	0	0	0	0	0	1	orf19.947	MRP17	CaO19.947|orf19.8562|IPF26371.1|IPF1544.1|Contig4-3103_0047|orf6.8196|CA5405|CaO19.8562	ORF|Uncharacterized	Ca21chr5_C_albicans_SC5314	78136	77777	C	CAL0003691		Predicted mitochondrial ribosomal protein
MRP20	0	0	1	0	0	0	0	0	0	0	1	orf19.3350	MRP20	orf19.10858|IPF23948.1|IPF4814.2|Contig4-2944_0009|orf6.2238|CA0986|CaO19.10858|CaO19.3350|IPF4814	ORF|Uncharacterized	Ca21chr1_C_albicans_SC5314	323666	324547	W	CAL0004150		Component of mitochondrial ribosome; decreased expression in hyphae compared to yeast-form cells
MRPL10	0	0	0	0	0	0	1	0	0	0	1	orf19.3532	MRPL10	CaO19.3532|orf19.11016|IPF19871.1|IPF4468.3|orf6.1498|CA0519|CaO19.11016|MRPL10.3	ORF|Uncharacterized	Ca21chr2_C_albicans_SC5314	1041938	1041087	C	CAL0005873		Putative mitochondrial large subunit ribosomal protein; colony morphology-related gene regulation by Ssn6
MRPL33	0	0	0	0	0	0	1	0	0	0	1	orf19.2511.1	MRPL33	IPF15872.2|IPF19409.2|Contig4-2657_0002|CA2142	ORF|Uncharacterized	Ca21chr3_C_albicans_SC5314	220280	220570	W	CAF0006955		Putative mitochondrial ribosomal protein of the large subunit; Ssr1-repressed; rat catheter biofilm induced
MRPL37	0	0	1	0	0	0	0	0	0	0	1	orf19.755	MRPL37	CaO19.755|orf19.8375|IPF26538.1|IPF13404.1|Contig4-2000_0004|orf6.3634|CA1928|CaO19.8375	ORF|Uncharacterized	Ca21chr1_C_albicans_SC5314	1015525	1015163	C	CAL0001865		Putative mitochondrial large subunit ribosomal protein; shows colony morphology-related gene regulation by Ssn6p
MRPL6	0	0	0	0	0	0	1	0	0	0	1	orf19.7486	MRPL6	IPF438.2|Contig4-3107_0001|orf6.8738|CA5831|CaO19.7486	ORF|Uncharacterized	Ca21chrR_C_albicans_SC5314	118396	119097	W	CAL0005711		Putative mitochondrial ribosomal protein
MRPL8	0	0	0	0	0	0	1	0	0	0	1	orf19.6129	MRPL8	orf19.13548|IPF20988.1|IPF8844.2|Contig4-2655_0003|orf6.5110|CA2999|CaO19.6129|CaO19.13548	ORF|Uncharacterized	Ca21chrR_C_albicans_SC5314	1605725	1604958	C	CAL0005986		Mitochondrial 60S ribosomal protein subunit; Hap43p-repressed gene
MRPS9	0	0	1	0	0	0	1	0	0	1	3	orf19.5230	MRPS9	orf19.12695|IPF21956.1|IPF11274.2|Contig4-2357_0008|orf6.2438|CA1109|CaO19.5230|CaO19.12695	ORF|Verified	Ca21chr1_C_albicans_SC5314	2690384	2689374	C	CAL0003535		Mitochondrial ribosomal protein S9; has N-terminal mitochondrial targeting signal and an S9 consensus motif; overexpression in S. cerevisiae causes respiratory defect that is reversible upon cessation of C. albicans gene expression
MRR1	1	0	1	1	0	1	0	0	0	1	5	orf19.7372	MRR1	IPF1266.1|Contig4-3093_0008|orf6.8532|CA5670|HAP1|CaO19.7372|ZCF36|IPF1266	ORF|Verified	Ca21chr3_C_albicans_SC5314	1329371	1332697	W	CAL0004753		Putative Zn(II)2Cys6 transcription factor; regulator of MDR1 transcription; gain-of-function mutations cause upregulation of MDR1 (a plasma membrane multidrug efflux pump) and multidrug resistance; Hap43-induced
MRS2	0	0	0	0	0	0	1	0	0	0	1	orf19.2597	MRS2	orf19.10128|IPF24752.1|IPF2765.2|Contig4-2821_0007|orf6.4101|CA2271|CaO19.10128|CaO19.2597	ORF|Uncharacterized	Ca21chrR_C_albicans_SC5314	429937	428531	C	CAL0002570		Putative magnesium ion transporter, mitochondrial; fungal-specific (no human or murine homolog)
MSB1	0	0	0	0	0	0	0	0	1	0	1	orf19.1133	MSB1	orf19.8726|IPF6172.3|IPF29571.1|Contig4-2952_0004|orf6.1506|CA0525|MSB1.5eoc|IPF6172.2	ORF|Verified	Ca21chr1_C_albicans_SC5314	771005	767142	C	CAL0001961		Putative regulator of transcription; expression in S. cerevisiae flo8 and flo11 mutants suggests a role in regulation of adhesion factors
MSB2	0	0	0	0	1	0	1	1	0	1	4	orf19.1490	MSB2	orf19.9067|IPF25849.1|IPF6003.1|Contig4-2801_0007|orf6.2804|CA1345|IPF6003|CaO19.1490|CaO19.9067	ORF|Verified	Ca21chr2_C_albicans_SC5314	327699	331928	W	CAL0004775		Mucin family adhesin-like protein; cell wall damage sensor; required for Cek1 phosphorylation by cell wall stress; Rim101-repressed; activation releases extracellular domain into medium; Spider biofilm induced
MSF1	0	0	0	0	1	0	1	0	0	0	2	orf19.2039	MSF1	orf19.9587|IPF25267.1|IPF4131.2|Contig4-2863_0020|Contig4-2863_0021|orf6.5978|CA3648|CaO19.2039|CaO19.9587	ORF|Uncharacterized	Ca21chr2_C_albicans_SC5314	144775	146115	W	CAL0004392		Putative phenylalanine-tRNA ligase; protein level decreases in stationary phase cultures; Hap43p-repressed gene
MSH2	0	0	0	0	0	1	0	0	0	0	1	orf19.3093	MSH2	IPF1746.1|Contig4-2877_0007|orf6.6952|CA4413|orf19.10605|IPF24154.1|CaO19.10605|CaO19.3093	ORF|Uncharacterized	Ca21chr4_C_albicans_SC5314	1578386	1575765	C	CAL0001526	CAL0006610	Putative DNA mismatch repair factor; transcript regulated by Nrg1; flucytosine repressed; transcript regulated by tyrosol and cell density
MSH6	0	0	1	0	0	0	1	0	0	1	3	orf19.4945	MSH6	CaO19.12411|orf19.12411|IPF22327.1|IPF5670.1|Contig4-2994_0011|orf6.6045|CA3705|CaO19.4945	ORF|Uncharacterized	Ca21chr1_C_albicans_SC5314	2879371	2875727	C	CAL0006305		Protein similar to S. cerevisiae Msh6p, which is involved in mismatch repair; repressed under Cdc5p depletion; Hap43p-induced gene
MSM1	0	0	0	0	0	1	0	0	0	0	1	orf19.3950	MSM1	orf19.11432|IPF23232.1|IPF19722.1|orf6.2417|CA1093|CaO19.3950|CaO19.11432	ORF|Verified	Ca21chr5_C_albicans_SC5314	1011998	1010265	C	CAL0003007		Mitochondrial methionyl-tRNA synthetase (MetRS); functionally complements methionine auxotrophy of an E. coli MetRS mutant; transcript regulated by Nrg1; flow model biofilm induced
MSN4	0	0	1	0	0	0	1	0	0	0	2	orf19.4752	MSN4	orf19.12215|IPF22377.1|IPF9939.2|Contig4-1898_0007|Contig4-2609_0002|orf6.4022|CA2214|CaO19.12215|CaO19.4752|IPF9939	ORF|Uncharacterized	Ca21chr1_C_albicans_SC5314	1942792	1940516	C	CAL0004476		Zinc finger transcription factor; similar to S. cerevisiae Msn4, but not a significant stress response regulator in C. albicans; partly complements STRE-activation defect of S. cerevisiae msn2 msn4 double mutant; flow model biofilm induced
MSN5	0	0	0	0	0	1	0	0	0	0	1	orf19.2665	MSN5	orf19.10182|IPF18929.1|IPF24579.1|IPF29005.1|IPF12426.2|Contig4-3083_0029|orf6.1628|orf6.1629|CA0601|orf19.10183|orf19.2666|CA0600|MSN5.3f	ORF|Uncharacterized	Ca21chr4_C_albicans_SC5314	682600	686337	W	CAL0003494		Predicted karyopherin involved in nuclear import and export of proteins; flow model biofilm induced; Spider biofilm induced
MSO1	0	0	0	0	0	0	1	0	0	0	1	orf19.5248	MSO1	orf19.12713|IPF21968.1|IPF2024.1|Contig4-3067_0011|orf6.7694|CA4999|CaO19.12713|CaO19.5248|IPF2024	ORF|Uncharacterized	Ca21chr1_C_albicans_SC5314	2655623	2656132	W	CAL0003561	CAF0007284	Putative secretory protein involved in S. cerevisiae sporulation; repressed during pseudohyphal growth in the presence of lysed macrophages; Hap43-repressed; Spider biofilm induced
MSS11	0	0	0	0	1	0	1	0	0	0	2	orf19.6309	MSS11	orf19.13686|IPF19485.2|IPF17068.2|Contig4-3056_0031|orf6.20|orf6.5502|CA3275|CaO19.6309|IPF17068	ORF|Verified	Ca21chrR_C_albicans_SC5314	1050182	1048269	C	CAL0001239		Transcription factor; activator that binds to Flo8 via a LisH motif to cooperatively activate transcription of hypha-specific genes; required for hyphal growth
MSS116	0	0	1	0	0	0	1	0	0	0	2	orf19.4739	MSS116	orf19.12201|IPF22389.1|IPF10643.2|Contig4-2892_0003|orf6.3651|CA1945|CaO19.4739|CaO19.12201	ORF|Uncharacterized	Ca21chr1_C_albicans_SC5314	1920976	1918970	C	CAL0004436		Putative DEAD-box protein; required for efficient splicing of mitochondrial Group I and II introns; Hap43-induced; rat catheter biofilm induced
MSS4	0	1	0	0	0	0	1	0	0	0	2	orf19.3153	MSS4	orf19.10663|IPF24141.1|IPF15141.2|Contig4-2116_0004|orf6.1660|CA0623|MSS4.3f|MSS4.3|CaO19.3153	ORF|Verified	Ca21chr3_C_albicans_SC5314	236576	238732	W	CAL0002340		Phosphatidylinositol-4-phosphate 5-kinase; activity induced by phosphatidic acid (Pld1 product); macrophage/pseudohyphal-repressed; mRNA binds to She3, localized to yeast cell buds and hyphal tips; Hap43-induced; Spider biofilm induced
MSW1	0	0	0	0	0	1	0	0	0	0	1	orf19.4299	MSW1	orf19.11775|IPF22983.1|IPF2944.2|Contig4-3019_0025|orf6.4604|CA2636|CaO19.4299|CaO19.11775	ORF|Uncharacterized	Ca21chr5_C_albicans_SC5314	621387	622586	W	CAL0000390		Protein similar to S. cerevisiae Msw1p, which is mitochondrial tryptophanyl-tRNA synthetase; Hap43p-repressed gene; likely to be essential for growth, based on an insertional mutagenesis strategy
MTO1	0	0	1	0	0	0	0	0	0	0	1	orf19.5050	MTO1	orf19.12517|IPF22121.1|IPF10886.2|Contig4-2722_0003|orf6.3386|CA1746|CaO19.12517|CaO19.5050|IPF10886	ORF|Uncharacterized	Ca21chr1_C_albicans_SC5314	1700480	1702567	W	CAL0001681		Putative mitochondrial protein; rat catheter biofilm induced
MTR10	0	0	0	0	0	1	0	0	0	0	1	orf19.1119	MTR10	orf19.8717|IPF13881.3|IPF6321.2|orf6.3471|orf6.487|orf6.488|CA1811|CaO19.1119	ORF|Uncharacterized	Ca21chr5_C_albicans_SC5314	833547	830668	C	CAL0001884	CAL0006613	Putative importin; member of a family of fungal-specific nuclear importins; Mig1-regulated
MTS1	0	0	1	0	0	0	1	0	0	0	2	orf19.4831	MTS1	orf19.12294|IPF22422.1|IPF4481.1|Contig4-3078_0026|orf6.7380|CA4749|CaO19.12294|CFA1|IPF4481|CaO19.4831	ORF|Verified	Ca21chr1_C_albicans_SC5314	2129818	2131359	W	CAL0005352		Sphingolipid C9-methyltransferase; catalyzes methylation of the 9th carbon in the long chain base component of glucosylceramides; glucosylceramide biosynthesis is important for virulence; Spider biofilm repressed
MTW1	0	0	0	0	0	0	0	0	1	0	1	orf19.1367	MTW1	orf19.8947|IPF25955.1|IPF8989.1|Contig4-2532_0004|orf6.5299|CA3136|IPF8989|CaO19.1367|CaO19.8947	ORF|Verified	Ca21chr2_C_albicans_SC5314	2013271	2014215	W	CAL0003887		Kinetochore component; amount of Nuf2p and Mtw1p protein detected at each centromere is consistent with a single kinetochore microtubule attachment site
MUQ1	0	0	0	0	0	0	1	0	0	0	1	orf19.2107	MUQ1	orf19.9655|IPF25279.1|IPF10634.2|Contig4-1856_0005|orf6.4754|CA2739|CaO19.2107|CaO19.9655	ORF|Uncharacterized	Ca21chr2_C_albicans_SC5314	34856	33682	C	CAL0005270		Putative choline phosphate cytidylyltransferase/phosphoethanolamine cytidylyltransferase; repressed in hyphae compared vs yeast; Hap43-repressed; flow model biofilm induced; Spider biofilm repressed
MVB12	0	0	0	0	0	0	1	0	0	0	1	orf19.6313.2	MVB12	IPF20838.1|IPF6269.1|Contig4-3056_0013|CA3280|IPF6269|IPF6269.3	ORF|Verified	Ca21chrR_C_albicans_SC5314	1037082	1037649	W	CAF0007076		ESCRT-I complex subunit with a role in multivesicular body (MVB) trafficking; mutant displays growth defect on alkaline medium; Hap43p-repressed gene
MVD	0	0	1	0	0	0	0	0	0	0	1	orf19.6105	MVD	orf19.13524|MVD1|IPF4647.2|IPF4652.1|Contig4-2342_0002|orf6.6236|CA3853|MVD1.3	ORF|Verified	Ca21chr1_C_albicans_SC5314	13778	14917	W	CAL0005938		Mevalonate diphosphate decarboxylase; functional homolog of S. cerevisiae Erg19; possible drug target; regulated by carbon source, yeast-hypha switch, growth phase, antifungals; gene has intron; rat catheter, Spider biofilm repressed
MXR1	0	0	0	0	1	0	1	0	0	0	2	orf19.2028	MXR1	orf19.9576|IPF4117.2|IPF19262.2|Contig4-2097_0002|orf6.473|orf6.592|CA0123|CaO19.2028	ORF|Uncharacterized	Ca21chr2_C_albicans_SC5314	158430	157873	C	CAL0004365		Putative methionine sulfoxide reductase; Plc1-regulated; induced by human neutrophils, flucytosine; macrophage regulated (gene induced, protein decreased); possibly adherence-induced; Spider biofilm induced
MYO1	0	0	0	1	1	0	0	0	1	0	3	orf19.6294	MYO1	CaO19.6294|orf19.13673|IPF20864.1|IPF10851.2|Contig4-2045_0002|orf6.5444|CA3233|CaO19.13673	ORF|Verified	Ca21chr5_C_albicans_SC5314	368537	362691	C	CAL0000620		Component of actomyosin ring at neck of newly-emerged bud
MYO2	0	0	1	1	0	0	1	0	0	1	4	orf19.5015	MYO2	CaO19.5015|orf19.12482|IPF22298.1|IPF13531.2|Contig4-2345_0002|Contig4-2345_0004|orf6.7994|CA5247|CaO19.12482	ORF|Verified	Ca21chr1_C_albicans_SC5314	3026140	3030825	W	CAL0001595	CAL0006617	Class V myosin; nonessential; sole class V myosin in C. albicans; required for WT actin cytoskeletal polarity, nuclear organization, migration, hyphal growth; conserved myosin ATPase/tail domains; Hap43-induced; flow model biofilm repressed
MYO5	0	0	1	1	1	1	1	0	1	0	6	orf19.738	MYO5	orf19.8357|IPF14461.3|IPF29710.1|orf6.2409|orf6.528|CA1087|CaO19.738|IPF14461.2	ORF|Verified	Ca21chr4_C_albicans_SC5314	1096185	1092235	C	CAL0001808	CAL0006618	Class I myosin; nonessential; role in cortical actin patch polarity and polar budding; required for hyphal growth, white-opaque switch; regulatory phosphorylation on S366; downregulated on adherence to polystyrene
NAB3	0	0	1	0	0	0	0	0	0	0	1	orf19.5530	NAB3	orf19.12976|IPF4338.2|IPF17959.3|Contig4-1760_0001|Contig4-1760_0002|orf6.1545|orf6.4471|orf6.452|CA0084|CaO19.5530	ORF|Uncharacterized	Ca21chr6_C_albicans_SC5314	529703	532213	W	CAL0006136		Putative nuclear polyadenylated RNA-binding protein; flucytosine repressed
NAG1	0	0	1	0	0	0	0	0	0	0	1	orf19.2156	NAG1	orf19.9703|IPF2719.1|IPF29192.1|Contig4-2021_0001|orf6.5390|orf6.2470|CA1130|CaO19.2156	ORF|Verified	Ca21chr6_C_albicans_SC5314	1021981	1021235	C	CAL0005371		Glucosamine-6-phosphate deaminase; required for normal hyphal growth and mouse virulence; converts glucosamine 6-P to fructose 6-P; reversible reaction in vitro; gene and protein is GlcNAc-induced; Spider biofilm induced
NAG4	0	0	1	0	0	0	0	0	0	0	1	orf19.2160	NAG4	orf19.9706|IPF2710.1|IPF2708.3|Contig4-2515_0002|orf6.2473|orf6.681|CA1133|TMP2|GAN4|CaO19.2160|IFY1|IPF2710.repeat1	ORF|Verified	Ca21chr6_C_albicans_SC5314	1027113	1025368	C	CAL0005382	CAL0006740	Putative transporter; fungal-specific; similar to Nag3p and to S. cerevisiae Ypr156Cp and Ygr138Cp; required for wild-type mouse virulence and wild-type cycloheximide resistance; gene cluster encodes enzymes of GlcNAc catabolism
NAM2	0	0	1	0	0	0	0	0	0	0	1	orf19.5705	NAM2	orf19.13128|IPF17896.2|IPF19955.1|Contig4-2522_0005|Contig4-2522_0006|orf6.150|orf6.4635|CA2656|CaO19.5705	ORF|Verified	Ca21chr6_C_albicans_SC5314	730537	727952	C	CAL0001358		Mitochondrial leucyl-tRNA synthetase
NAM7	1	0	0	1	1	0	0	0	0	0	3	orf19.939	NAM7	orf19.8554|IPF26374.1|IPF9662.2|Contig4-2612_0009|orf6.8188|CA5396|CaO19.939|CaO19.8554	ORF|Uncharacterized	Ca21chr5_C_albicans_SC5314	95043	98102	W	CAL0003666		Putative role in nonsense-mediated mRNA decay; similar to S. cerevisiae Nam7p; gene induced by ciclopirox olamine treatment
NAN1	0	0	0	0	0	1	0	0	0	0	1	orf19.2688	NAN1	orf19.10203|IPF24577.1|IPF20112.1|Contig4-2865_0003|orf6.4798|CA2772|CaO19.10203|IPF20112|CaO19.2688	ORF|Verified	Ca21chr4_C_albicans_SC5314	633200	630681	C	CAL0003534		Putative U3 snoRNP protein; Hap43p-induced gene; physically interacts with TAP-tagged Nop1p
NAR1	0	0	1	0	0	0	1	0	1	0	3	orf19.4757	NAR1	CaO19.12221|orf19.12221|IPF22395.1|IPF14388.2|Contig4-2557_0009|Contig4-2557_0010|orf6.4598|CA2632|CaO19.4757	ORF|Uncharacterized	Ca21chr1_C_albicans_SC5314	1962576	1964405	W	CAL0004486		Putative cytosolic iron-sulfur (FeS) protein assembly machinery protein; induced by nitric oxide; oxidative stress-induced via Cap1p
NAT2	0	0	0	0	1	0	1	0	0	0	2	orf19.2116	NAT2	orf19.9664|IPF10323.1|IPF19438.2|Contig4-2832_0007|orf6.118|orf6.4745|CA2729|CaO19.2116	ORF|Verified	Ca21chr2_C_albicans_SC5314	23431	22793	C	CAL0005283		Putative N-terminal acetyltransferase; Hap43p-repressed gene; mutation confers hypersensitivity to toxic ergosterol analog
NBN1	0	0	0	0	1	0	1	0	0	0	2	orf19.878	NBN1	orf19.8497|IPF26440.1|IPF9018.2|Contig4-2772_0001|orf6.7299|CA4688|CaO19.878|YNG2|CaO19.8497	ORF|Verified	Ca21chr2_C_albicans_SC5314	718377	719273	W	CAL0002865		Subunit of the NuA4 histone acetyltransferase complex; Plc1p-regulated
NBP2	0	0	0	0	0	1	0	0	0	0	1	orf19.6588	NBP2	CaO19_6588|CaJ7_0156|CaO19.6588|orf19.13941|IPF20610.1|IPF18160.1|orf6.7576|CA4896|CaJ7.0156|CaO19.13941|IPF18160	ORF|Verified	Ca21chr7_C_albicans_SC5314	291141	290113	C	CAL0003317		Protein containing an SH3 domain; involved in vacuolar fusion in hyphae; mutants form multiple germ tubes; Spider biofilm induced
NBP35	0	1	1	1	0	1	0	0	1	1	6	orf19.747	NBP35	orf19.8367|IPF26556.1|IPF19946.1|Contig4-2360_0001|orf6.4136|CA2294|IPF19946|CaO19.747	ORF|Uncharacterized	Ca21chr4_C_albicans_SC5314	1120639	1119419	C	CAL0001838	CAL0006831	Similar to nucleotide-binding proteins; increased transcription is observed upon benomyl treatment; transcription is induced upon filamentous growth
NCE103	0	0	0	0	0	0	1	0	0	0	1	orf19.1721	NCE103	orf19.9289|IPF25642.1|IPF8405.1|Contig4-2981_0017|orf6.4839|CA2796|CaO19.9289|CaO19.1721|IPF8405	ORF|Verified	Ca21chr3_C_albicans_SC5314	276549	275704	C	CAL0000802		Carbonic anhydrase; converts of CO2 to bicarbonate; essential for virulence in host niches with limited CO2, normal white-opaque switch; Mnl1-induced in weak acid stress; Hap43-induced gene; F-12/CO2, rat catheter, Spider biofilm induced
NCP1	0	0	0	0	0	1	0	0	0	0	1	orf19.2672	NCP1	orf19.10187|IPF24595.1|IPF10561.2|Contig4-2240_0006|orf6.5562|CA3327|PRD1|RED|CaO19.2672|CaO19.10187	ORF|Verified	Ca21chr4_C_albicans_SC5314	668328	670370	W	CAL0003511	CAL0006620	NADPH-cytochrome P450 reductase, acts with Erg11p in sterol 14 alpha-demethylation in ergosterol biosynthesis; subject to hypoxic regulation; ketoconazole-induced; caspofungin repressed
NCR1	0	0	1	0	0	0	0	0	0	1	2	orf19.7242	NCR1	IPF829.1|Contig4-3014_0027|orf6.8142|CA5363|CaO19.7242	ORF|Uncharacterized	Ca21chr1_C_albicans_SC5314	3154898	3151128	C	CAL0003873	CAL0006621	Putative vacuolar membrane protein; predicted role in sphingolipid metabolism; transcript regulated by Nrg1 and Mig1; induced by prostaglandins
NDT80	0	0	0	0	1	0	0	0	0	0	1	orf19.2119	NDT80	orf19.9667|IPF25251.1|IPF10318.1|Contig4-2832_0009|orf6.4742|CA2727|NDT801|CaO19.2119|CaO19.9667|IPF10318	ORF|Verified	Ca21chr2_C_albicans_SC5314	19691	21205	W	CAL0005285		Ortholog of Ndt80; meiosis-specific transcription factor; activator of CDR1 induction by antifungal drugs; required for wild-type drug resistance and for Spider biofilm formation; transcript induced by antifungal drug treatment
NEP1	0	0	1	0	0	0	0	0	0	1	2	orf19.665	NEP1	orf19.8282|IPF26637.1|IPF3986.2|Contig4-2094_0002|orf6.6558|CA4099|IPF3986|CaO19.665|CaO19.8282	ORF|Verified	Ca21chr1_C_albicans_SC5314	2495756	2496559	W	CAL0001059		Ortholog(s) have rRNA (pseudouridine) methyltransferase activity
NGG1	0	0	1	0	0	0	0	0	1	0	2	orf19.3023	NGG1	orf19.10541|IPF24276.1|IPF3695.1|Contig4-3096_0047|orf6.7760|CA5057|IPF3695|CaO19.10541|CaO19.3023	ORF|Uncharacterized	Ca21chr1_C_albicans_SC5314	686699	688582	W	CAL0001366		Ortholog(s) have histone acetyltransferase activity and role in cellular response to cadmium ion, detoxification of cadmium ion, histone acetylation, regulation of transcription from RNA polymerase II promoter
NGT1	0	1	0	0	0	0	1	0	0	0	2	orf19.5392	NGT1	orf19.12847|IPF21718.1|IPF1065.1|Contig4-3071_0022|orf6.8628|CA5756|CaO19.5392|IPF1065|CaO19.12847	ORF|Verified	Ca21chr3_C_albicans_SC5314	107368	108897	W	CAL0004428		N-acetylglucosamine (GlcNAc)-specific transporter; role in GlcNAc (but not serum) induced hyphal growth; localizes to plasma membrane; induced by GlcNAc, macrophage engulfment; 12 transmembrane, major facilitator superfamily
NHX1	0	0	0	0	0	0	1	0	0	0	1	orf19.4201	NHX1	CaO19.4201|orf19.11677|IPF7842.1|IPF28496.1|Contig4-2854_0007|orf6.5020|CA2932|CaO19.11677	ORF|Uncharacterized	Ca21chr6_C_albicans_SC5314	105983	103992	C	CAL0000054		Protein similar to S. cerevisiae Nhx1p, which is an Na+/H+ exchanger required for intracellular sequestration of Na+
NIP1	0	1	1	0	1	1	0	1	0	1	6	orf19.4635	NIP1	orf19.12105|IPF22546.1|IPF8998.2|Contig4-2825_0008|orf6.1839|orf6.2373|CA0733|CaO19.4635	ORF|Verified	Ca21chr4_C_albicans_SC5314	310023	312647	W	CAL0003672		Putative translation initiation factor; mutation confers hypersensitivity to roridin A and verrucarin A; genes encoding ribosomal subunits, translation factors, and tRNA synthetases are downregulated upon phagocytosis by murine macrophage
NIT3	0	0	1	0	0	0	1	0	0	0	2	orf19.2351	NIT3	orf19.9887|IPF24993.1|IPF13378.1|Contig4-2380_0005|orf6.4201|CA2338|CaO19.9887|CaO19.2351	ORF|Uncharacterized	Ca21chr1_C_albicans_SC5314	2375969	2375064	C	CAL0000749		Putative nitrilase; regulated by Gcn2p and Gcn4p; protein present in exponential and stationary growth phase yeast cultures
NMA111	0	0	0	0	0	0	0	0	1	0	1	orf19.3288	NMA111	orf19.10798|IPF23911.1|IPF12606.1|orf6.1778|CA0693|orf19.6008.1|orf19.3288.1|IPF12606.5eoc	ORF|Uncharacterized	Ca21chr1_C_albicans_SC5314	202255	199322	C	CAL0003420	CAF0007414	Putative serine protease and general molecular chaperone; macrophage-induced gene; repressed in core stress response; merged with orf19.3288.1 in Assembly 21
NMD3	0	0	0	0	0	0	1	0	0	0	1	orf19.706	NMD3	orf19.8325|IPF12208.2|IPF7981.1|Contig4-2984_0015|orf6.1726|orf6.3330|CA1706|CaO19.706	ORF|Uncharacterized	Ca21chrR_C_albicans_SC5314	1443627	1445189	W	CAL0001704		Putative nonsense-mediated mRNA decay protein; repressed in core stress response; repressed by prostaglandins
NMT1	0	0	0	0	0	1	0	0	0	0	1	orf19.4641	NMT1	orf19.12111|NMT|IPF22592.1|IPF15592.2|Contig4-2596_0003|orf6.2367|CA1063|CaO19.4641|CaO19.12111	ORF|Verified	Ca21chr4_C_albicans_SC5314	303654	305009	W	CAL0003694		Myristoyl-CoA:protein N-myristoyltransferase; attaches the fatty acid myristate to a small number of proteins at an N-terminal Gly; essential; antifungal drug target; functional homolog of S. cerevisiae Nmt1p
NOC4	0	0	0	0	0	0	1	0	0	0	1	orf19.1902	NOC4	orf19.9458|IPF25429.1|IPF9717.2|Contig4-2752_0016|orf6.7018|CA4470|CaO19.9458|IPF9717|CaO19.1902	ORF|Verified	Ca21chr2_C_albicans_SC5314	1498605	1500293	W	CAL0002495		Putative nucleolar protein; Hap43-induced; mutation confers resistance to 5-fluorocytosine (5-FC), 5-fluorouracil (5-FU), and tubercidin (7-deazaadenosine); Spider biofilm induced
NOG1	0	0	0	0	0	1	0	0	0	0	1	orf19.7384	NOG1	IPF1302.2|Contig4-3036_0030|orf6.8544|CA5682|CaO19.7384	ORF|Verified	Ca21chr3_C_albicans_SC5314	1370294	1372216	W	CAL0004804		Putative GTPase; mutation confers hypersensitivity to 5-fluorocytosine (5-FC), 5-fluorouracil (5-FU), and tubercidin (7-deazaadenosine); repressed by prostaglandins; Hap43-induced
NOG2	0	0	1	0	0	0	0	0	0	0	1	orf19.5732	NOG2	orf19.13154|IPF21470.1|IPF10785.2|Contig4-3044_0008|Contig4-3044_0009|orf6.4911|orf6.4912|CA2847|orf19.13155|orf19.5733|CA2848|IPF10785.exon2|IPF10786.2|IPF10785.exon1	ORF|Uncharacterized	Ca21chr6_C_albicans_SC5314	772990	775192	W	CAL0001419		Putative nucleolar GTPase; repressed by prostaglandins; Hap43-induced, rat catheter and Spider biofilm induced
NOP14	1	0	1	0	0	1	1	0	0	1	5	orf19.5959	NOP14	orf19.13380|IPF21162.1|IPF61.1|Contig4-3087_0022|orf6.9078|CA6098|CaO19.5959|CaO19.13380|IPF61	ORF|Verified	Ca21chr3_C_albicans_SC5314	1052844	1055372	W	CAL0003384		Putative nucleolar protein; Hap43-induced; mutation confers resistance to 5-fluorocytosine (5-FC), 5-fluorouracil (5-FU), and tubercidin (7-deazaadenosine); heterozygous mutant is resistant to parnafungin; Spider biofilm induced
NOP15	0	0	0	1	0	0	0	0	0	0	1	orf19.7050	NOP15	IPF447.1|Contig4-2838_0006|Contig4-2871_0006|orf6.8503|CA5644|CaJ7.0083|CaO19.7050|CaJ7_0083|CaO19_7050|IPF447	ORF|Uncharacterized	Ca21chr7_C_albicans_SC5314	127379	128182	W	CAL0002077		Nucleolar ribosome biogenesis factor; hyphal-induced expression; Hap43-induced; rat catheter biofilm induced
NOP4	0	0	1	0	0	0	0	0	1	0	2	orf19.5198	NOP4	orf19.12665|IPF22023.1|IPF7589.1|Contig4-2882_0011|orf6.3414|CA1766|CaO19.5198|CaO19.12665	ORF|Verified	Ca21chr1_C_albicans_SC5314	910860	908635	C	CAL0002736		Putative nucleolar protein; Hap43-induced; mutation confers hypersensitivity to 5-fluorocytosine (5-FC), 5-fluorouracil (5-FU), and tubercidin (7-deazaadenosine); represses in core stress response
NOP5	0	0	1	0	0	0	0	0	0	0	1	orf19.1199	NOP5	CaO19.1199|orf19.8790|IPF18691.2|IPF7161.1|Contig4-3055_0011|Contig4-3055_0012|orf6.2852|orf6.2946|CA1438|NOP58	ORF|Verified	Ca21chr6_C_albicans_SC5314	66035	64485	C	CAL0002164		Ortholog of S. cerevisiae Nop58; involved in pre-rRNA process; Tn mutation affects filamentous growth; macrophage/pseudohyphal-induced; physically interacts with TAP-tagged Nop1; Spider biofilm repressed
NOT3	0	0	0	0	1	0	1	0	0	0	2	orf19.2012	NOT3	orf19.9563|IPF18023.2|IPF15994.2|Contig4-1979_0003|Contig4-1979_0004|orf6.6349|orf6.778|CA0181|CaO19.2012|NOT31	ORF|Verified	Ca21chr2_C_albicans_SC5314	183402	185798	W	CAL0004330		Transcriptional regulator; not required for buccal epithelial cell adherence or virulence in mouse systemic infection; null mutant colonies exhibit slightly decreased filamentation ratio; required for yeast adherence to silicone substrate
NOT5	0	0	1	0	0	0	0	0	0	0	1	orf19.5107	NOT5	orf19.12573|orf6.6343|IPF13254.2|IPF16198.2|Contig4-2615_0003|orf6.142|CA3926|CaO19.12573|CaO19.5107|IPF16198	ORF|Verified	Ca21chr1_C_albicans_SC5314	1820259	1822247	W	CAL0002492		Protein with similarity to S. cerevisiae Not5p, a member of the transcription regulatory CCR4-NOT complex; required for hyphal growth; antigenic during human oral infection; greater expression in yeast-form cells than hyphae
NPL3	0	0	1	0	0	0	0	0	0	0	1	orf19.7238	NPL3	IPF837.1|Contig4-3014_0016|orf6.8138|CA5361|CaO19.7238	ORF|Verified	Ca21chr1_C_albicans_SC5314	3147648	3146788	C	CAL0003843		Putative RNA-binding protein; required for normal flow model biofilm growth; nuclear export is facilitated by Hmt1p; transcript upregulated in RHE model of oralcandidiasis; Spider biofilm repressed
NPL4	0	0	1	0	0	0	0	0	1	0	2	orf19.2434	NPL4	orf19.9970|IPF19684.1|IPF15600.2|Contig4-2898_0001|orf6.1397|orf6.761|CA0175|CaO19.2434	ORF|Uncharacterized	Ca21chr1_C_albicans_SC5314	1282994	1281198	C	CAL0001521		Putative ubiquitin-binding protein; regulated by Gcn2p and Gcn4p
NPL6	0	0	0	0	1	0	1	0	0	0	2	orf19.2055	NPL6	orf19.9602|IPF25269.1|IPF1234.2|Contig4-3065_0011|orf6.7500|CA4839|CaO19.2055|CaO19.9602	ORF|Uncharacterized	Ca21chr2_C_albicans_SC5314	119825	121174	W	CAL0004441		Putative nuclear protein localization factor; Hap43-induced; Spider biofilm repressed
NPR1	0	0	1	0	0	0	0	0	0	0	1	orf19.6232	NPR1	orf19.13612|IPF20888.1|IPF12521.2|Contig4-2906_0015|orf6.1586|orf6.5124|CA0576|CaO19.6232	ORF|Verified	Ca21chr1_C_albicans_SC5314	1447186	1449687	W	CAL0000475		Predicted serine/threonine protein kinase, involved in regulation of ammonium transport; induced in core stress response; Hap43p-repressed gene
NSA1	0	0	0	0	0	0	1	0	0	0	1	orf19.2185	NSA1	orf19.9731|IPF25132.1|IPF12457.2|Contig4-2452_0006|orf6.3421|CA1770|CaO19.2185|IPF12457|CaO19.9731	ORF|Uncharacterized	Ca21chr2_C_albicans_SC5314	1619808	1618588	C	CAL0005449		Putative 66S pre-ribosomal particles conmponent; Hap43-induced; repressed by prostaglandins
NTH1	0	0	0	0	0	0	1	0	0	0	1	orf19.7479	NTH1	orf6.8731|IPF2490.1|Contig4-2988_0007|CA5824|NTC1|CaO19.7479	ORF|Verified	Ca21chrR_C_albicans_SC5314	130650	133373	W	CAL0005674		Neutral trehalase; hyphal induction in mutant delayed but not reduced overall; not required for virulence in mice; possible regulatory cAMP-dependent phosphorylation at S10,S213; Hap43-repressed gene; Spider biofilm induced
NUF2	0	0	0	1	0	0	0	0	1	0	2	orf19.1941	NUF2	orf19.9496|IPF25366.1|IPF9562.2|Contig4-2985_0015|orf6.5598|CA3357|CaO19.1941|CaO19.9496|IPF9562	ORF|Verified	Ca21chr5_C_albicans_SC5314	290129	288720	C	CAL0002582		Kinetochore component; amount of Nuf2p and Mtw1p protein detected at each centromere is consistent with a single kinetochore microtubule attachment site
NUP188	0	0	1	1	0	0	1	0	0	0	3	orf19.4808	NUP188	orf19.12271|IPF22490.1|IPF6113.2|Contig4-3040_0030|orf6.5214|CA3071|CaO19.4808|CaO19.12271	ORF|Uncharacterized	Ca21chr1_C_albicans_SC5314	2087100	2082172	C	CAL0005296	CAL0006623	Putative nuclear pore complex subunit; transcript regulated by Nrg1 and Mig1
NUP49	0	0	1	0	0	0	0	0	0	1	2	orf19.4987	NUP49	orf19.12454|IPF22266.1|IPF1766.2|Contig4-2494_0001|orf6.8022|CA5273|CaO19.4987|CaO19.12454	ORF|Verified	Ca21chr1_C_albicans_SC5314	2969909	2968560	C	CAL0000016		Nuclear pore protein
NUP60	0	0	0	0	0	1	0	0	0	1	2	orf19.2901	NUP60	orf19.10419|IPF24425.1|IPF13471.2|Contig4-2946_0006|Contig4-2946_0007|orf6.6121|CA3767|CaO19.2901|CaO19.10419	ORF|Uncharacterized	Ca21chr4_C_albicans_SC5314	1412144	1410309	C	CAL0005940		Ortholog of S. cerevisiae Nup60p; a subunit of the nuclear pore complex; mutants are viable
NUP84	0	0	0	0	0	1	1	1	0	0	3	orf19.1298	NUP84	orf19.8878|IPF26014.1|IPF16027.3|Contig4-2781_0019|Contig4-2781_0020|Contig4-2781_0021|orf6.1389|orf6.923|CA0225|IPF16027.2|CaO19.1298	ORF|Uncharacterized	Ca21chr4_C_albicans_SC5314	806316	803782	C	CAL0003108		Ortholog(s) have structural constituent of nuclear pore activity
NUP85	1	0	0	0	0	0	1	0	0	1	3	orf19.5887	NUP85	orf19.13308|IPF21170.1|IPF1850.1|Contig4-3084_0033|orf6.9150|CA6152|CaO19.5887|CaO19.13308	ORF|Verified	Ca21chr3_C_albicans_SC5314	915536	913215	C	CAL0002462		Ortholog of S. cerevisiae Nup85; a structural constituent of the nuclear pore; required for alkaline-induced hyphal morphogenesis and for SD or Spider media biofilm formation
OLE2	0	0	0	0	0	0	1	0	0	0	1	orf19.2264	OLE2	orf19.9804|IPF25050.1|IPF11107.2|Contig4-2843_0012|orf6.5882|CA3576|CaO19.9804|IPF11107|CaO19.2264	ORF|Verified	Ca21chr2_C_albicans_SC5314	1447461	1445881	C	CAL0006318	CAL0006626	Protein with similarity to fatty acid desaturase (stearoyl-CoA desaturase); homozygous null mutant shows decreased production of prostaglandin E2
OP4	0	0	1	0	0	0	1	0	1	1	4	orf19.4934	OP4	orf19.12400|IPF17845.2|IPF15453.1|Contig4-2962_0020|orf6.5914|orf6.6056|CA3713|OPS4|CaO19.4934	ORF|Verified	Ca21chr1_C_albicans_SC5314	2848705	2849916	W	CAL0006278		Ala- Leu- and Ser-rich protein; secreted; N-terminal hydrophobic region; possible glycosylation; opaque-specific transcript; repressed by alpha pheromone in opaque MTLa homozygotes; fluconazole-induced; Spider biofilm induced
OPI1	0	0	0	0	1	0	1	0	0	0	2	orf19.1543	OPI1	orf19.9117|orf6.6401|IPF6498|IPF25784.1|IPF6498.2|Contig4-2847_0013|CA3971|CaO19.1543|CaO19.9117	ORF|Verified	Ca21chr2_C_albicans_SC5314	452791	451490	C	CAL0005503		Leucine zipper transcription factor; repressor of INO1 involved in inositol biosynthesis; functional homolog of S. cerevisiae Opi1; has putative Opi1-Sin3 interaction domain; interacts with ScSin3, but not CaSin3
OPI3	0	0	0	0	0	1	0	0	0	0	1	orf19.7446	OPI3	IPF2880.1|Contig4-2403_0004|orf6.8606|CA5736|CaO19.7446	ORF|Uncharacterized	Ca21chr3_C_albicans_SC5314	1499181	1498504	C	CAL0005552		Phosphatidylethanolamine N-methyltransferase; phosphatidylcholine biosynthesis; downregulation correlates with clinical development of fluconazole resistance; amphotericin B, caspofungin repressed; Hap43-induced; Spider biofilm repressed
OPT1	0	0	0	0	0	0	1	0	1	0	2	orf19.2602	OPT1	CaO19.2602|orf19.10133|IPF24733.1|IPF14139.2|Contig4-1813_0003|Contig4-2970_0016|orf6.3597|CA1902|CaO19.10133	ORF|Verified	Ca21chrR_C_albicans_SC5314	443243	440892	C	CAL0003352		Oligopeptide transporter; transports 3-to-5-residue peptides; alleles are distinct, one has intron; suppresses S. cerevisiae ptr2-2 mutant defects; induced by BSA or peptides; Stp3p, Hog1p regulated; flow model biofilm induced
OPT4	0	0	0	0	0	0	1	0	0	0	1	orf19.176	OPT4	orf19.7809|IPF27144.1|IPF18680.1|orf6.2912|orf19.11202|orf19.3718|IPF12066.2|orf19.2292|orf6.1364|orf6.2195|orf6.4217|orf6.5478|CA0442|IPF18818.2|IPF23532.1|OPT232|CaO19.176|CaO19.7809	ORF|Verified	Ca21chrR_C_albicans_SC5314	550909	552009	W	CAL0003217		Oligopeptide transporter; detected at germ tube plasma membrane; transcript inducede during phagocytosis by macrophages; fungal-specific; Hap43-repressed; merged with orf19.2292 in Assembly 20; rat catheter and Spider biofilm induced
OPT5	0	0	0	0	0	0	1	0	0	0	1	orf19.5121	OPT5	orf19.12587|IPF22113.1|IPF9728.2|Contig4-3000_0021|CA3919|orf19.8927|orf19.1347|orf6.982|IPF17662.1|CaO19.12587|CaO19.5121|OPT251|IFC5|orf6.6329	ORF|Verified	Ca21chr2_C_albicans_SC5314	1688413	1685648	C	CAL0002526		Oligopeptide transporter; fungal-specific (no human or murine homolog); induced by BSA, but not by tetrapeptide or pentapeptide
OPT6	0	0	0	0	0	1	0	0	0	0	1	orf19.4655	OPT6	orf19.12125|IPF22541.1|IPF12193.2|Contig4-2565_0003|orf6.4706|CA2703|OPT26|CaO19.12125|CaO19.4655|IPF12193	ORF|Verified	Ca21chr4_C_albicans_SC5314	270892	268055	C	CAL0003725		Putative oligopeptide transporter; fungal-specific (no human or murine homolog); expression of OPT6, OPT7, or OPT8 does not suppress defect of mutant lacking Opt1p, Opt2p, and Opt3p; alleles are nonidentical
OPT9	0	0	0	0	0	0	1	0	0	0	1	orf19.2584	OPT9	orf19.10116|IPF24775.1|IPF2753.1|Contig4-2970_0018|orf6.4685|CA6204|psiOPT1|OPT3	pseudogene	Ca21chrR_C_albicans_SC5314	417907	418705	W	CAL0002543		Probable pseudogene similar to fragments of OPT1 oligopeptide transporter gene; decreased expression in hyphae compared to yeast-form cells; transcriptionally induced upon phagocytosis by macrophage
ORC1	0	0	1	0	0	0	0	0	1	0	2	orf19.3000	ORC1	orf19.10518|IPF5612.2|IPF5345.3|Contig4-3020_0001|orf6.4864|orf6.5289|CA2813|CaO19.3000	ORF|Uncharacterized	Ca21chr1_C_albicans_SC5314	641622	639205	C	CAL0001320		Putative origin recognition complex large subunit; essential for viability; similar to S. cerevisiae Orc1p origin recognition complex subunit
ORC4	0	0	0	0	0	1	0	0	0	0	1	orf19.4221	ORC4	orf19.11697|IPF22966.1|IPF3143.2|Contig4-2936_0005|orf6.2766|CA1320|CaO19.11697|IPF3143|CaO19.4221	ORF|Uncharacterized	Ca21chr5_C_albicans_SC5314	479720	478026	C	CAL0000132		Phosphorylated protein similar to S. cerevisiae Orc4, subunit of the origin recognition complex (ORC); induced by alpha pheromone in SpiderM medium
orf19.100	0	0	1	0	1	0	0	0	0	0	2	orf19.100		orf19.7747|IPF10462.3|IPF29954.1|Contig4-2197_0007|orf6.2503|orf6.490|CA0093|CaO19.100|IPF29954|IPF19980.repeat2|IPF10462.2	ORF|Uncharacterized	Ca21chr6_C_albicans_SC5314	195350	194298	C	CAL0002961		Alpha/beta hydrolase and lipase domain protein; Hap43-repressed; Spider and flow model biofilm induced
orf19.1002	0	0	1	0	0	0	1	0	0	1	3	orf19.1002		orf19.8618|IPF26289.1|IPF15371.2|orf6.5795|CA3517|IFA22|CaO19.8618|LPF8|CaO19.1002	ORF|Uncharacterized	Ca21chr1_C_albicans_SC5314	2339580	2337688	C	CAL0001015		Protein of unknown function; Hap43-repressed gene
orf19.1005	0	1	1	0	0	0	1	0	0	1	4	orf19.1005		IPF15368.2|Contig4-1962_0003|orf6.581|orf19.8619|orf19.1003|orf6.5794|CA6182|IPF18326.1|IPF19532.1|CaO19.1005|LPF10	ORF|Uncharacterized	Ca21chr1_C_albicans_SC5314	2342386	2340578	C	CAL0001021		Protein with predicted RNI-like domains; rat catheter biofilm induced
orf19.1007	0	0	0	0	0	0	1	0	0	0	1	orf19.1007	KCS1	orf19.8622|IPF26283.1|IPF3746.1|Contig4-3028_0026|orf6.613|CA0133|IPF3746|CaO19.1007|CaO19.8622	ORF|Uncharacterized	Ca21chrR_C_albicans_SC5314	1136506	1135448	C	CAL0001024		Putative bZIP transcription factor; Spider biofilm induced
orf19.1008	0	0	0	0	0	0	1	0	0	0	1	orf19.1008		IPF29604.1|Contig4-3028_0025|orf6.612|CaO19.1008	ORF|Dubious	Ca21chrR_C_albicans_SC5314	1136826	1137140	W	CAL0001025		Ortholog of Candida albicans WO-1 : CAWG_01856
orf19.1009	0	0	0	0	0	0	1	0	0	0	1	orf19.1009		IPF26287.1|Contig4-3028_0022|Contig4-3028_0024|orf6.611|CaO19.1009	ORF|Dubious	Ca21chrR_C_albicans_SC5314	1137127	1137447	W	CAL0001026		Ortholog of Candida albicans WO-1 : CAWG_01857
orf19.1011	0	0	0	0	0	0	1	0	0	0	1	orf19.1011	MNN21	orf19.8625|IPF26282.1|IPF3740.1|Contig4-3028_0018|orf6.2169|CA0951|CaO19.8625|CaO19.1011|MNN6	ORF|Verified	Ca21chrR_C_albicans_SC5314	1141357	1139375	C	CAL0001040		Ortholog(s) have alpha-1,2-mannosyltransferase activity, role in cell wall mannoprotein biosynthetic process and Golgi apparatus localization
orf19.102	0	0	1	0	0	0	0	0	1	0	2	orf19.102		orf19.7749|IPF17548.2|IPF10459.1|Contig4-1178_0003|orf6.2505|orf6.492|CA1151|CaO19.102|IPF10459	ORF|Uncharacterized	Ca21chr6_C_albicans_SC5314	198335	197085	C	CAL0002963		Ortholog(s) have translation regulator activity, role in regulation of translation and mitochondrion localization
orf19.1026	1	0	1	0	0	0	0	0	1	0	3	orf19.1026		orf19.8628|IPF15779.2|IPF17757.1|Contig4-2078_0005|orf6.512|orf6.647|CA0142|CSL4|CaO19.1026	ORF|Uncharacterized	Ca21chr1_C_albicans_SC5314	804068	803076	C	CAL0001085		Ortholog(s) have role in exonucleolytic trimming to generate mature 3'-end of 5.8S rRNA from tricistronic rRNA transcript (SSU-rRNA, 5.8S rRNA and LSU-rRNA), more
orf19.1026.1	0	0	0	0	0	0	0	0	1	0	1	orf19.1026.1			ORF|Uncharacterized	Ca21chr1_C_albicans_SC5314	804272	804541	W	CAL0120491		Ortholog of C. dubliniensis CD36 : Cd36_03580, C. parapsilosis CDC317 : CPAR2_105090, Candida tenuis NRRL Y-1498 : CANTEDRAFT_106351 and Debaryomyces hansenii CBS767 : DEHA2A09548g
orf19.1028	0	0	1	0	0	0	0	0	1	0	2	orf19.1028	ELA1	orf19.8630|IPF19583.2|IPF19582.1|Contig4-2010_0003|Contig4-2010_0005|orf6.3223|orf6.411|CA1631|IPF19582|CaO19.1028	ORF|Uncharacterized	Ca21chr1_C_albicans_SC5314	799429	798251	C	CAL0001087		Elongin A; F-box protein; ubiquitin-protein ligase; role in protein ubiquitination and ubiquitin-dependent protein catabolism; rat catheter biofilm induced
orf19.1029	0	0	1	0	0	0	0	0	1	0	2	orf19.1029	RPP1	orf19.8631|IPF26259.1|IPF14315.2|Contig4-2010_0007|orf6.3222|CA1630|CaO19.1029	ORF|Uncharacterized	Ca21chr1_C_albicans_SC5314	797227	798159	W	CAL0001088		Putative ortholog of S. cerevisiae Rpp1; subunit of both RNase MRP and nuclear RNase P; rat catheter and Spider biofilm induced
orf19.1030	0	1	1	1	0	0	1	0	1	0	5	orf19.1030		orf19.8632|IPF26252.1|IPF14314.2|Contig4-2064_0001|orf6.3221|CA1629|FPR3|CaO19.1030|NPI46|FKBP2|FKBP3	ORF|Uncharacterized	Ca21chr1_C_albicans_SC5314	796893	795613	C	CAL0001110		Putative peptidyl-prolyl cis-trans isomerase
orf19.1034	0	0	1	0	0	0	1	0	1	0	3	orf19.1034		orf19.8636|IPF18786.2|IPF6156.1|Contig4-2952_0020|orf6.3217|orf6.2323|CA1625|CaO19.1034|IPF6156	ORF|Uncharacterized	Ca21chr1_C_albicans_SC5314	784529	785080	W	CAL0001120		Protein with a predicted cytochrome b5-like Heme/Steroid binding domain; Hap43, caspofungin repressed; flow model biofilm induced
orf19.1037	0	0	0	1	0	0	0	0	1	0	2	orf19.1037		IPF13751.2|IPF26258.1|orf19.8639|IPF26266.1|IPF19718.1|orf6.2320|CA1036|orf19.8640|orf19.1038|orf6.2319|CA1035|Contig4-2664_0012|CaO19.8639|CaO19.1037|IFI2.5f	ORF|Uncharacterized	Ca21chr1_C_albicans_SC5314	775845	774073	C	CAL0001125		Protein of unknown function; rat catheter biofilm repressed
orf19.1039	0	0	0	0	0	0	1	0	0	0	1	orf19.1039	BET4	orf19.8641|IPF17890.1|IPF29595.1|Contig4-2664_0010|orf6.2318|CA1034|BET4.3f|BET4.exon2	ORF|Uncharacterized	Ca21chr1_C_albicans_SC5314	857122	855932	C	CAL0001127		Ortholog(s) have Rab geranylgeranyltransferase activity and role in ER to Golgi vesicle-mediated transport, protein geranylgeranylation, protein targeting to membrane
orf19.104	0	0	0	0	1	0	0	0	0	0	1	orf19.104		IPF17213.3|IPF10455.3|Contig4-2013_0005|orf6.2507|CA1153|IPF10455|IPF10455.2|CaO19.104	ORF|Uncharacterized	Ca21chr6_C_albicans_SC5314	199311	200165	W	CAL0002965		Protein of unknown function; induced by alpha pheromone in SpiderM medium
orf19.1041	0	1	1	0	0	0	0	1	0	1	4	orf19.1041		CaO19.1041|orf19.8643|IPF26251.1|IPF17881.2|Contig4-2664_0008|orf6.2123|CA0918|CaO19.8643|IPF17881	ORF|Uncharacterized	Ca21chr1_C_albicans_SC5314	859468	857981	C	CAL0001150		Ortholog(s) have cyclin-dependent protein serine/threonine kinase activity
orf19.1043	0	0	1	1	0	0	0	0	1	0	3	orf19.1043		orf19.8645|IPF26261.1|IPF12992.2|orf6.2125|CA0921|CaO19.1043|IPF12992|CaO19.8645	ORF|Uncharacterized	Ca21chr1_C_albicans_SC5314	862110	863027	W	CAL0001153		Ortholog(s) have lysophosphatidic acid acyltransferase activity and role in cellular response to cadmium ion, cellular triglyceride homeostasis, detoxification of cadmium ion, lipid particle organization, protein targeting to vacuole
orf19.1045	0	0	1	1	0	0	1	0	1	0	4	orf19.1045		orf19.8647|IPF26260.1|IPF12991.1|Contig4-2647_0003|orf6.2127|CA0922|CaO19.8647|IST3|CaO19.1045|IPF12991	ORF|Verified	Ca21chr1_C_albicans_SC5314	864150	863089	C	CAL0001156		Putative U2 snRNP protein; Hap43p-induced gene; mutation confers hypersensitivity to 5-fluorocytosine (5-FC), 5-fluorouracil (5-FU), and tubercidin (7-deazaadenosine)
orf19.1049	0	0	0	0	1	0	0	0	1	0	2	orf19.1049		CaO19.1049|orf19.8651|IPF18855.2|IPF17050.1|Contig4-2647_0011|orf6.2131|CA0925|IPF17050|CaO19.8651	ORF|Uncharacterized	Ca21chr1_C_albicans_SC5314	869162	868578	C	CAL0001159		Predicted NUDIX hydrolase domain; Hap43-induced
orf19.1050	0	0	1	1	0	0	0	0	1	1	4	orf19.1050		orf19.8652|IPF15638.2|IPF17051.3|Contig4-2647_0015|orf6.2006|orf6.2132|CA0841|IPF15638|CaO19.1050	ORF|Uncharacterized	Ca21chr1_C_albicans_SC5314	870400	869498	C	CAL0001180		Ortholog of S. cerevisiae : YMR087W, C. glabrata CBS138 : CAGL0J01397g, C. dubliniensis CD36 : Cd36_03920, C. parapsilosis CDC317 : CPAR2_107150 and Pichia stipitis Pignal : PICST_61741
orf19.1053	0	0	1	0	0	0	0	0	0	0	1	orf19.1053		orf19.8655|IPF26257.1|IPF15633.2|Contig4-2647_0022|orf6.2009|CA0842|CaO19.8655|BST1|CaO19.1053|IPF15633	ORF|Uncharacterized	Ca21chr1_C_albicans_SC5314	873841	872669	C	CAL0001187		Ortholog(s) have phosphatidylinositol deacylase activity
orf19.1057	0	0	0	1	0	0	0	0	1	0	2	orf19.1057		orf19.8659|IPF26268.1|IPF17234.2|Contig4-2089_0004|Contig4-2089_0005|orf6.4932|CA2864|CaO19.1057|CaO19.8659|IPF17234.3f|IPF17234.3	ORF|Uncharacterized	Ca21chr1_C_albicans_SC5314	879384	878815	C	CAL0001192		Ortholog of C. dubliniensis CD36 : Cd36_03980, C. parapsilosis CDC317 : CPAR2_107050, Candida tenuis NRRL Y-1498 : CANTEDRAFT_113999 and Debaryomyces hansenii CBS767 : DEHA2D12518g
orf19.1058	0	0	0	0	0	0	0	0	1	0	1	orf19.1058		orf19.8660|IPF26270.1|IPF20117.1|Contig4-2089_0002|orf6.4931|CA2863|IPF20117	ORF|Uncharacterized	Ca21chr1_C_albicans_SC5314	879709	880689	W	CAL0001193		Ortholog(s) have ubiquitin binding activity, role in ubiquitin-dependent protein catabolic process and proteasome regulatory particle, lid subcomplex, proteasome storage granule localization
orf19.1060	0	0	1	0	0	0	0	0	1	0	2	orf19.1060		orf19.8662|IPF26269.1|IPF19964.1|Contig4-1791_0003|orf6.4929|CaO19.8662|CaO19.1060	ORF|Dubious	Ca21chr1_C_albicans_SC5314	881950	881441	C	CAL0001202		Ortholog of Candida albicans WO-1 : CAWG_00968
orf19.1062	0	0	1	0	0	0	0	0	1	0	2	orf19.1062		HRQ1|CaO19.8664|orf19.8664|IPF26254.1|IPF7054.1|Contig4-1791_0008|orf6.4927|CA2860|CaO19.1062|IPF7054	ORF|Uncharacterized	Ca21chr1_C_albicans_SC5314	884228	882993	C	CAL0001205		Ortholog of C. dubliniensis CD36 : Cd36_04020, C. parapsilosis CDC317 : CPAR2_107000, Candida tenuis NRRL Y-1498 : CANTEDRAFT_113990 and Pichia stipitis Pignal : PICST_32780
orf19.1063	0	0	0	0	0	0	0	0	1	0	1	orf19.1063		orf19.8665|IPF26256.1|IPF7056.2|Contig4-1738_0001|orf6.4926|CA2859|FMP44|CaO19.1063|IPF7056|CaO19.8665	ORF|Uncharacterized	Ca21chr1_C_albicans_SC5314	885808	884624	C	CAL0001206		Ortholog(s) have dolichyl-phosphate-mannose-glycolipid alpha-mannosyltransferase activity, role in GPI anchor biosynthetic process and integral to endoplasmic reticulum membrane, mannosyltransferase complex, mitochondrion localization
orf19.1066	0	0	1	0	0	0	0	0	1	0	2	orf19.1066	GIG1	orf19.8668|IPF26264.1|IPF7062.2|Contig4-2688_0004|orf6.4923|CA2856|CaO19.8668|CaO19.1066|IPF7062	ORF|Verified	Ca21chr1_C_albicans_SC5314	893750	892986	C	CAL0001209		Protein induced by N-acetylglucosamine (GlcNAc); localized in cytoplasm; mutation causes increased resistance to nikkomycin Z
orf19.107	0	0	1	1	1	0	0	0	1	0	4	orf19.107		orf19.7754|IPF27157.1|IPF10452.3|Contig4-2013_0010|Contig4-2501_0010|orf6.2510|orf6.2569|CA1155|JA2|IPF10452.2|DHR2|CaO19.107	ORF|Uncharacterized	Ca21chr6_C_albicans_SC5314	204200	201705	C	CAL0002969		DEAH-box ATP-dependent RNA helicase, required for 18S rRNA synthesis; rat catheter biofilm induced
orf19.1070	0	0	1	0	0	0	0	0	0	0	1	orf19.1070		CaO19.1070|orf19.8672|IPF26255.1|IPF17057.2|Contig4-2882_0025|orf6.4919|CA2853|IPF17057|CaO19.8672	ORF|Uncharacterized	Ca21chr1_C_albicans_SC5314	901012	900062	C	CAL0001220		Ortholog(s) have cytoplasm localization
orf19.1075	0	1	1	0	1	0	0	0	0	1	4	orf19.1075		IPF18831.2|IPF19160.1|Contig4-1626_0009|orf6.735|CA0167|CaO19.1075|IPF19160	ORF|Uncharacterized	Ca21chr6_C_albicans_SC5314	924998	923865	C	CAL0001227		Protein of unknown function; Spider biofilm induced
orf19.1080	0	0	1	1	1	0	0	0	1	0	4	orf19.1080		orf19.8681|IPF26225.1|IPF16291.2|Contig4-1486_0005|orf6.2150|CA0936|IPF16291	ORF|Uncharacterized	Ca21chr6_C_albicans_SC5314	934133	935740	W	CAL0001247		Ortholog of C. dubliniensis CD36 : Cd36_64900, C. parapsilosis CDC317 : CPAR2_600390, Pichia stipitis Pignal : PICST_30726 and Candida guilliermondii ATCC 6260 : PGUG_04023
orf19.1082	0	0	1	0	0	0	0	0	0	0	1	orf19.1082		CaO19.1082|orf19.8683|orf6.1531|orf6.2152|CA0937|IPF19892|IPF19892.1	ORF|Uncharacterized	Ca21chr6_C_albicans_SC5314	936223	936738	W	CAL0001250		Protein with an Alba DNA/RNA-binding protein domain; Spider biofilm induced
orf19.1083	0	0	1	0	0	0	0	0	0	0	1	orf19.1083		orf19.8684|IPF26227.1|IPF14574.2|Contig4-2123_0002|orf6.1532|CA0541|CaO19.1083|CaO19.8684|IPF14574	ORF|Uncharacterized	Ca21chr6_C_albicans_SC5314	938440	937757	C	CAL0001251		Putative protein of unknown function; macrophage-induced gene
orf19.1086	0	0	1	0	0	0	0	0	0	0	1	orf19.1086		orf19.8687|IPF19327.2|IPF10062.2|Contig4-2194_0004|orf6.1225|orf6.349|CA0372|BRE5|CaO19.1086|IPF10062	ORF|Uncharacterized	Ca21chr6_C_albicans_SC5314	948405	950273	W	CAL0001254		Ortholog(s) have role in protein deubiquitination, regulation of ER to Golgi vesicle-mediated transport, regulation of retrograde vesicle-mediated transport, Golgi to ER, ribophagy and cytoplasm localization
orf19.1087	0	0	1	1	0	1	1	0	1	0	5	orf19.1087		CaO19.1087|orf19.8688|IPF19579.1|IPF19578.1|orf6.1224|orf6.350|CA0371|IPF19578	ORF|Uncharacterized	Ca21chr6_C_albicans_SC5314	950736	953156	W	CAL0001255		Ortholog of C. parapsilosis CDC317 : CPAR2_601130, C. dubliniensis CD36 : Cd36_64620, Lodderomyces elongisporus NRLL YB-4239 : LELG_04885 and Candida orthopsilosis Co 90-125 : CORT_0F02130
orf19.109	0	0	0	0	0	0	0	0	1	0	1	orf19.109		orf19.7756|IPF11923.1|IPF10449.3|Contig4-2501_0009|orf6.2567|CA1193|CaO19.7756|MSY1|CaO19.109	ORF|Uncharacterized	Ca21chr6_C_albicans_SC5314	204422	205927	W	CAL0002971		Probable mitochondrial tyrosyl-tRNA synthetase, based on conservation in other fungi
orf19.1090	0	0	1	0	0	0	0	0	0	0	1	orf19.1090		orf19.8691|IPF26232.1|IPF16934.2|orf6.1102|CaO19.8691|CaO19.1090	ORF|Uncharacterized	Ca21chr6_C_albicans_SC5314	954968	954621	C	CAL0001275		Ortholog of C. parapsilosis CDC317 : CPAR2_601110, C. dubliniensis CD36 : Cd36_64660, Candida tenuis NRRL Y-1498 : CANTEDRAFT_119969 and Lodderomyces elongisporus NRLL YB-4239 : LELG_04881
orf19.1091	0	0	1	1	0	0	0	0	0	0	2	orf19.1091	NOP8	orf19.8692|IPF26223.1|IPF16935.2|orf6.1101|CA0309|CaO19.8692|CaO19.1091|IPF16935	ORF|Uncharacterized	Ca21chr6_C_albicans_SC5314	955195	957267	W	CAL0001277		Ortholog of S. cereviiae Nop8; has a role in ribosomal large subunit biogenesis; rat catheter and Spider biofilm induced
orf19.1092	0	0	1	0	0	0	0	0	1	0	2	orf19.1092		orf19.8693|IPF17442.2|IPF29580.1|orf6.1100|CA0308|CaO19.1092|RHK1	ORF|Uncharacterized	Ca21chr6_C_albicans_SC5314	957611	959170	W	CAL0001279		Dolichol-P-Man dependent alpha(1-3) mannosyltransferase; role in the synthesis of dolichol-linked oligosaccharide donor for N-linked glycosylation of proteins; rat catheter biofilm repressed
orf19.1095	0	0	1	0	0	0	0	0	0	0	1	orf19.1095	GLE2	orf19.8697|IPF26226.1|IPF10209.2|Contig4-2338_0010|orf6.3002|CA1475|CaO19.1095|CaO19.8697	ORF|Uncharacterized	Ca21chr6_C_albicans_SC5314	965793	964642	C	CAL0001281		Putative nuclear pore complex; possibly an essential gene, disruptants not obtained by UAU1 method; rat catheter biofilm repressed
orf19.1096	0	0	1	0	0	0	0	0	0	0	1	orf19.1096		orf19.8698|IPF26218.1|IPF10208.2|Contig4-2338_0007|orf6.3001|CA1474|CaO19.8698|GEF13|CaO19.1096|IPF10208	ORF|Uncharacterized	Ca21chr6_C_albicans_SC5314	966081	968720	W	CAL0001282		Has domain(s) with predicted voltage-gated chloride channel activity, role in chloride transport, transmembrane transport and membrane localization
orf19.11	0	1	0	0	0	0	1	0	0	1	3	orf19.11		CaO19.11|CaO19.7684|orf19.7684|orf6.1705|IPF27233.1|IPF11566.1|Contig4-2506_0003|CA0650|IPF11566	ORF|Uncharacterized	Ca21chrR_C_albicans_SC5314	1558272	1557553	C	CAL0000503		Protein of unknown function; transcript regulated by Mig1 and Tup1; rat catheter biofilm induced
orf19.1105	0	0	0	0	0	1	0	0	0	0	1	orf19.1105		orf19.8701|IPF26202.1|IPF15959.2|Contig4-2815_0001|orf6.753|CA0170|IPF15959|CaO19.1105|CaO19.8701	ORF|Uncharacterized	Ca21chr5_C_albicans_SC5314	858178	857705	C	CAL0001854		Ortholog of C. parapsilosis CDC317 : CPAR2_302980, C. dubliniensis CD36 : Cd36_53630, Pichia stipitis Pignal : PICST_32155 and Candida orthopsilosis Co 90-125 : CORT_0E05120
orf19.1105.3	0	0	0	0	0	1	0	0	0	0	1	orf19.1105.3		IPF26207.1|IPF20047.1|Contig4-2815_0006|orf6.2981	ORF|Uncharacterized	Ca21chr5_C_albicans_SC5314	855730	855473	C	CAF0006917		Protein of unknown function
orf19.1106	0	0	0	0	0	1	0	0	0	0	1	orf19.1106		orf19.8703|IPF26190.1|IPF6342.1|Contig4-2815_0016|Contig4-2815_0017|orf6.2982|CA1458|CaO19.8703|IPF6342|CaO19.1106	ORF|Uncharacterized	Ca21chr5_C_albicans_SC5314	850948	848594	C	CAL0001856		Protein with Mob2p-dependent hyphal regulation; fluconazole-induced
orf19.1109	0	0	0	0	0	1	0	0	0	0	1	orf19.1109		orf19.8706|IPF26205.1|IPF6338.1|Contig4-2815_0021|orf6.2985|CA1461|CaO19.1109|CaO19.8706|IPF6338	ORF|Uncharacterized	Ca21chr5_C_albicans_SC5314	845545	845937	W	CAL0001859		Ortholog of C. dubliniensis CD36 : Cd36_53580, C. parapsilosis CDC317 : CPAR2_303030, Debaryomyces hansenii CBS767 : DEHA2G07766g and Pichia stipitis Pignal : psti_CGOB_00176
orf19.1110	0	0	0	1	0	1	0	0	0	0	2	orf19.1110		orf19.8707|IPF6335.2|IPF6334.3|Contig4-2815_0022|Contig4-2815_0023|orf6.2986|CA1462|CaO19.1110|THI80	ORF|Verified	Ca21chr5_C_albicans_SC5314	844153	845136	W	CAL0001872		Thiamine pyrophosphokinase, phosphorylates thiamine to produce the coenzyme thiamine pyrophosphate (thiamine diphosphate); active as a homodimer
orf19.1111	0	0	0	0	0	1	0	0	0	0	1	orf19.1111		CaO19.1111|TAF9|orf19.8708|IPF18669.1|IPF6333.3|Contig4-2766_0002|orf6.2987|orf6.3463|CA1804|TAF17|IPF6333.2	ORF|Uncharacterized	Ca21chr5_C_albicans_SC5314	843951	843253	C	CAL0001873		Ortholog(s) have chromatin binding, protein complex scaffold activity and role in RNA polymerase II transcriptional preinitiation complex assembly, histone acetylation
orf19.1113	0	0	0	0	0	1	0	0	0	0	1	orf19.1113		orf19.8710|IPF26197.1|IPF6329.2|Contig4-2766_0009|orf6.3465|CA1806|CaO19.8710|IPF6329|CaO19.1113	ORF|Uncharacterized	Ca21chr5_C_albicans_SC5314	840136	839369	C	CAL0001877		Ortholog of C. dubliniensis CD36 : Cd36_53540, Debaryomyces hansenii CBS767 : DEHA2G07854g, Pichia stipitis Pignal : PICST_32162 and Spathaspora passalidarum NRRL Y-27907 : SPAPADRAFT_50795
orf19.1116	0	0	0	0	0	1	0	0	0	0	1	orf19.1116		CaO19.1116|orf19.8713|IPF26198.1|IPF6325.2|Contig4-2766_0014|orf6.3468|CA1809|CaO19.8713|IPF6325	ORF|Uncharacterized	Ca21chr5_C_albicans_SC5314	836896	836270	C	CAL0001882		Protein of unknown function; planktonic growth-induced gene
orf19.1117	0	0	0	0	0	1	0	0	0	0	1	orf19.1117		orf19.8714|IPF19255.2|IPF6323.2|Contig4-2766_0017|orf6.3469|orf6.485|CA1810|CaO19.1117|FDH98|FDH2	ORF|Uncharacterized	Ca21chr5_C_albicans_SC5314	835092	833953	C	CAL0001883		Protein similar to Candida boidinii formate dehydrogenase; virulence-group-correlated expression; Hap43-repressed; Spider biofilm repressed
orf19.1121	0	0	0	0	0	1	0	0	0	0	1	orf19.1121		orf19.8719|IPF2329.1|IPF13871.1|Contig4-1915_0003|Contig4-1995_0007|Contig4-1995_0008|orf6.1196|orf6.3473|CA1813|IPF2329|HWH2|CaO19.1121	ORF|Uncharacterized	Ca21chr5_C_albicans_SC5314	825621	826442	W	CAL0001913		Has domain(s) with predicted hydrolase activity
orf19.1122	0	0	0	0	0	1	0	0	0	0	1	orf19.1122		orf19.8720|IPF2328.2|IPF13870.2|Contig4-1915_0004|orf6.1197|orf6.3474|CA0360|IPF2328|HWH1|CaO19.1122	ORF|Uncharacterized	Ca21chr5_C_albicans_SC5314	824264	825106	W	CAL0001916		Protein of unknown function; induced by alpha pheromone in SpiderM medium; Spider biofilm induced
orf19.1123	0	0	0	0	0	1	0	0	0	0	1	orf19.1123		orf19.8721|IPF26211.1|IPF29575.1|orf6.1198|CaO19.8721|CaO19.1123	ORF|Dubious	Ca21chr5_C_albicans_SC5314	823867	823514	C	CAL0001918		Dubious open reading frame
orf19.1124	0	0	0	0	0	1	0	0	0	0	1	orf19.1124		orf19.8722|IPF26195.1|IPF2326.2|orf6.1199|CA0361|CaO19.1124|IPF2326|CaO19.8722	ORF|Uncharacterized	Ca21chr5_C_albicans_SC5314	823432	822548	C	CAL0001920		Protein of unknown function; flow model biofilm induced; Spider biofilm induced
orf19.1139	0	0	1	0	0	1	1	0	0	1	4	orf19.1139		orf19.8732|IPF17015.2|IPF29554.1|Contig4-2171_0008|orf6.1575|orf6.2177|CA0570|CaO19.1139|SVL3	ORF|Uncharacterized	Ca21chr1_C_albicans_SC5314	2581086	2578162	C	CAL0001968		Protein of unknown funtion; S. cerevisiae ortholog Svl3 plays a role in endocytosis and is localized to the bud neck; Spider biofilm induced
orf19.114	0	0	1	1	0	0	0	0	1	0	3	orf19.114		orf19.7762|IPF19622.2|IPF19689.1|Contig4-2149_0004|orf6.1182|CA6312|CaO19.114|IPF19622.3f	ORF|Uncharacterized	Ca21chr6_C_albicans_SC5314	212847	211849	C	CAL0002994		Ortholog of C. dubliniensis CD36 : Cd36_61190, C. parapsilosis CDC317 : CPAR2_603230, Candida tenuis NRRL Y-1498 : cten_CGOB_00054 and Debaryomyces hansenii CBS767 : DEHA2E21142g
orf19.1140	0	0	1	0	0	0	1	0	0	1	3	orf19.1140		orf19.8733|IPF17749.2|IPF13160.2|Contig4-2171_0003|orf6.2176|CA0955|CaO19.1140|IPF13160	ORF|Uncharacterized	Ca21chr1_C_albicans_SC5314	2577590	2576964	C	CAL0001998		Protein of unknown function; Spider biofilm repressed
orf19.1142	0	0	1	0	0	0	0	0	0	1	2	orf19.1142	AVT4	AVT41|CaO19.1142|orf19.8735|IPF26160.1|IPF13162.2|Contig4-2171_0004|Contig4-2171_0005|orf6.2174|CA0954|CaO19.8735|IPF13162	ORF|Uncharacterized	Ca21chr1_C_albicans_SC5314	2574824	2576743	W	CAL0002003		Putative vacuolar transporter of large neutral amino acids; induced by alpha pheromone in SpiderM medium
orf19.1143	0	0	1	0	0	0	0	0	0	1	2	orf19.1143		orf19.8736|IPF26165.1|IPF20069.1|orf6.2173|CA6246|CaO19.8736|IPF20069|CaO19.1143	ORF|Uncharacterized	Ca21chr1_C_albicans_SC5314	2572640	2573824	W	CAL0002005		Ortholog of Pichia stipitis Pignal : PICST_30878, Spathaspora passalidarum NRRL Y-27907 : SPAPADRAFT_60017, Candida guilliermondii ATCC 6260 : PGUG_05223 and Candida tropicalis MYA-3404 : CTRG_01052
orf19.1144	0	0	1	0	0	0	1	1	0	1	4	orf19.1144		CaO19.1144|orf19.8737|IPF26180.1|IPF13166.3|Contig4-2773_0012|orf6.2172|orf6.2787|CA0953|IPF13166|IPF13166.3eoc|IPF13166.2	ORF|Uncharacterized	Ca21chr1_C_albicans_SC5314	2568844	2572209	W	CAL0002006		Protein with SEL-1 like protein domain; early-stage flow model biofilm induced
orf19.1146	0	0	1	0	0	0	1	0	0	1	3	orf19.1146		IPF29564.1|CaO19.1146	ORF|Uncharacterized	Ca21chr1_C_albicans_SC5314	2568243	2568611	W	CAL0002008		Ortholog of Candida albicans WO-1 : CAWG_00265
orf19.1148	0	0	1	0	0	0	1	0	0	1	3	orf19.1148		CaO19.1148|CIS312|orf19.8740|IPF19912.1|IPF29559.1|Contig4-2773_0009|orf6.2784|CA1334|IPF19912	ORF|Uncharacterized	Ca21chr1_C_albicans_SC5314	2565578	2564787	C	CAL0002009		Ortholog of C. dubliniensis CD36 : Cd36_11020 and Candida albicans WO-1 : CAWG_00266
orf19.115	0	0	1	1	0	0	0	0	0	0	2	orf19.115		IPF19623.1|Contig4-2149_0006|Contig4-2149_0007|orf6.1183|CA0484|CaO19.115|IPF19622.5f|IPF19622|orf6.1446|IPF19622.1	ORF|Uncharacterized	Ca21chr6_C_albicans_SC5314	213969	213048	C	CAL0002996		Ortholog of Candida tropicalis MYA-3404 : CTRG_02973 and Candida albicans WO-1 : CAWG_05252
orf19.1150	0	0	1	0	0	0	1	0	0	1	3	orf19.1150		orf19.8743|IPF26163.1|IPF11716.1|Contig4-2773_0006|orf6.2781|CA1332|CaO19.8743|IPF11716|CaO19.1150	ORF|Uncharacterized	Ca21chr1_C_albicans_SC5314	2561059	2562477	W	CAL0002036		GATA-like transcription factor; oral infection induced; mutant has reduced capacity to damage oral epithelial cells; regulated by Gcn2 and Gcn4; Spider biofilm induced
orf19.1152	0	0	0	0	0	0	1	0	0	0	1	orf19.1152		IPF11713.1|IPF19733.2|Contig4-2773_0002|orf6.2780|orf6.3127|CA6184|orf19.8744|orf19.1151|CA1330|IPF29561.1|CaO19.1152|IPF11713.5f	ORF|Uncharacterized	Ca21chr1_C_albicans_SC5314	2558395	2559192	W	CAL0002042		Protein of unknown function; induced in core stress response; Gcn2 and Gcn4 regulated; flow model biofilm induced; Spider biofilm induced
orf19.1158	0	0	0	0	0	0	1	0	0	0	1	orf19.1158		orf19.8750|IPF26169.1|IPF7615.1|Contig4-2834_0010|orf6.3133|CA1568|IPF7615|CaO19.8750|CaO19.1158	ORF|Uncharacterized	Ca21chr1_C_albicans_SC5314	2550177	2551070	W	CAL0002051		Ortholog of S. cerevisiae Yft2 required for normal ER membrane biosynthesis; Hap43-repressed gene
orf19.1159	0	0	1	0	0	0	1	1	0	1	4	orf19.1159		orf19.8751|IPF26162.1|IPF7616.2|Contig4-2834_0012|orf6.3134|CA1569|CYS1|CaO19.8751|IPF7616|CaO19.1159	ORF|Uncharacterized	Ca21chr1_C_albicans_SC5314	2549999	2548479	C	CAL0002052		Protein similar to A. nidulans CysA serine O-trans-acetylase; suggests that C. albicans uses an O-acetyl-serine (OAS) pathway of sulfur assimilation; F-12/CO2 early biofilm induced; Spider biofilm induced
orf19.1160	0	0	1	0	0	0	0	0	0	1	2	orf19.1160		orf19.8752|IPF26172.1|IPF7617.2|Contig4-2834_0013|orf6.3135|CA1570|CaO19.8752|IPF7617|CaO19.1160	ORF|Uncharacterized	Ca21chr1_C_albicans_SC5314	2547774	2548421	W	CAL0002067		Ortholog(s) have COPII adaptor activity and role in ER to Golgi vesicle-mediated transport, fungal-type cell wall organization, protein glycosylation, protein retention in Golgi apparatus
orf19.1162.1	0	0	1	0	0	0	1	0	0	1	3	orf19.1162.1		IPF26174.1|IPF13080.1|Contig4-2109_0002|CA0589|IPF13080	ORF|Uncharacterized	Ca21chr1_C_albicans_SC5314	2540598	2541211	W	CAF0006922		Ortholog(s) have Golgi apparatus localization
orf19.1163	0	0	1	0	0	0	1	0	0	1	3	orf19.1163		orf19.8756|IPF13079.1|IPF7620.2|Contig4-2109_0003|orf6.1612|orf6.3446|CA0590|CaO19.8756|IPF13079|CaO19.1163	ORF|Uncharacterized	Ca21chr1_C_albicans_SC5314	2540436	2539345	C	CAL0002071		Has domain(s) with predicted GTP binding activity
orf19.1167	0	0	1	0	0	0	1	0	0	1	3	orf19.1167		TCD1|CaO19.8760|orf19.8760|IPF26164.1|IPF19929.1|Contig4-2394_0007|Contig4-2602_0012|orf6.3442|CA1787|CaO19.1167|IFH3	ORF|Uncharacterized	Ca21chr1_C_albicans_SC5314	2533618	2532458	C	CAL0002074		Ortholog(s) have sulfonate dioxygenase activity and role in sulfur compound catabolic process
orf19.1168	0	0	0	0	0	0	1	0	0	0	1	orf19.1168	ZCF3	orf19.8761|IPF7629.2|Contig4-2602_0009|orf6.3441|CA1786|CaO19.1168|CaO19.8761|IPF7629	ORF|Verified	Ca21chr1_C_albicans_SC5314	2531948	2531361	C	CAL0002075		Zn(II)2Cys6 domain transcription factor; required for filamentous growth, resistance to rapamycin and flucytosine; possibly an essential gene, disruptants not obtained by UAU1 method; Hap43-repressed; Spider and flow model biofilm induced
orf19.1169	0	0	1	0	0	0	0	0	0	1	2	orf19.1169		orf19.8762|IPF26167.1|IPF7631.2|Contig4-2602_0008|orf6.3440|CA1785|JID1|CaO19.1169|CaO19.8762|IPF7631	ORF|Uncharacterized	Ca21chr1_C_albicans_SC5314	2530577	2529627	C	CAL0002076		Putative DnaJ-like molecular chaperone; Spider biofilm induced
orf19.117	0	0	1	0	1	0	0	0	0	0	2	orf19.117		CaO19.117|SEC9|orf19.7764|IPF19868.1|IPF14761.2|Contig4-3075_0021|orf6.1185|orf6.1444|CA0483	ORF|Uncharacterized	Ca21chr6_C_albicans_SC5314	214611	216203	W	CAL0002999		Ortholog(s) have SNAP receptor activity, role in exocytosis, vesicle fusion and SNARE complex, extrinsic to plasma membrane localization
orf19.1177	0	1	1	1	0	0	1	0	1	1	6	orf19.1177		orf19.8769|IPF26139.1|IPF15134.2|Contig4-2980_0004|orf6.1744|orf6.817|CA0192|CaO19.1177|RTT106|IPF15134	ORF|Uncharacterized	Ca21chr6_C_albicans_SC5314	21616	22896	W	CAL0002099		Ortholog of S. cerevisiae Rtt106; histone chaperone that regulates chromatin structure in transcribed and silenced chromosomal regions; affects transcriptional elongation; Hap43-repressed; Spider biofilm repressed
orf19.1178	0	0	1	0	0	0	0	0	0	0	1	orf19.1178		orf19.8768|IPF18909.2|IPF15133.2|Contig4-2980_0001|orf6.1743|orf6.818|CA6185|CaO19.1178|IPF15133	ORF|Uncharacterized	Ca21chr6_C_albicans_SC5314	21525	20920	C	CAL0002100		Putative transcription factor with bZIP DNA-binding motif; Hap43p-repressed gene
orf19.1180	0	0	1	0	0	0	0	0	0	0	1	orf19.1180		orf19.8771|IPF13098.2|IPF19848.2|Contig4-2980_0007|orf6.1746|orf6.820|CA0675|CaO19.1180|IPF13098	ORF|Uncharacterized	Ca21chr6_C_albicans_SC5314	23430	24677	W	CAL0002124		Putative 2-aminoadipate transaminase; rat catheter and Spider biofilm repressed
orf19.1181	0	0	1	0	0	0	0	0	0	0	1	orf19.1181		orf19.8772|IPF13097.2|IPF29548.1|Contig4-2980_0009|orf6.1747|CA0676|CaO19.8772|CaO19.1181|IPF13097	ORF|Uncharacterized	Ca21chr6_C_albicans_SC5314	24885	25973	W	CAL0002126		Has domain(s) with predicted catalytic activity and membrane localization
orf19.1182	0	0	1	0	0	0	0	0	0	0	1	orf19.1182		orf19.8773|IPF13095.1|IPF13903.2|Contig4-2980_0011|orf6.1748|orf6.4619|CA0677|CaO19.1182|VAM7|IPF13095	ORF|Uncharacterized	Ca21chr6_C_albicans_SC5314	26861	25968	C	CAL0002128		Ortholog(s) have SNAP receptor activity, phosphatidylinositol-3-phosphate binding activity and role in piecemeal microautophagy of nucleus, vacuole fusion, non-autophagic, vesicle fusion
orf19.1183	0	0	1	0	0	0	0	0	0	0	1	orf19.1183		orf19.8774|IPF13094.1|IPF13902.1|Contig4-2980_0013|orf6.1749|orf6.4620|CA0678|CaO19.1183|IPF13094	ORF|Uncharacterized	Ca21chr6_C_albicans_SC5314	27005	28651	W	CAL0002129		Ortholog(s) have fungal-type vacuole localization
orf19.1185	0	0	0	0	0	1	0	0	0	0	1	orf19.1185		orf19.8776|IPF13090.3|IPF13899.2|Contig4-2980_0017|Contig4-2980_0018|orf6.1751|orf6.4622|orf6.515|CA2646|IPF13089|CaO19.1185	ORF|Uncharacterized	Ca21chr6_C_albicans_SC5314	28821	29930	W	CAL0002130		Ortholog(s) have protein homodimerization activity, ubiquitin-protein ligase activity
orf19.1186	0	0	1	0	0	0	0	0	0	0	1	orf19.1186		orf19.8777|IPF13897.2|IPF13088.1|Contig4-2980_0021|orf6.4623|orf6.516|CA2647|IPF13088|CaO19.1186	ORF|Uncharacterized	Ca21chr6_C_albicans_SC5314	30104	30796	W	CAL0002131		Has domain(s) with predicted role in attachment of GPI anchor to protein and GPI-anchor transamidase complex localization
orf19.1189	0	0	1	0	0	0	0	0	0	0	1	orf19.1189		orf19.8780|IPF19121.2|IPF9057.2|Contig4-2980_0031|orf6.4626|orf6.861|CA2649|CaO19.1189|IPF9057	ORF|Uncharacterized	Ca21chr6_C_albicans_SC5314	39779	41833	W	CAL0002133		Protein of unknown function; regulated by yeast-hypha switch; induced by Mnl1 in weak acid stress; 5' UTR intron; repressed by chlamydospore formation in C. albicans and C. dubliniensis; rat catheter, Spider and flow model biofilm induced
orf19.119	0	0	1	1	0	0	0	0	0	0	2	orf19.119		orf19.7766|IPF14764.1|IPF29956.1|Contig4-2244_0002|orf6.1442|CA0481|STE14.3f|STE14	ORF|Uncharacterized	Ca21chr6_C_albicans_SC5314	220608	219811	C	CAL0003003		Ortholog(s) have protein C-terminal S-isoprenylcysteine carboxyl O-methyltransferase activity
orf19.1190	0	0	1	0	0	0	0	0	0	0	1	orf19.1190	STV1	CaO19.1190|VPH1|orf19.8781|IPF9052.3|IPF13604.2|Contig4-3055_0026|orf6.4627|orf6.860|CA2650	ORF|Verified	Ca21chr6_C_albicans_SC5314	46683	43852	C	CAL0002155		Predicted subunit a of vacuolar proton-translocating ATPase V0 domain, Golgi isoform
orf19.1191	0	0	1	0	0	0	0	0	0	0	1	orf19.1191		orf19.8782|IPF26127.1|IPF13605.2|Contig4-3055_0024|orf6.4628|CA2651|HRD3|CaO19.8782|CaO19.1191	ORF|Uncharacterized	Ca21chr6_C_albicans_SC5314	47177	49597	W	CAL0002157		Ortholog(s) have ubiquitin-protein ligase activity and role in ER-associated ubiquitin-dependent protein catabolic process
orf19.1195	0	0	1	0	0	0	0	0	0	0	1	orf19.1195		orf19.8786|IPF26128.1|IPF7154.2|Contig4-3055_0020|orf6.2848|CA1374|CaO19.1195|OCT1|CaO19.8786|MIP1	ORF|Uncharacterized	Ca21chr6_C_albicans_SC5314	60009	57658	C	CAL0002161		Ortholog(s) have metalloendopeptidase activity, role in cellular iron ion homeostasis, protein processing involved in protein targeting to mitochondrion and mitochondrion localization
orf19.1196	0	0	1	0	0	0	0	0	0	0	1	orf19.1196	PKH3	orf19.8787|IPF7158.2|IPF29542.1|Contig4-3055_0016|Contig4-3055_0017|Contig4-3055_0018|orf6.2849|CA1375|CaO19.1196|IPF7158	ORF|Uncharacterized	Ca21chr6_C_albicans_SC5314	60917	63502	W	CAL0002162		Ortholog(s) have protein kinase activity and role in MAPK cascade involved in cell wall biogenesis, protein phosphorylation
orf19.1198	0	0	1	0	0	0	0	0	0	0	1	orf19.1198		orf19.8789|IPF7159.2|IPF29549.1|Contig4-3055_0014|orf6.2851|orf6.2947|CA1376|IPF7159|CaO19.1198	ORF|Uncharacterized	Ca21chr6_C_albicans_SC5314	64239	63694	C	CAL0002163		Predicted mitochondrial intermembrane space protein of unknown function; possibly an essential gene, disruptants not obtained by UAU1 method
orf19.120	0	0	1	0	0	0	0	0	0	0	1	orf19.120		orf19.7767|Contig4-2238_0009|orf6.1441|orf6.405|CA0067|IPF13904|IPF13904.2|CaO19.120|STE142	ORF|Uncharacterized	Ca21chr6_C_albicans_SC5314	220895	221668	W	CAL0003025		Has domain(s) with predicted protein C-terminal S-isoprenylcysteine carboxyl O-methyltransferase activity, role in C-terminal protein methylation and integral to membrane localization
orf19.1200	0	0	1	0	0	0	0	0	0	0	1	orf19.1200		orf19.8791|IPF26140.1|IPF7163.1|Contig4-3055_0009|orf6.2945|CA1437|IPF7163|CaO19.1200|CaO19.8791	ORF|Uncharacterized	Ca21chr6_C_albicans_SC5314	67495	66500	C	CAL0002759		Protein of unknown function; Spider biofilm induced
orf19.1201	0	0	1	0	0	0	0	0	0	0	1	orf19.1201		orf19.8792|IPF26135.1|IPF7165.1|Contig4-3055_0008|orf6.2944|CA1436|CaO19.1201|DIA4|IPF7165	ORF|Uncharacterized	Ca21chr6_C_albicans_SC5314	67551	69041	W	CAL0002761		Ortholog(s) have serine-tRNA ligase activity, role in invasive growth in response to glucose limitation, mitochondrial seryl-tRNA aminoacylation, pseudohyphal growth, spore germination and mitochondrion localization
orf19.1202	0	0	1	0	0	0	0	0	0	0	1	orf19.1202		orf19.8793|IPF26137.1|IPF7166.2|Contig4-3055_0007|orf6.2943|CA1435|CaO19.1202|IPF7166	ORF|Uncharacterized	Ca21chr6_C_albicans_SC5314	70422	69088	C	CAL0002763		Ortholog of C. dubliniensis CD36 : Cd36_60350, C. parapsilosis CDC317 : CPAR2_603550, Candida tenuis NRRL Y-1498 : CANTEDRAFT_114325 and Debaryomyces hansenii CBS767 : DEHA2G04950g
orf19.1207	0	1	1	0	1	1	0	0	0	1	5	orf19.1207		IPF27537.1|Contig4-2606_0009|orf6.840|CaO19.1207	ORF|Dubious	Ca21chr4_C_albicans_SC5314	847295	847627	W	CAL0002771		Ortholog of C. dubliniensis CD36 : Cd36_33200 and Candida albicans WO-1 : CAWG_03416
orf19.1208	0	0	1	0	1	0	0	0	1	0	3	orf19.1208		IPF19849.1|Contig4-3026_0002|orf6.841	ORF|Uncharacterized	Ca21chr4_C_albicans_SC5314	850833	849772	C	CAL0002772		Predicted ORF in the Major Repeat Sequence on chromosome 4; member of a family encoded by FGR6-related genes in the RB2 repeat sequence
orf19.1210	0	0	1	0	0	0	0	0	0	0	1	orf19.1210		orf19.8799|IPF26117.1|IPF19126.1|orf6.843|CA0202|CaO19.1210|AVT5|CaO19.8799|IPF19126	ORF|Uncharacterized	Ca21chr6_C_albicans_SC5314	892798	894330	W	CAL0002787		Ortholog(s) have L-arginine transmembrane transporter activity, L-aspartate transmembrane transporter activity and L-glutamate transmembrane transporter activity, more
orf19.1212	0	0	1	0	0	0	0	0	0	0	1	orf19.1212		orf19.8800|IPF9515.2|IPF16581.1|Contig4-2317_0008|orf6.3085|orf6.845|CA1535|IPF9515	ORF|Uncharacterized	Ca21chr6_C_albicans_SC5314	890242	891648	W	CAL0002790		Ortholog(s) have FFAT motif binding, phosphatidylinositol binding activity
orf19.1214	0	0	1	0	0	0	0	1	1	0	3	orf19.1214		orf19.8802|IPF26119.1|IPF9511.2|Contig4-2370_0007|orf6.3083|CA1534|MAP2|CaO19.8802|CaO19.1214	ORF|Uncharacterized	Ca21chr6_C_albicans_SC5314	886677	888020	W	CAL0002793		Ortholog(s) have metalloaminopeptidase activity, role in protein initiator methionine removal involved in protein maturation and cytosol, nucleus localization
orf19.1215	0	0	0	1	1	0	0	0	0	0	2	orf19.1215		orf19.8803|IPF9510.2|IPF29538.1|Contig4-2370_0003|Contig4-2370_0004|orf6.3082|CA1533|CaO19.8803|CaO19.1215|IPF9510	ORF|Uncharacterized	Ca21chr6_C_albicans_SC5314	885640	884297	C	CAL0002795		Ortholog of C. dubliniensis CD36 : Cd36_64550, Candida tropicalis MYA-3404 : CTRG_02747 and Candida albicans WO-1 : CAWG_04972
orf19.1217	0	0	1	0	0	0	0	0	0	0	1	orf19.1217		orf19.8806|IPF9507.2|IPF16011.2|Contig4-2370_0009|orf6.669|orf6.3079|CA1532|CaO19.1217|IPF9507.3f|IPF9507	ORF|Uncharacterized	Ca21chr6_C_albicans_SC5314	881560	884196	W	CAL0002796		Ortholog(s) have ribosome binding, ubiquitin-protein ligase activity and role in chromatin modification, chromatin silencing at telomere, protein ubiquitination, ribosome-associated ubiquitin-dependent protein catabolic process
orf19.1219	0	0	1	0	1	0	0	0	0	0	2	orf19.1219		IPF29539.1|orf6.671|CA6186|CaO19.1219|IPF9507.5f	ORF|Uncharacterized	Ca21chr6_C_albicans_SC5314	879846	881048	W	CAL0002798		Ortholog of Spathaspora passalidarum NRRL Y-27907 : SPAPADRAFT_149713
orf19.1225	0	0	0	0	1	0	1	0	0	0	2	orf19.1225	PEX22	orf19.8811|IPF26113.1|IPF17492.2|Contig4-2326_0011|orf6.1316|CA0416|IPF17492|CaO19.1225	ORF|Uncharacterized	Ca21chr2_C_albicans_SC5314	1367676	1367053	C	CAL0002837		Putative peroxin
orf19.1227	0	0	1	1	1	0	0	0	0	0	3	orf19.1227	ZCF4	CaO19.8813|orf19.8813|IPF26088.1|IPF19850.1|Contig4-1474_0002|orf6.867|CA0208|CaO19.1227|IPF19850	ORF|Uncharacterized	Ca21chr1_C_albicans_SC5314	1666503	1667093	W	CAL0002840		Putative Zn(II)2Cys6 transcription factor
orf19.1229	1	1	1	0	0	0	0	1	0	1	5	orf19.1229		orf19.8815|IPF16520.2|IPF26077.1|IPF19119.2|IPF29521.1|IPF13285.2|Contig4-1270_0001|Contig4-1270_0002|Contig4-2208_0002|orf6.5087|orf6.869|CA6253|CA2982|orf19.1230|orf19.8816|orf19.1231|orf6.5086|CA2981|CSE1.3f	ORF|Uncharacterized	Ca21chr1_C_albicans_SC5314	1672965	1669828	C	CAL0002842		Ortholog(s) have importin-alpha export receptor activity, role in cell division, protein export from nucleus and nuclear membrane localization
orf19.1240	0	0	0	0	0	1	0	0	0	0	1	orf19.1240		orf19.8825|IPF26084.1|IPF9887.3|orf6.2676|orf6.5077|CA1261|CaO19.1240|IPF9887|IPF9887.3eoc|IPF9887.2	ORF|Uncharacterized	Ca21chr4_C_albicans_SC5314	1221392	1229599	W	CAL0002909		Ortholog of S. cerevisiae : YPR117W, C. glabrata CBS138 : CAGL0D04510g, C. dubliniensis CD36 : Cd36_45200, C. parapsilosis CDC317 : CPAR2_500480 and Candida tenuis NRRL Y-1498 : CANTEDRAFT_120679
orf19.1246	0	0	0	0	0	1	0	0	0	0	1	orf19.1246		orf19.8830|IPF15574.3|IPF9880.2|Contig4-2415_0005|Contig4-2415_0007|orf6.2682|orf6.3013|CA1263|CaO19.1246|IPF9880	ORF|Uncharacterized	Ca21chr4_C_albicans_SC5314	1237024	1233893	C	CAL0002917		Putative eisosome component role in proper eisosome assembly; upregulated in cyr1 null mutant
orf19.1253	0	0	0	0	0	1	0	0	0	0	1	orf19.1253	PHO4	orf19.8838|IPF14649.2|IPF10541.2|Contig4-2799_0001|orf6.3005|orf6.5720|CA3452|CaO19.1253|IPF10541	ORF|Verified	Ca21chr4_C_albicans_SC5314	1249554	1251533	W	CAL0002952		bHLH transcription factor of the myc-family; required for growth in medium lacking phosphate and for resistance to copper and Phloxine B; induced by Mnl1 under weak acid stress
orf19.1257	0	0	0	0	1	1	0	0	0	0	2	orf19.1257		CaO19.1257|IPF29533.1|orf6.5724	ORF|Dubious	Ca21chr4_C_albicans_SC5314	1262779	1263111	W	CAL0002958		Ortholog of Candida albicans WO-1 : CAWG_03251
orf19.1258	0	0	0	0	0	1	0	0	1	0	2	orf19.1258		orf19.8843|IPF15051.2|IPF29522.1|Contig4-2968_0001|orf6.402|orf6.5725|CA0066|IPF15051|CaO19.1258	ORF|Uncharacterized	Ca21chr4_C_albicans_SC5314	1263995	1264708	W	CAL0002959		Adhesin-like protein; regulated by Tsa1, Tsa1B in minimal media at 37 deg; clade-associated gene expression; induced by alpha pheromone in SpiderM medium; Hap43-induced; Spider biofilm repressed
orf19.1259	0	0	0	0	0	1	0	0	0	0	1	orf19.1259		orf19.8844|IPF26095.1|IPF19986.1|Contig4-2968_0002|orf6.5726|CA3456|CaO19.1259|SNT2|IPF19986|CaO19.8844	ORF|Uncharacterized	Ca21chr4_C_albicans_SC5314	1269219	1264888	C	CAL0002960		Ortholog(s) have DNA binding, ubiquitin-protein ligase activity and role in histone catabolic process, histone ubiquitination, regulation of transcription from RNA polymerase II promoter in response to oxidative stress
orf19.1265	0	0	0	0	0	1	0	0	0	0	1	orf19.1265		orf19.8850|IPF26103.1|IPF14959.2|Contig4-2968_0013|orf6.5732|CA3462|IPF14959|CaO19.1265|TRS130	ORF|Uncharacterized	Ca21chr4_C_albicans_SC5314	1282684	1286478	W	CAL0002988		Ortholog(s) have Rab guanyl-nucleotide exchange factor activity and role in CVT pathway, early endosome to Golgi transport, intra-Golgi vesicle-mediated transport, macroautophagy, regulation of Rab GTPase activity
orf19.1266	0	0	1	0	0	1	0	0	0	0	2	orf19.1266		orf19.8852|IPF10280.1|IPF14956.3|Contig4-1503_0003|orf6.5733|CA0944|CaO19.1266|IPF10280|orf6.2158	ORF|Uncharacterized	Ca21chr4_C_albicans_SC5314	1287813	1287448	C	CAL0002989		Protein of unknown function; transcript detected on high-resolution tiling arrays
orf19.1267	0	0	0	0	0	1	0	0	0	0	1	orf19.1267		CaO19.1267|DJP2|orf19.8853|IPF10278.2|IPF29519.1|Contig4-2192_0011|orf6.2159|CA0945|IPF10278|CaO19.8853	ORF|Uncharacterized	Ca21chr4_C_albicans_SC5314	1288486	1289871	W	CAL0002990		Ortholog of S. cerevisiae : CAJ1, C. glabrata CBS138 : CAGL0L00957g, C. dubliniensis CD36 : Cd36_45380, C. parapsilosis CDC317 : CPAR2_500650 and Candida tenuis NRRL Y-1498 : CANTEDRAFT_132273
orf19.1268	0	0	0	0	0	1	0	0	0	0	1	orf19.1268		orf19.8854|IPF26094.1|IPF29526.1|Contig4-2192_0003|Contig4-2192_0004|orf6.2160|CaO19.1268|CaO19.8854	ORF|Uncharacterized	Ca21chr4_C_albicans_SC5314	1290702	1291043	W	CAL0002991		Protein of unknown function; transcript detected on high-resolution tiling arrays; rat catheter biofilm induced
orf19.1270	0	0	0	0	0	1	0	0	0	0	1	orf19.1270	FRE3	orf19.8856|IPF26063.1|IPF10273.2|CFL99|CFL3|Contig4-2192_0007|orf6.2162|CA0947|CaO19.8856|CaO19.1270	ORF|Uncharacterized	Ca21chr4_C_albicans_SC5314	1291382	1293565	W	CAL0003015		Protein with similarity to ferric reductase Fre10p; possibly an essential gene, disruptants not obtained by UAU1 method
orf19.1272	0	0	0	0	0	1	0	0	0	0	1	orf19.1272		orf19.8858|IPF26080.1|IPF10270.2|Contig4-2192_0009|orf6.2164|CA0948|IPF10270|CaO19.8858|CaO19.1272	ORF|Uncharacterized	Ca21chr4_C_albicans_SC5314	1295087	1293849	C	CAL0003017		Protein of unknown function; may play a role in regulation of cell size; rat catheter biofilm repressed
orf19.1277	0	0	0	0	0	0	0	0	1	0	1	orf19.1277		orf19.8864|IPF19348.2|IPF11858.2|Contig4-2741_0002|orf6.2900|orf6.303|CA1411|CaO19.1277|IPF11858	ORF|Uncharacterized	Ca21chr4_C_albicans_SC5314	1306454	1305276	C	CAL0003022		Protein of unknown function; Rgt1, Hap43-repressed; flow model biofilm induced; Spider biofilm induced
orf19.1281	0	0	0	0	0	1	0	0	0	0	1	orf19.1281		orf19.8868|IPF26047.1|IPF10373.1|Contig4-2808_0006|orf6.4244|CA2366|CaO19.1281|CWC25|IPF10373|CaO19.8868	ORF|Uncharacterized	Ca21chr5_C_albicans_SC5314	911547	910882	C	CAL0003058		Putative splicing factor required for the first step of pre-mRNA splicing; Spider biofilm induced
orf19.1285	0	0	0	0	1	1	0	0	0	0	2	orf19.1285		orf19.8872|IPF26042.1|IPF10590.2|orf6.4240|CA2363|CaO19.8872|IPF10590|CaO19.1285	ORF|Verified	Ca21chr5_C_albicans_SC5314	899327	902122	W	CAL0003062		Plasma membrane-localized protein of unknown function; Hap43p-repressed gene
orf19.1286	0	0	0	0	0	1	0	0	0	0	1	orf19.1286		orf19.8873|IPF26049.1|IPF29513.1|orf6.4239|CaO19.8873|CaO19.1286	ORF|Dubious	Ca21chr5_C_albicans_SC5314	896840	896484	C	CAL0003063		Ortholog of Candida albicans WO-1 : CAWG_04776
orf19.1287	0	0	0	0	0	1	0	0	0	0	1	orf19.1287		orf19.8874|IPF26046.1|IPF10595.1|orf6.4238|CA2362|CaO19.8874|IPF10595|CaO19.1287	ORF|Uncharacterized	Ca21chr5_C_albicans_SC5314	891567	892709	W	CAL0003064		Protein of unknown function; flow model biofilm induced; Spider biofilm induced
orf19.1296	0	0	1	0	1	1	1	0	1	0	5	orf19.1296		CaO19.8876|PRP31|orf19.8876|IPF26039.1|IPF13982.2|orf6.922|CA0224|orf19.82|CaO19.1296	ORF|Uncharacterized	Ca21chr2_C_albicans_SC5314	1356380	1354671	C	CAL0003106		Ortholog(s) have role in spliceosomal snRNP assembly and U4/U6 x U5 tri-snRNP complex, mitochondrion localization
orf19.1297	0	0	0	0	0	1	0	0	0	0	1	orf19.1297		orf19.8877|IPF26018.1|IPF16024.1|Contig4-2781_0024|orf6.924|CA0226|orf19.12503|orf19.5036|orf6.3313|CA1692|IPF17055.1|IPF22191.1|ATG20|CaO19.1297|CaO19.8877|IPF16024	ORF|Uncharacterized	Ca21chr4_C_albicans_SC5314	807452	809647	W	CAL0003107		Ortholog(s) have phosphatidylinositol-3-phosphate binding activity and role in CVT pathway, early endosome to Golgi transport, macroautophagy, mitochondrion degradation
orf19.130	0	0	1	0	0	0	0	0	0	0	1	orf19.130	VPS15	orf19.7776|IPF7041.2|IPF27168.1|IPF7035.2|IPF19493.2|IPF29955.1|IPF7038.2|IPF29948.1|Contig4-2900_0020|Contig4-2900_0021|Contig4-2900_0023|orf6.2602|orf6.2605|CA1213|orf19.7773|orf19.126|CA1215|orf19.127|orf19.7775|orf19.129|orf6.2603|CA1214|orf6.10|VPS15.5f	ORF|Verified	Ca21chr6_C_albicans_SC5314	236909	232296	C	CAL0003067		Protein involved in retrograde endosome-to-Golgi protein transport; required for normal virulence
orf19.1303	0	0	1	0	0	1	0	0	0	0	2	orf19.1303		CaO19.1303|MRF1|orf19.8883|IPF19627.2|IPF19626.1|Contig4-2781_0004|Contig4-2781_0005|Contig4-2781_0008|orf6.1384|orf6.2777|CA1329|MRF2	ORF|Uncharacterized	Ca21chr4_C_albicans_SC5314	797872	796688	C	CAL0003702		Ortholog(s) have translation release factor activity, role in mitochondrial translational termination and mitochondrion localization
orf19.1304	0	0	0	0	0	1	0	0	0	0	1	orf19.1304		orf19.8884|IPF6681.3|IPF6682.2|Contig4-2781_0003|orf6.2776|CA1328|CaO19.1304|RRP4|CaO19.8884	ORF|Uncharacterized	Ca21chr4_C_albicans_SC5314	795663	796577	W	CAL0003704		Ortholog(s) have role in U4 snRNA 3'-end processing, exonucleolytic trimming to generate mature 3'-end of 5.8S rRNA from tricistronic rRNA transcript (SSU-rRNA, 5.8S rRNA and LSU-rRNA), more
orf19.1305	0	0	0	0	0	1	0	0	0	0	1	orf19.1305		orf19.8885|IPF26017.1|IPF6680.2|Contig4-1569_0002|Contig4-2781_0001|orf6.2775|CA1327|CaO19.1305|CaO19.8885|IPF6680	ORF|Uncharacterized	Ca21chr4_C_albicans_SC5314	795450	794101	C	CAL0003706		Ortholog(s) have tRNA (guanine) methyltransferase activity, role in tRNA methylation and mitochondrial matrix, nucleus localization
orf19.1306	0	0	0	0	0	1	0	0	0	0	1	orf19.1306		orf19.8886|IPF26019.1|IPF6679.1|orf6.2774|CA1326|CaO19.8886|IPF6679|CaO19.1306	ORF|Uncharacterized	Ca21chr4_C_albicans_SC5314	793544	792534	C	CAL0003707		Ortholog(s) have cytosol, nucleus localization
orf19.1308	0	0	0	0	0	0	1	0	0	0	1	orf19.1308		orf19.8888|IPF18658.2|IPF6676.2|Contig4-2324_0003|orf6.2772|orf6.3105|CA1324|IPF6676|FNX1|CaO19.1308	ORF|Uncharacterized	Ca21chr4_C_albicans_SC5314	788714	790459	W	CAL0003710		Predicted membrane transporter, member of the drug:proton antiporter (14 spanner) (DHA2) family, major facilitator superfamily (MFS)
orf19.1310	0	0	0	1	0	0	1	0	1	0	3	orf19.1310		orf19.8890|IPF6672.2|IPF18706.2|orf6.2770|orf6.3103|CA1547|CaO19.1310|IPF6672	ORF|Uncharacterized	Ca21chr4_C_albicans_SC5314	787132	785501	C	CAL0003720		Ortholog(s) have role in nucleotide-excision repair and nucleus localization
orf19.1314	0	0	0	0	0	1	0	0	0	0	1	orf19.1314		orf19.8894|IPF26016.1|IPF17153.2|orf6.4876|CA2822|CaO19.1314|CaO19.8894|IPF14550	ORF|Uncharacterized	Ca21chr4_C_albicans_SC5314	772087	770678	C	CAL0003728		Protein of unknown function; planktonic growth-induced gene
orf19.1323	0	0	0	0	0	1	0	0	0	0	1	orf19.1323		orf19.8903|IPF26010.1|IPF12906.2|Contig4-2436_0008|orf6.4885|CA2826|APL6|CaO19.1323|CaO19.8903	ORF|Uncharacterized	Ca21chr4_C_albicans_SC5314	758543	760858	W	CAL0003756		Phosphorylated protein of unknown function; Hap43p-repressed gene
orf19.1326	0	0	0	0	0	1	0	0	0	0	1	orf19.1326		orf19.8906|IPF26011.1|IPF14593.2|Contig4-2287_0002|orf6.4888|CA2829|IFA7|CaO19.1326|LPF13|CaO19.8906	ORF|Uncharacterized	Ca21chr4_C_albicans_SC5314	750848	752818	W	CAL0003761		Ortholog of Candida albicans WO-1 : CAWG_03455
orf19.133	0	0	1	0	0	0	0	0	0	0	1	orf19.133		IPF29964.1|Contig4-2900_0011|orf6.3481|CaO19.133	ORF|Dubious	Ca21chr6_C_albicans_SC5314	242064	242387	W	CAL0003073		Protein of unknown function; induced by nitric oxide independent of Yhb1p
orf19.1330	0	0	0	0	0	0	1	0	0	1	2	orf19.1330		orf19.8910|IPF25994.1|IPF15703.1|orf6.4357|orf6.959|orf6.6812|CA0240|CaJ7.0397|CaO19.1330|CaO19.8910|LPF15|IFB3	ORF|Uncharacterized	Ca21chr7_C_albicans_SC5314	762348	764168	W	CAL0003784		Ortholog of Candida albicans WO-1 : CAWG_05678
orf19.134	0	0	1	0	0	0	0	0	0	0	1	orf19.134		IPF7023.2|Contig4-2900_0005|orf6.3480|CA1818|CaO19.134|IPF7023.3f|IPF7023.3	ORF|Dubious	Ca21chr6_C_albicans_SC5314	244274	244684	W	CAL0003075		Protein of unknown function; overlaps retrotransposon Tca13; ciclopirox olamine induced
orf19.1348	0	0	0	1	1	0	1	1	0	0	4	orf19.1348		orf19.8928|IPF25984.1|IPF17661.1|orf6.981|CA0250|orf19.12588|orf19.5122|orf6.6328|Contig4-3000_0022|IPF22162.1|IPF9727.2|CaO19.8928|IPF17661|CaO19.1348	ORF|Uncharacterized	Ca21chr2_C_albicans_SC5314	1685138	1684575	C	CAL0003832		Ortholog of C. dubliniensis CD36 : Cd36_22500, Candida tropicalis MYA-3404 : CTRG_01825 and Candida albicans WO-1 : CAWG_05921
orf19.135	0	0	1	0	0	0	0	0	0	0	1	orf19.135	EXO84	orf19.7779|IPF18738.2|IPF7021.2|Contig4-2900_0003|orf6.2599|orf6.3479|CA1817|IPF7021|CaO19.135	ORF|Verified	Ca21chr6_C_albicans_SC5314	245503	247878	W	CAL0003078		Predicted subunit of the exocyst complex, involved in exocytosis; localizes to a crescent on the surface of the hyphal tip
orf19.1351	0	0	0	0	0	0	1	0	0	0	1	orf19.1351		orf19.8931|IPF19017.1|IPF19081.2|orf6.1215|orf6.978|CA0366|IPF19017|CaO19.1351	ORF|Uncharacterized	Ca21chr2_C_albicans_SC5314	1679940	1679200	C	CAL0003854		Ortholog of C. parapsilosis CDC317 : CPAR2_407000, C. dubliniensis CD36 : Cd36_22440, Candida tenuis NRRL Y-1498 : cten_CGOB_00049 and Lodderomyces elongisporus NRLL YB-4239 : LELG_02401
orf19.1352	0	0	0	0	0	0	1	0	0	0	1	orf19.1352	TIM22	orf19.8932|IPF25985.1|IPF16416.2|Contig4-1837_0001|orf6.1216|CA0367|IPF18964.1|orf19.2658|orf6.1463|CaO19.8932|CaO19.1352	ORF|Verified	Ca21chr2_C_albicans_SC5314	1678514	1679068	W	CAL0003855		Mitochondrial inner membrane protein; predicted role in protein import; Hap43-repressed gene; flow model biofilm induced; Spider biofilm repressed
orf19.1353	0	0	0	1	0	0	1	0	0	0	2	orf19.1353		orf19.8933|IPF25986.1|IPF11646.2|Contig4-1837_0006|Contig4-2626_0004|orf6.1217|CA0368|CaO19.8933|CaO19.1353|IPF11646	ORF|Dubious	Ca21chr2_C_albicans_SC5314	1677182	1676646	C	CAL0003856		Protein of unknown function; repressed by yeast-hypha switch; Ras1-regulated; oral infection induced; mutants defective in damage to oral epithelium; flow model biofilm induced; Spider biofilm induced
orf19.1359	0	0	0	1	0	0	0	0	0	0	1	orf19.1359		orf19.8939|IPF25938.1|IPF8915.1|Contig4-2717_0001|orf6.5291|CA3127|IPF8915|CaO19.1359|CaO19.8939	ORF|Uncharacterized	Ca21chr2_C_albicans_SC5314	2028114	2029865	W	CAL0003865		Ortholog(s) have protein complex binding activity, role in ER-associated ubiquitin-dependent protein catabolic process, sporulation resulting in formation of a cellular spore and cytoplasm, extrinsic to membrane, nucleus localization
orf19.136	0	1	1	0	0	0	0	0	0	0	2	orf19.136	QDR3	orf19.7780|IPF16599.3|IPF7020.2|Contig4-2900_0029|orf6.3478|orf6.459|CA1816|IPF7020|CaO19.136	ORF|Verified	Ca21chr6_C_albicans_SC5314	250103	248010	C	CAL0003080		Predicted membrane transporter, member of the drug:proton antiporter (12 spanner) (DHA1) family, major facilitator superfamily (MFS); Hap43p-repressed gene
orf19.137	0	0	1	0	0	0	0	0	0	0	1	orf19.137		orf19.7781|IPF16598.2|IPF29952.1|orf6.3477|orf6.458|CA0086|IPF16598|CaO19.137	ORF|Uncharacterized	Ca21chr6_C_albicans_SC5314	251684	252925	W	CAL0003081		Putative transferase involved in phospholipid biosynthesis; induced by alpha pheromone in SpiderM medium
orf19.1372	0	1	1	0	0	0	0	0	0	0	2	orf19.1372		orf19.8952|orf6.1146|IPF9870.2|Contig4-2586_0007|orf6.4158|orf6.530|CA6249|IPF9870|CaO19.1372	ORF|Uncharacterized	Ca21chr2_C_albicans_SC5314	1998958	1998239	C	CAL0003908		Protein of unknown function; transcript regulated by Mig1 and Tup1
orf19.1381	0	0	0	1	0	0	0	0	0	0	1	orf19.1381		orf19.8961|IPF25947.1|IPF14545.2|orf6.4167|CA2314|IPF14545|CaO19.8961|LSB5|CaO19.1381	ORF|Uncharacterized	Ca21chr2_C_albicans_SC5314	1985123	1983729	C	CAL0003939		Ortholog of S. cerevisiae/S. pombe Lsb5; predicted role in actin cortical patch localization, actin filament organization, endocytosis; flow model biofilm induced; Spider biofilm repressed
orf19.1400	1	0	0	0	0	0	0	0	0	0	1	orf19.1400		orf19.8978|IPF25931.1|IPF7679.2|Contig4-2842_0014|orf6.5353|CA3172|CaO19.1400|CSN2|CaO19.8978|IPF7676	ORF|Uncharacterized	Ca21chr2_C_albicans_SC5314	1957138	1954895	C	CAL0004448		Ortholog of C. dubliniensis CD36 : Cd36_23640, C. parapsilosis CDC317 : CPAR2_406130, Candida tenuis NRRL Y-1498 : CANTEDRAFT_116273 and Debaryomyces hansenii CBS767 : DEHA2B11176g
orf19.1409.3	0	0	0	0	0	1	0	0	0	0	1	orf19.1409.3			ORF|Uncharacterized	Ca21chr4_C_albicans_SC5314	940662	940387	C	CAL0120525		Protein of unknown function; Spider biofilm induced
orf19.1411	0	0	0	0	0	0	1	0	0	0	1	orf19.1411		orf19.8987|IPF25905.1|IPF6716.1|Contig4-2963_0008|orf6.6380|CA3952|CaO19.1411|CaO19.8987|PAH1|IPF6716	ORF|Uncharacterized	Ca21chr4_C_albicans_SC5314	929121	930923	W	CAL0004478		Putative cytochrome P450; Hap43-repressed gene
orf19.1414	0	0	0	0	1	0	0	0	0	0	1	orf19.1414		WWM1|CaO19.1414|orf19.8990|IPF25914.1|IPF6712.1|Contig4-2963_0013|orf6.6383|CA3955|CaO19.8990|IPF6712.5f	ORF|Uncharacterized	Ca21chr4_C_albicans_SC5314	926702	925797	C	CAL0004484		Protein of unknown function; transcript is upregulated in an RHE model of oral candidiasis; Hap43-repressed
orf19.1420	0	0	0	0	0	1	0	0	0	0	1	orf19.1420		orf19.8996|IPF25912.1|IPF11235.2|Contig4-2563_0010|Contig4-2563_0011|orf6.6389|CA3961|CaO19.8996|CaO19.1420|IPF11235	ORF|Uncharacterized	Ca21chr4_C_albicans_SC5314	915330	914503	C	CAL0004514		Ortholog(s) have cytosol, nucleus localization
orf19.1421	0	0	0	0	0	1	0	0	0	0	1	orf19.1421		orf19.8997|IPF25916.1|IPF11234.1|Contig4-2563_0012|orf6.6390|CA3962|DAL3|CaO19.8997|IPF11234|CaO19.1421	ORF|Uncharacterized	Ca21chr4_C_albicans_SC5314	913834	914475	W	CAL0004516		Ortholog(s) have ureidoglycolate hydrolase activity and cytosol, nucleus localization
orf19.1424	0	0	0	1	1	1	1	0	0	0	4	orf19.1424		orf19.9000|IPF25904.1|IPF9370.2|Contig4-2191_0005|orf6.6393|CA3964|CaO19.1424|CaO19.9000|IPF9370	ORF|Uncharacterized	Ca21chr4_C_albicans_SC5314	908945	910660	W	CAL0004521		Predicted membrane transporter, member of the oxalate:formate antiporter (OFA) family, major facilitator superfamily (MFS)
orf19.1426	0	0	0	0	1	1	1	0	1	0	4	orf19.1426		orf19.9002|IPF25901.1|IPF9375.2|orf6.6395|CA3965|CaO19.1426|IPF9375|CaO19.9002	ORF|Uncharacterized	Ca21chr4_C_albicans_SC5314	907123	904994	C	CAL0004525		Ortholog of S. cerevisiae Skg6; localizes to the cell cortex, cell bud neck, cell bud tip, incipient cellular bud site, and is membrane-bound; Spider biofilm induced
orf19.1427	0	0	0	0	0	1	0	0	0	0	1	orf19.1427		orf19.9003|IPF25909.1|IPF9376.1|Contig4-2598_0001|orf6.6396|CA3966|CaO19.1427|IPF9376|CaO19.9003	ORF|Uncharacterized	Ca21chr4_C_albicans_SC5314	903172	904668	W	CAL0004528		Putative transporter; fungal-specific; Spider biofilm induced
orf19.1430	0	0	0	0	0	0	1	0	0	0	1	orf19.1430		orf19.9006|IPF25911.1|IPF9379.3|Contig4-2598_0008|orf6.6399|CA3969|orf19.12773|orf19.5313|orf6.8302|CA5481|Contig4-2598_0009|IPF19810.1|IPF28064.1|IPF9379.5eoc|IPF9379|IPF9379.2	ORF|Uncharacterized	Ca21chr4_C_albicans_SC5314	899744	897198	C	CAL0004547		Ortholog of C. parapsilosis CDC317 : CPAR2_402120, C. dubliniensis CD36 : Cd36_43870, Lodderomyces elongisporus NRLL YB-4239 : LELG_04437 and Candida orthopsilosis Co 90-125 : CORT_0E02170
orf19.1433.1	0	0	0	0	0	0	1	0	0	0	1	orf19.1433.1			ORF|Uncharacterized	Ca21chr2_C_albicans_SC5314	1696851	1696732	C	CAL0120529		Ortholog of C. dubliniensis CD36 : Cd36_22550, Candida tropicalis MYA-3404 : CTRG_01836 and Candida albicans WO-1 : CAWG_01505
orf19.1434	0	0	1	1	0	0	1	0	1	1	5	orf19.1434		orf19.9008|IPF9733.2|IPF17695.2|Contig4-2267_0004|orf6.1038|orf6.1203|CA0272|CaO19.1434|DPB11	ORF|Uncharacterized	Ca21chr2_C_albicans_SC5314	1694489	1692342	C	CAL0004555		Ortholog(s) have protein kinase activator activity
orf19.1438	0	0	0	0	0	1	0	0	0	0	1	orf19.1438		orf19.9012|IPF19419.2|IPF10565.1|Contig4-2265_0007|orf6.1054|orf6.155|CA0281|CPD2|CaO19.1438|IPF10565|IPF10564.3	ORF|Uncharacterized	Ca21chr4_C_albicans_SC5314	702384	701161	C	CAL0004565		Protein with homology to NADH dehydrogenase; regulated by Sef1p-, Sfu1p-, and Hap43p
orf19.1440	0	0	0	0	0	1	0	0	0	0	1	orf19.1440		orf19.9015|IPF25887.1|IPF10568.1|Contig4-2265_0003|orf6.1052|CA0279|CaO19.1440|IPF10568	ORF|Uncharacterized	Ca21chr4_C_albicans_SC5314	697817	698932	W	CAL0004584		Ortholog of C. dubliniensis CD36 : Cd36_43090, C. parapsilosis CDC317 : CPAR2_403340, Candida tenuis NRRL Y-1498 : CANTEDRAFT_94387 and Debaryomyces hansenii CBS767 : DEHA2G17622g
orf19.1440.1	0	0	0	0	0	1	0	0	0	0	1	orf19.1440.1			ORF|Uncharacterized	Ca21chr4_C_albicans_SC5314	692595	692395	C	CAL0120535		Protein of unknown function
orf19.1440.2	0	0	0	0	0	1	0	0	0	0	1	orf19.1440.2			ORF|Uncharacterized	Ca21chr4_C_albicans_SC5314	690462	690280	C	CAL0120537		Ortholog of C. dubliniensis CD36 : Cd36_62310
orf19.1441	0	0	0	0	1	0	1	0	0	0	2	orf19.1441		orf19.9016|IPF25761.1|IPF14657.2|Contig4-2134_0003|orf6.1060|CA0284|CaO19.9016|IPF14657|CaO19.1441	ORF|Uncharacterized	Ca21chr2_C_albicans_SC5314	239103	237247	C	CAL0004586		Ortholog of C. dubliniensis CD36 : Cd36_16230, C. parapsilosis CDC317 : CPAR2_213950, Candida tenuis NRRL Y-1498 : CANTEDRAFT_112720 and Debaryomyces hansenii CBS767 : DEHA2A01848g
orf19.1444	0	0	0	0	1	0	1	0	0	0	2	orf19.1444		orf19.9019|IPF17555.3|IPF29409.1|Contig4-2174_0001|orf6.7129|CA4555|ENT2|CaO19.1444|CA0187|IPF15734|IPF15734.1|IPF17555.2	ORF|Uncharacterized	Ca21chr2_C_albicans_SC5314	244023	245591	W	CAL0004592		Ortholog(s) have phosphatidylinositol-4,5-bisphosphate binding activity, role in actin cortical patch assembly, actin filament organization, endocytosis and actin cortical patch, mating projection tip localization
orf19.1447	0	0	0	0	1	0	1	0	0	0	2	orf19.1447		orf19.9022|IPF25767.1|IPF7869.1|Contig4-3018_0021|orf6.7126|CA4552|IPF7869|CaO19.1447|CaO19.9022	ORF|Uncharacterized	Ca21chr2_C_albicans_SC5314	256196	254580	C	CAL0004598		Ortholog of C. dubliniensis CD36 : Cd36_16290, C. parapsilosis CDC317 : CPAR2_214050, Candida tenuis NRRL Y-1498 : CANTEDRAFT_92180 and Debaryomyces hansenii CBS767 : DEHA2A01738g
orf19.1450	1	0	0	0	1	0	0	0	0	0	2	orf19.1450		CaO19.9025|CaO19.1450|orf19.9025|IPF25791.1|IPF7862.1|Contig4-3018_0016|orf6.7123|CA4548|IPF7862	ORF|Uncharacterized	Ca21chr2_C_albicans_SC5314	260155	259049	C	CAL0004611		Ortholog of C. dubliniensis CD36 : Cd36_16320, Candida tropicalis MYA-3404 : CTRG_01238 and Candida albicans WO-1 : CAWG_03918
orf19.1456	0	0	0	0	1	0	1	0	0	0	2	orf19.1456		IPF25833.1|IPF29424.1|orf6.7117|CaO19.1456|CaO19.9031	ORF|Uncharacterized	Ca21chr2_C_albicans_SC5314	270261	270695	W	CAF0006926		Ortholog of Candida albicans WO-1 : CAWG_03922
orf19.1457	0	0	0	0	1	0	0	0	0	0	1	orf19.1457		orf19.9032|IPF25773.1|IPF6250.1|Contig4-3018_0004|orf6.7116|CA4545|CaO19.9032|SSL1|CaO19.1457	ORF|Uncharacterized	Ca21chr2_C_albicans_SC5314	270403	268985	C	CAL0004620		Putative RNA polymerase transcription factor TFIIH core component; possibly an essential gene, disruptants not obtained by UAU1 method
orf19.1458	0	0	0	0	1	0	1	0	0	0	2	orf19.1458		CaO19.1458|TAD2|orf19.9033|IPF25800.1|IPF6252.1|Contig4-3018_0001|orf6.7115|CA4544|CaO19.9033|IPF6252	ORF|Uncharacterized	Ca21chr2_C_albicans_SC5314	271509	270697	C	CAL0004621		Ortholog(s) have tRNA-specific adenosine deaminase activity, role in tRNA modification and cytoplasm, nucleus localization
orf19.1460	0	0	0	0	1	0	1	0	0	0	2	orf19.1460		CaO19.9035|orf19.9035|IPF25753.1|IPF6255.1|Contig4-2555_0007|orf6.7113|CA4542|IPF6255|CaO19.1460	ORF|Uncharacterized	Ca21chr2_C_albicans_SC5314	275001	272857	C	CAL0004651		Putative glutamine-dependent NAD synthetase, involved in NAD salvage pathway
orf19.1461	0	0	0	0	1	0	1	0	0	0	2	orf19.1461		orf19.9036|IPF25785.1|IPF6257.1|Contig4-2555_0005|orf6.7112|CA4541|CaO19.9036|IPF6257|CaO19.1461	ORF|Uncharacterized	Ca21chr2_C_albicans_SC5314	275566	276735	W	CAL0004652		S. pombe ortholog SPCC576.01c is a predicted sulfonate dioxygenase; possibly transcriptionally regulated upon hyphal formation; Spider biofilm induced
orf19.1465	0	0	0	0	1	0	1	0	0	0	2	orf19.1465		orf19.9040|IPF25815.1|IPF20018.1|Contig4-3015_0023|Contig4-3015_0024|orf6.7108|CA4538|CaO19.9040|PAA12|CaO19.1465|IPF20018	ORF|Uncharacterized	Ca21chr2_C_albicans_SC5314	282314	282859	W	CAL0004655		Has domain(s) with predicted N-acetyltransferase activity
orf19.1468	0	0	0	0	0	0	1	0	0	0	1	orf19.1468	CDC55	orf19.9043|IPF25772.1|IPF4377.1|Contig4-3015_0018|orf6.7105|CA4535|CaO19.9043|CaO19.1468	ORF|Uncharacterized	Ca21chr2_C_albicans_SC5314	286599	285040	C	CAL0004658		Ortholog(s) have protein phosphatase type 2A regulator activity, protein serine/threonine phosphatase activity
[truncated: 2,940 more rows]

## Sheet: (a) 2 All Pers NS in LOH
ORF or Standard Gene Name	Patient 1	Patient 7	Patient 9	Patient 14	Patient 15	Patient 16	Patient 30	Patient 42	Patient 43	Patient 59	SUM
CEM1	1	0	1	1	0	1	1	0	0	1	6
orf19.5978	1	0	1	1	0	1	1	0	0	1	6
[truncated: 3,528 more rows]

## Sheet: (a) 3 All Pers NS not in LOH
ORF or Standard Gene Name	Patient 1	Patient 7	Patient 9	Patient 14	Patient 15	Patient 16	Patient 30	Patient 42	Patient 43	Patient 59	SUM
[truncated: 1,470 more rows]

[truncated: 32 more sheets: (a)4 ClusterRecgenes not in LOH, (a) 5 Cluster GO Enrichment, (b) Key, (b) Patient 1, (b) Patient 7, (b) Patient 9, (b) Patient 14, (b) Patient 15, (b) Patient 16, (b) Patient 30, (b) Patient 42, (b) Patient 43, (b) Patient 59, (b) Driver Recurrence in genome, (c) key, (c) Patient 1, (c) Patient 7, (c)Patient 9, (c) Patient 14, (c) Patient 15 …]
