# Supplementary material for: The evolution of drug resistance in clinical isolates of Candida albicans
Source: eLife. 2015 Feb 3;4:e00662. doi: 10.7554/eLife.00662 (PMC4383195; doi:10.7554/eLife.00662)
Supplement: Figure 6—source data 1. — Adhesion was defined as described in ‘Materials and methods’ and measured eight times to determine the average adherence as measured by Abs590. DOI: http://dx.doi.org/10.7554/eLife.00662.019 [file elife00662s005.xlsx]

## Sheet: key
The following tabs contain the adhesion values (OD600) for all strains profiled.
Tab	Description
1	The adhesion values for each strain

## Sheet: adhesion values
Strain number in the original publication	Abs590 (well 2)	Abs590 (well 1)	Abs590 (well 3)	Abs590 (well 4)	Abs590 (well 5)	Abs590 (well 6)	Abs590 (well 7)	Abs590 (well 8)	Average	STDEV
edt1-/- (negative control)	0.281	0.28	0.315	0.336	0.371	0.367	0.336	0.259	0.318125	0.0416805
TW 1	1.975	2.019	2.007	1.908	2.057	2.1	1.928	1.986	1.9975	0.0633336
TW 2	1.95	2.281	1.844	2.034	1.902	1.997	2.234	2.137	2.04737	0.156815
TW 3	1.934	1.886	1.975	1.976	1.888	1.998	2.021	1.987	1.95812	0.0502606
TW4	2.33	2.45	2.571	2.565	2.584	2.592	2.697	2.639	2.5535	0.114279
TW5	2.297	2.498	2.519	2.638	2.702	2.667	2.713	2.742	2.597	0.150225
TW6	2.56	2.595	2.668	2.691	2.79	2.778	2.802	2.882	2.72075	0.110839
TW7	2.122	2.312	2.295	2.44	2.44	2.542	2.488	2.56	2.39987	0.147726
TW8	2.225	2.391	2.442	2.408	2.525	2.576	2.599	2.662	2.4785	0.140449
TW9	2.244	2.414	2.451	2.525	2.642	2.676	2.593	2.622	2.52088	0.144985
TW11	2.268	1.727	2.142	2.445	2.375	2.352	2.248	2.481	2.25475	0.239868
TW 12	1.821	1.842	1.905	1.983	1.955	1.992	1.856	1.802	1.8945	0.0749343
TW 13	1.461	1.411	1.516	1.7	1.619	1.512	1.582	1.491	1.5365	0.0926977
TW14	2.044	2.196	2.26	2.354	2.348	2.374	2.322	2.352	2.28125	0.112773
TW 15	1.832	1.89	2.228	2.053	1.972	1.84	1.818	1.83	1.93287	0.14515
TW 16	1.732	1.743	2.085	1.918	1.968	1.929	1.936	1.985	1.912	0.119676
TW17	1.947	2.052	2.095	2.126	1.975	2.142	2.198	2.167	2.08775	0.0899964
412	1.641	1.779	1.486	1.611	1.544	1.704	1.628	1.729	1.64025	0.0965516
2307	1.545	1.597	1.59	1.53	1.474	1.579	1.479	1.546	1.5425	0.0469924
1002	1.716	1.749	1.524	1.846	1.615	1.593	1.452	1.714	1.65112	0.128848
3795	0.958	0.86	0.723	0.84	0.88	0.815	0.963	0.981	0.8775	0.0878294
580	2.381	2.5	2.364	2.439	2.318	2.358	2.411	2.275	2.38075	0.0701503
2440	2.138	2.199	2.099	2.099	2.014	2.13	1.999	1.997	2.08438	0.0740655
2501	1.384	1.587	1.47	1.449	1.408	1.526	1.506	1.302	1.454	0.0894251
945	1.038	0.982	0.958	1.065	0.927	0.786	1.014	1.075	0.980625	0.0938843
1619	1.355	1.118	1.026	0.767	1.26	1.145	1.548	1.627	1.23075	0.280563
3107	1.769	1.842	1.965	1.404	1.636	1.654	1.809	1.745	1.728	0.167593
3119	1.242	1.276	1.179	0.957	1.015	1.305	1.322	1.513	1.22612	0.177149
5106	0.499	0.471	0.437	0.721	0.498	0.479	0.493	0.384	0.49775	0.0982428
5108	0.992	0.768	0.879	1.14	1.153	0.927	0.984	0.744	0.948375	0.151817
1649	0.421	0.543	0.571	0.54	0.494	0.508	0.496	0.4	0.496625	0.0594689
3034	1.021	1.118	1.354	1.459	1.381	1.387	1.367	1.041	1.266	0.175505
3917	1.383	1.799	1.601	2.163	2.028	2.098	1.877	1.43	1.79737	0.299719
4617	2.32	2.217	2.358	3.326	2.388	3.197	2.97	3.378	2.76925	0.49643
4639	3.215	2.691	3.131	3.718	3.634	3.357	3.594	3.473	3.35162	0.336206
SC5314	1.53	2.053	2.054	2.073	2.142	2.107	2.113	2.147	2.02737	0.204223
